# Supplementary material for: Climatic niche conservatism in non-native plants depends on introduction history and biogeographic context
Source: Nat Commun. 2026 Jan 9;17:416. doi: 10.1038/s41467-025-68023-6 (PMC12796159; doi:10.1038/s41467-025-68023-6)
Supplement: Supplementary file 2 — Supplementary Data 1 [file 41467_2025_68023_MOESM2_ESM.xlsx]

## Sheet: README
Content overview:
1_main_results
species	species name
non_native_region	non-native region the species was introduced to
native_region_ID	lists all regions (abbreviated names) featuring native occurrences of that species. Abbreviations: pac = Pacific Islands, afr = Africa, aus = Australasia, atr = tropical Asia, ate = temperate Asia, eur = Europe, nam = Northern America, sam = Southern America
main_native_climate	Main climate zones (Köppen) associated with the native range: A - tropical, B - dry, C - temperate, D - continental, E - polar
p_D_switch	p-value from the similarity test when testing for significant niche switching
p_D_cons	p-value from the similarity test when testing for significant niche conservatism
similarity	categorical outcome similarity test
stand_unfilling	standardised unfilling, referring to analogue niche space
stand_stability	standardised stability, referring to analogue niche space
stand_expansion	standardised expansion, referring to analogue niche space
ecospat_unfilling	original ecospat output, unfilling, referring to the percentage of the native niche
ecospat_stability	original ecospat output, stability, referring to the percentage of the non-native niche
ecospat_expansion	original ecospat output, expansion, referring to the percentage of the non-native niche
rel_abandonment	abandonment, calculated relative to the entire niche space (analogue and non-analogue combined)
rel_unfilling	unfilling, calculated relative to the entire niche space (analogue and non-analogue combined)
rel_stability	stability, calculated relative to the entire niche space (analogue and non-analogue combined)
rel_expansion	expansion, calculated relative to the entire niche space (analogue and non-analogue combined)
rel_pioneering	pioneering, calculated relative to the entire niche space (analogue and non-analogue combined)
mean_height	mean plant height (m)
mean_seedmass	mean seedmass (g)
growth_form	herb, shrub or tree
lifecycle	annual, biennial or perennial
range_size_nat	range size of the native range
niche_breadth_nat	niche breadth of the native niche
niche_centroid_a_nat	niche centroid of the native niche, first axes
niche_centroid_b_nat	niche centroid of the native niche, second axes
years_since_intro	years since introduction
lat_dist	latitudinal distance between range centroids of native and non-native range
2_noticable_species
species	species name
noticeable_feature	100_perc_regional_conservatism = species conserved niche in all regions it was introduced to; 0_perc_regional_conservatism = species conserved niche in none of the regions it was introduced to; over_50_perc_expansion = species showed > 50 % niche expansion in at least one regional introduction

## Sheet: 1_main_results
species	non_native_region	native_region_ID	main_native_climate	p_D_shift	p_D_cons	similarity	stand_unfilling	stand_stability	stand_expansion	ecospat_unfilling	ecospat_stability	ecospat_expansion	rel_abandonment	rel_unfilling	rel_stability	rel_expansion	rel_pioneering	mean_height	mean_seedmass	growth_form	lifecycle	range_size_nat	niche_breadth_nat	niche_centroid_a_nat	niche_centroid_b_nat	years_since_intro	lat_dist
Abrus precatorius	tropical_asia	afr_ate_atr_aus_sam	A	0.9867	0.0108	conservatism	0.2295	0.7636	0.0069	0.2311	0.9911	0.0089	0.3521	0.1487	0.4945	0.0045	0.0002	NA	NA	NA	NA	NA	NA	NA	NA	NA	NA
Abrus precatorius	northern_america	afr_ate_atr_aus_sam	A	0.9192	0.0816	neither	0.5933	0.4067	0	0.5933	1	0	0.0567	0.5596	0.3837	0	0	NA	NA	NA	NA	NA	NA	NA	NA	NA	NA
Abrus precatorius	pacific_islands	afr_ate_atr_aus_sam	A	1	0.0008	conservatism	0.2463	0.7469	0.0068	0.248	0.991	0.009	0.3308	0.1648	0.4998	0.0046	0	NA	NA	NA	NA	NA	NA	NA	NA	NA	NA
Abutilon grandifolium	africa	sam	C	0.9492	0.0491	conservatism	0.0153	0.8071	0.1776	0.0187	0.8197	0.1803	0.0005	0.0139	0.7335	0.1614	0.0907	1.5	0.0032	shrub	perennial	1.50025e+07	4.1068	-1.7939	-0.3457	155	19.1252
Abutilon grandifolium	temperate_asia	sam	C	0.7211	0.244	neither	0.7973	0.0775	0.1252	0.9114	0.3824	0.6176	0.1312	0.6917	0.0672	0.1086	0.0013	1.5	0.0032	shrub	perennial	1.50025e+07	4.1068	-1.7939	-0.3457	91	47.519
Abutilon grandifolium	australasia	sam	C	0.8984	0.0991	neither	0.1671	0.814	0.0189	0.1703	0.9773	0.0227	0.0155	0.1645	0.8014	0.0186	0	1.5	0.0032	shrub	perennial	1.50025e+07	4.1068	-1.7939	-0.3457	124	2.6633
Abutilon grandifolium	pacific_islands	sam	C	0.7644	0.239	neither	0.3802	0.3094	0.3104	0.5514	0.4991	0.5009	0.1258	0.3234	0.2632	0.2641	0.0235	1.5	0.0032	shrub	perennial	1.50025e+07	4.1068	-1.7939	-0.3457	206	43.7051
Acalypha wilkesiana	africa	atr_aus_nam_sam	A	0.9933	0.0117	conservatism	0.0463	0.9521	0.0016	0.0463	0.9983	0.0017	0.1117	0.0411	0.8457	0.0014	0	NA	NA	NA	NA	NA	NA	NA	NA	NA	NA
Acalypha wilkesiana	temperate_asia	atr_aus_nam_sam	A	0.9001	0.0916	neither	0.2339	0.7636	0.0025	0.2345	0.9967	0.0033	0.5029	0.1162	0.3794	0.0013	0.0002	NA	NA	NA	NA	NA	NA	NA	NA	NA	NA
Acalypha wilkesiana	tropical_asia	atr_aus_nam_sam	A	0.8251	0.1932	neither	0.3103	0.5846	0.1051	0.3467	0.8476	0.1524	0.0641	0.2878	0.5421	0.0975	0.0086	NA	NA	NA	NA	NA	NA	NA	NA	NA	NA
Acalypha wilkesiana	australasia	atr_aus_nam_sam	A	0.9709	0.0341	conservatism	0.4453	0.5547	0	0.4453	1	0	0.465	0.2382	0.2967	0	0	NA	NA	NA	NA	NA	NA	NA	NA	NA	NA
Acalypha wilkesiana	northern_america	atr_aus_nam_sam	A	0.622	0.3639	neither	0.7909	0.2091	0	0.7909	1	0	0.604	0.3131	0.0828	0	0	NA	NA	NA	NA	NA	NA	NA	NA	NA	NA
Acalypha wilkesiana	pacific_islands	atr_aus_nam_sam	A	1	0.0025	conservatism	0.2219	0.7781	0	0.2219	1	0	0.2106	0.1751	0.6143	0	0	NA	NA	NA	NA	NA	NA	NA	NA	NA	NA
Acalypha wilkesiana	southern_america	atr_aus_nam_sam	A	0.9983	0.0092	conservatism	0.1689	0.8305	0.0006	0.169	0.9993	0.0007	0.0266	0.1644	0.8084	0.0006	0	NA	NA	NA	NA	NA	NA	NA	NA	NA	NA
Achyranthes aspera	africa	afr_atr_aus_nam	AB	1	0.0075	conservatism	0.1575	0.8425	0	0.1575	1	0	0.558	0.0696	0.3724	0	0	1.38	0.00336369	herb	perennial	8.90672e+07	1.7065	-3.3499	0.7455	371	22.5188
Achyranthes aspera	northern_america	afr_atr_aus_nam	AB	0.9575	0.0516	neither	0.2375	0.7625	0	0.2375	1	0	0.3	0.1662	0.5338	0	0	1.38	0.00336369	herb	perennial	8.90672e+07	1.7065	-3.3499	0.7455	172	21.9216
Achyranthes aspera	pacific_islands	afr_atr_aus_nam	AB	0.6128	0.3988	neither	0.5047	0.4953	0	0.5047	1	0	0.4802	0.2623	0.2575	0	0	1.38	0.00336369	herb	perennial	8.90672e+07	1.7065	-3.3499	0.7455	168	6.1301
Adenanthera pavonina	africa	afr_ate_atr_aus	AC	0.96	0.0483	conservatism	0.2772	0.7218	0.001	0.2775	0.9986	0.0014	0.1578	0.2334	0.6079	0.0008	0	18	0.22174	tree	perennial	1.91534e+07	0.38	-4.2173	-2.1002	143	1.447
Adenanthera pavonina	pacific_islands	afr_ate_atr_aus	AC	0.5445	0.4346	neither	0.3281	0.6697	0.0022	0.3288	0.9967	0.0033	0.4761	0.1719	0.3509	0.0011	0	18	0.22174	tree	perennial	1.91534e+07	0.38	-4.2173	-2.1002	178	4.9442
Adenanthera pavonina	southern_america	afr_ate_atr_aus	AC	0.9242	0.0708	neither	0.6103	0.3897	0	0.6103	1	0	0.1429	0.5231	0.334	0	0	NA	NA	NA	NA	NA	NA	NA	NA	NA	NA
Adiantum raddianum	africa	sam	C	0.9917	0.0117	conservatism	0.211	0.789	0	0.211	1	0	0.2745	0.1531	0.5724	0	0	NA	NA	NA	NA	NA	NA	NA	NA	NA	NA
Adiantum raddianum	australasia	sam	C	0.9359	0.0616	neither	0.5946	0.4054	0	0.5946	1	0	0.5728	0.254	0.1732	0	0	NA	NA	NA	NA	NA	NA	NA	NA	NA	NA
Adiantum raddianum	pacific_islands	sam	C	0.6236	0.3564	neither	0.3527	0.5777	0.0696	0.3791	0.8924	0.1076	0.0336	0.3408	0.5582	0.0673	0	NA	NA	NA	NA	NA	NA	NA	NA	NA	NA
Agave sisalana	africa	nam	A	0.9567	0.045	conservatism	0.0128	0.3366	0.6506	0.0367	0.3409	0.6591	0	0.011	0.29	0.5607	0.1383	NA	NA	NA	NA	NA	NA	NA	NA	NA	NA
Agave sisalana	australasia	nam	A	0.8718	0.1341	neither	0.361	0.3138	0.3252	0.535	0.4911	0.5089	0	0.3602	0.3132	0.3245	0.0022	NA	NA	NA	NA	NA	NA	NA	NA	NA	NA
Agave sisalana	northern_america	nam	A	0.4588	0.5237	neither	0.7856	0.0085	0.2058	0.9893	0.0398	0.9602	0.245	0.5931	0.0064	0.1554	0	NA	NA	NA	NA	NA	NA	NA	NA	NA	NA
Agave sisalana	pacific_islands	nam	A	0.7044	0.2839	neither	0.3409	0.2491	0.41	0.5777	0.378	0.622	0.0867	0.3057	0.2234	0.3676	0.0166	NA	NA	NA	NA	NA	NA	NA	NA	NA	NA
Agave sisalana	southern_america	nam	A	0.9301	0.0833	neither	0.0152	0.7026	0.2823	0.0211	0.7134	0.2866	0.0054	0.015	0.6973	0.2802	0.0021	NA	NA	NA	NA	NA	NA	NA	NA	NA	NA
Ageratina riparia	africa	atr_nam_sam	AC	0.7444	0.2864	neither	0.158	0.8328	0.0092	0.1594	0.9891	0.0109	0.046	0.0823	0.4341	0.0048	0.4327	NA	NA	NA	NA	NA	NA	NA	NA	NA	NA
Ageratina riparia	tropical_asia	atr_nam_sam	AC	0.8993	0.1032	neither	0.3569	0.5871	0.056	0.3781	0.9129	0.0871	0	0.2729	0.4488	0.0428	0.2355	NA	NA	NA	NA	NA	NA	NA	NA	NA	NA
Ageratina riparia	australasia	atr_nam_sam	AC	0.9883	0.0108	conservatism	0.5522	0.4082	0.0396	0.575	0.9115	0.0885	0.1183	0.4841	0.3578	0.0348	0.0051	NA	NA	NA	NA	NA	NA	NA	NA	NA	NA
Ageratina riparia	pacific_islands	atr_nam_sam	AC	0.9833	0.0192	conservatism	0.139	0.8183	0.0428	0.1452	0.9503	0.0497	0.1258	0.0958	0.564	0.0295	0.1849	NA	NA	NA	NA	NA	NA	NA	NA	NA	NA
Ageratum conyzoides	africa	afr_atr_nam_sam	A	0.955	0.035	conservatism	0.068	0.9243	0.0077	0.0686	0.9918	0.0082	0.0801	0.0626	0.8502	0.0071	0	0.7625	0.0001325	herb	annual	4.23918e+07	0.2862	-3.7015	-1.8292	191	10.9627
Ageratum conyzoides	temperate_asia	afr_atr_nam_sam	A	0.99	0.0208	conservatism	0.0399	0.951	0.0091	0.0403	0.9906	0.0094	0.188	0.0324	0.7723	0.0074	0	0.7625	0.0001325	herb	annual	4.23918e+07	0.2862	-3.7015	-1.8292	223	31.3128
Ageratum conyzoides	tropical_asia	afr_atr_nam_sam	A	0.8235	0.1715	neither	0.556	0.441	0.003	0.5577	0.9932	0.0068	0.012	0.5493	0.4357	0.003	0	0.7625	0.0001325	herb	annual	4.23918e+07	0.2862	-3.7015	-1.8292	196	22.4623
Ageratum conyzoides	australasia	afr_atr_nam_sam	A	1	0.0033	conservatism	0.0145	0.9849	0.0006	0.0145	0.9994	0.0006	0.1933	0.0117	0.7945	0.0005	0	0.7625	0.0001325	herb	annual	4.23918e+07	0.2862	-3.7015	-1.8292	146	23.2226
Ageratum conyzoides	northern_america	afr_atr_nam_sam	A	0.9359	0.0649	neither	0.1528	0.8256	0.0216	0.1562	0.9745	0.0255	0.5431	0.0698	0.3772	0.0099	0	NA	NA	NA	NA	NA	NA	NA	NA	NA	NA
Ageratum conyzoides	pacific_islands	afr_atr_nam_sam	A	0.9209	0.0874	neither	0.0611	0.9389	0	0.0611	1	0	0.1233	0.0536	0.8232	0	0	0.7625	0.0001325	herb	annual	4.23918e+07	0.2862	-3.7015	-1.8292	198	0.8588
Ageratum conyzoides	southern_america	afr_atr_nam_sam	A	0.9925	0.0142	conservatism	0.0135	0.9845	0.002	0.0135	0.9979	0.0021	0.0108	0.0133	0.9737	0.002	0.0002	NA	NA	NA	NA	NA	NA	NA	NA	NA	NA
Ageratum houstonianum	africa	eur_nam_sam	AC	0.9042	0.0999	neither	0.3681	0.6319	0	0.3681	1	0	0.1204	0.3238	0.5559	0	0	0.525	0.000125	herb	annual	3.2849e+06	0.6266	-3.3523	-0.9519	165	23.862
Ageratum houstonianum	temperate_asia	eur_nam_sam	AC	0.9883	0.0133	conservatism	0.1207	0.8016	0.0778	0.1308	0.9116	0.0884	0.0572	0.1107	0.7355	0.0714	0.0252	0.525	0.000125	herb	annual	3.2849e+06	0.6266	-3.3523	-0.9519	163	16.264
Ageratum houstonianum	tropical_asia	eur_nam_sam	AC	0.9667	0.0316	conservatism	0.2958	0.6943	0.0098	0.2988	0.986	0.014	0	0.2955	0.6936	0.0098	0.001	0.525	0.000125	herb	annual	3.2849e+06	0.6266	-3.3523	-0.9519	148	0.8672
Ageratum houstonianum	australasia	eur_nam_sam	AC	0.9459	0.0558	neither	0.5886	0.4101	0.0013	0.5894	0.9969	0.0031	0.1148	0.5208	0.3629	0.0011	0.0004	0.525	0.000125	herb	annual	3.2849e+06	0.6266	-3.3523	-0.9519	147	48.0066
Ageratum houstonianum	europe	eur_nam_sam	AC	0.965	0.05	conservatism	0.1222	0.8766	0.0012	0.1223	0.9986	0.0014	0.7077	0.0357	0.2558	0.0004	0.0005	0.525	0.000125	herb	annual	3.2849e+06	0.6266	-3.3523	-0.9519	115	26.2544
Ageratum houstonianum	northern_america	eur_nam_sam	AC	0.98	0.0183	conservatism	0.0357	0.9643	0	0.0357	1	0	0.5397	0.0164	0.4438	0	0	0.525	0.000125	herb	annual	3.2849e+06	0.6266	-3.3523	-0.9519	103	11.212
Ageratum houstonianum	pacific_islands	eur_nam_sam	AC	0.4796	0.5187	neither	0.315	0.4821	0.2028	0.3952	0.7039	0.2961	0.3241	0.2051	0.3139	0.1321	0.0248	0.525	0.000125	herb	annual	3.2849e+06	0.6266	-3.3523	-0.9519	135	30.1919
Ageratum houstonianum	southern_america	eur_nam_sam	AC	0.9567	0.0325	conservatism	0.2049	0.6928	0.1023	0.2283	0.8714	0.1286	0.0043	0.199	0.6729	0.0993	0.0244	NA	NA	NA	NA	NA	NA	NA	NA	NA	NA
Albizia lebbeck	africa	atr_aus	A	0.9634	0.0683	neither	0.0586	0.8887	0.0527	0.0619	0.944	0.056	0.0016	0.0585	0.8871	0.0526	0.0001	15	0.124436	tree	perennial	2.40519e+07	1.3502	-3.3121	0.7421	715	0.7134
Albizia lebbeck	temperate_asia	atr_aus	A	0.9842	0.0183	conservatism	0.0663	0.7527	0.1809	0.081	0.8062	0.1938	0.1028	0.0587	0.6662	0.1601	0.0122	15	0.124436	tree	perennial	2.40519e+07	1.3502	-3.3121	0.7421	127	27.0466
Albizia lebbeck	northern_america	atr_aus	A	0.9975	0.0042	conservatism	0.0875	0.9027	0.0098	0.0884	0.9893	0.0107	0.0027	0.0873	0.9002	0.0098	0	15	0.124436	tree	perennial	2.40519e+07	1.3502	-3.3121	0.7421	137	24.173
Albizia lebbeck	pacific_islands	atr_aus	A	0.9184	0.0891	neither	0.548	0.3894	0.0626	0.5846	0.8614	0.1386	0.6994	0.1647	0.117	0.0188	0	15	0.124436	tree	perennial	2.40519e+07	1.3502	-3.3121	0.7421	178	2.9449
Albizia lebbeck	southern_america	atr_aus	A	0.9151	0.0891	neither	0.527	0.4066	0.0664	0.5645	0.8596	0.1404	0.5126	0.2568	0.1982	0.0324	0	NA	NA	NA	NA	NA	NA	NA	NA	NA	NA
Aleurites moluccanus	africa	ate_atr_aus	AC	0.9617	0.0408	conservatism	0.0079	0.9602	0.0319	0.0082	0.9679	0.0321	0.107	0.0071	0.8575	0.0285	0	20	6.34475	tree	perennial	3.20029e+07	0.7245	-4.1058	-2.2648	153	29.0681
Aleurites moluccanus	pacific_islands	ate_atr_aus	AC	0.99	0.0067	conservatism	0.1621	0.8364	0.0015	0.1623	0.9982	0.0018	0.1046	0.1451	0.7489	0.0014	0	20	6.34475	tree	perennial	3.20029e+07	0.7245	-4.1058	-2.2648	1023	12.4615
Aleurites moluccanus	southern_america	ate_atr_aus	AC	0.9908	0.0167	conservatism	0.2281	0.7705	0.0014	0.2284	0.9981	0.0019	0.0039	0.2272	0.7675	0.0014	0	NA	NA	NA	NA	NA	NA	NA	NA	NA	NA
Allamanda cathartica	africa	atr_nam_sam	A	0.9376	0.0699	neither	0.0561	0.9426	0.0013	0.0562	0.9987	0.0013	0.04	0.0539	0.9049	0.0012	0	NA	NA	NA	NA	NA	NA	NA	NA	NA	NA
Allamanda cathartica	temperate_asia	atr_nam_sam	A	0.9301	0.0891	neither	0.4296	0.5704	0	0.4296	1	0	0.4634	0.2305	0.3061	0	0	NA	NA	NA	NA	NA	NA	NA	NA	NA	NA
Allamanda cathartica	tropical_asia	atr_nam_sam	A	0.9892	0.015	conservatism	0.0312	0.9125	0.0562	0.0331	0.9419	0.0581	0.0141	0.0299	0.8744	0.0539	0.0277	NA	NA	NA	NA	NA	NA	NA	NA	NA	NA
Allamanda cathartica	australasia	atr_nam_sam	A	0.995	0.0117	conservatism	0.1468	0.8532	0	0.1468	1	0	0.4102	0.0866	0.5032	0	0	NA	NA	NA	NA	NA	NA	NA	NA	NA	NA
Allamanda cathartica	northern_america	atr_nam_sam	A	0.8102	0.2032	neither	0.4378	0.5615	0.0008	0.4381	0.9986	0.0014	0.3156	0.2996	0.3843	0.0005	0	NA	NA	NA	NA	NA	NA	NA	NA	NA	NA
Allamanda cathartica	pacific_islands	atr_nam_sam	A	0.8468	0.179	neither	0.0806	0.9194	0	0.0806	1	0	0.6015	0.0321	0.3664	0	0	NA	NA	NA	NA	NA	NA	NA	NA	NA	NA
Allamanda cathartica	southern_america	atr_nam_sam	A	0.9808	0.0275	conservatism	0.0894	0.8997	0.0109	0.0904	0.988	0.012	0.0131	0.0882	0.8879	0.0108	0	NA	NA	NA	NA	NA	NA	NA	NA	NA	NA
Aloe vera	africa	afr_eur_ate_sam	AC	0.9525	0.0425	conservatism	0.4234	0.5712	0.0054	0.4257	0.9906	0.0094	0.2149	0.3324	0.4485	0.0042	0	NA	NA	NA	NA	NA	NA	NA	NA	NA	NA
Aloe vera	tropical_asia	afr_eur_ate_sam	AC	0.7336	0.2898	neither	0.1381	0.8202	0.0417	0.1441	0.9517	0.0483	0.0265	0.1317	0.7822	0.0397	0.0199	NA	NA	NA	NA	NA	NA	NA	NA	NA	NA
Aloe vera	northern_america	afr_eur_ate_sam	AC	0.8734	0.1282	neither	0.0947	0.8879	0.0173	0.0964	0.9808	0.0192	0.0712	0.088	0.8247	0.0161	0	NA	NA	NA	NA	NA	NA	NA	NA	NA	NA
Aloe vera	pacific_islands	afr_eur_ate_sam	AC	0.9534	0.0425	conservatism	0.2589	0.7383	0.0028	0.2596	0.9962	0.0038	0.2538	0.1931	0.5506	0.0021	0.0003	NA	NA	NA	NA	NA	NA	NA	NA	NA	NA
Aloe vera	southern_america	afr_eur_ate_sam	AC	0.9825	0.0175	conservatism	0.0698	0.7618	0.1684	0.084	0.8189	0.1811	0.0239	0.0665	0.7261	0.1605	0.0229	NA	NA	NA	NA	NA	NA	NA	NA	NA	NA
Alpinia purpurata	northern_america	pac_atr_aus_nam	A	0.8676	0.1141	neither	0.4776	0.5168	0.0056	0.4803	0.9893	0.0107	0.2592	0.3538	0.3828	0.0041	0	NA	NA	NA	NA	NA	NA	NA	NA	NA	NA
Alpinia purpurata	pacific_islands	pac_atr_aus_nam	A	0.9975	0.0083	conservatism	0.0464	0.9093	0.0443	0.0485	0.9535	0.0465	0.0348	0.0447	0.8756	0.0427	0.0022	NA	NA	NA	NA	NA	NA	NA	NA	NA	NA
Alpinia purpurata	southern_america	pac_atr_aus_nam	A	0.955	0.045	conservatism	0.0214	0.9434	0.0352	0.0222	0.9641	0.0359	0.0047	0.0211	0.929	0.0346	0.0106	NA	NA	NA	NA	NA	NA	NA	NA	NA	NA
Alpinia zerumbet	africa	temperate_asia	C	1	0.0075	conservatism	0.0206	0.9769	0.0025	0.0207	0.9975	0.0025	0.6738	0.0067	0.3186	0.0008	0	2.25	0.015	herb	perennial	7.85095e+06	4.8375	-4.2126	-4.121	114	3.9818
Alpinia zerumbet	northern_america	temperate_asia	C	0.8984	0.1249	neither	0.417	0.583	0	0.417	1	0	0.8814	0.0494	0.0691	0	0	2.25	0.015	herb	perennial	7.85095e+06	4.8375	-4.2126	-4.121	93	2.2916
Alpinia zerumbet	pacific_islands	temperate_asia	C	0.4896	0.4863	neither	0.0738	0.8891	0.0371	0.0766	0.9599	0.0401	0.013	0.0725	0.873	0.0365	0.0051	2.25	0.015	herb	perennial	7.85095e+06	4.8375	-4.2126	-4.121	135	34.167
Alpinia zerumbet	southern_america	temperate_asia	C	0.8776	0.1291	neither	0.0814	0.7209	0.1977	0.1014	0.7848	0.2152	0.0029	0.0803	0.7114	0.1951	0.0103	NA	NA	NA	NA	NA	NA	NA	NA	NA	NA
Alternanthera pungens	africa	afr_nam_sam	AC	0.9842	0.0117	conservatism	0.0279	0.9187	0.0535	0.0294	0.945	0.055	0.0188	0.0267	0.88	0.0512	0.0234	NA	NA	NA	NA	NA	NA	NA	NA	NA	NA
Alternanthera pungens	temperate_asia	afr_nam_sam	AC	0.9059	0.0866	neither	0.2413	0.6833	0.0754	0.261	0.9007	0.0993	0.0361	0.2326	0.6586	0.0726	0	NA	NA	NA	NA	NA	NA	NA	NA	NA	NA
Alternanthera pungens	australasia	afr_nam_sam	AC	0.995	0.0108	conservatism	0.1663	0.8163	0.0173	0.1693	0.9792	0.0208	0.0142	0.1639	0.8046	0.0171	0.0002	NA	NA	NA	NA	NA	NA	NA	NA	NA	NA
Alternanthera pungens	northern_america	afr_nam_sam	AC	0.8576	0.1574	neither	0.472	0.528	0	0.472	1	0	0.3567	0.3036	0.3397	0	0	NA	NA	NA	NA	NA	NA	NA	NA	NA	NA
Alternanthera pungens	pacific_islands	afr_nam_sam	AC	0.8068	0.2148	neither	0.7655	0.2345	0	0.7655	1	0	0.3035	0.5332	0.1633	0	0	NA	NA	NA	NA	NA	NA	NA	NA	NA	NA
Alysicarpus vaginalis	africa	afr_ate_atr	A	0.9267	0.0983	neither	0.3003	0.6997	0	0.3003	1	0	0.3846	0.1848	0.4306	0	0	NA	NA	NA	NA	NA	NA	NA	NA	NA	NA
Alysicarpus vaginalis	australasia	afr_ate_atr	A	0.9983	0.0108	conservatism	0.1177	0.8823	0	0.1177	1	0	0.3569	0.0757	0.5674	0	0	0.284133	0.00137975	herb	perennial	3.41333e+07	1.3574	-3.811	-1.0256	157	33.4848
Alysicarpus vaginalis	northern_america	afr_ate_atr	A	0.8876	0.1149	neither	0.3967	0.6033	0	0.3967	1	0	0.3079	0.2746	0.4176	0	0	0.284133	0.00137975	herb	perennial	3.41333e+07	1.3574	-3.811	-1.0256	114	18.0601
Alysicarpus vaginalis	pacific_islands	afr_ate_atr	A	0.9742	0.02	conservatism	0.3429	0.6557	0.0014	0.3434	0.9978	0.0022	0.2934	0.2423	0.4633	0.001	0	0.284133	0.00137975	herb	perennial	3.41333e+07	1.3574	-3.811	-1.0256	114	6.6624
Alysicarpus vaginalis	southern_america	afr_ate_atr	A	0.99	0.0208	conservatism	0.1457	0.8462	0.0081	0.1469	0.9905	0.0095	0.1481	0.1241	0.7209	0.0069	0	NA	NA	NA	NA	NA	NA	NA	NA	NA	NA
Amaranthus spinosus	africa	afr_nam_sam	A	0.7311	0.2798	neither	0.1027	0.7905	0.1068	0.115	0.881	0.119	0.0603	0.0963	0.7415	0.1001	0.0017	0.6	0.000306875	herb	annual	4.13096e+07	0.6852	-3.9033	-0.528	233	3.2639
Amaranthus spinosus	temperate_asia	afr_nam_sam	A	1	0.01	conservatism	0.0058	0.9216	0.0727	0.0062	0.9269	0.0731	0.4053	0.0034	0.5481	0.0432	0	0.6	0.000306875	herb	annual	4.13096e+07	0.6852	-3.9033	-0.528	187	30.0142
Amaranthus spinosus	tropical_asia	afr_nam_sam	A	0.8018	0.2281	neither	0.0432	0.931	0.0258	0.0443	0.973	0.027	0.0021	0.0431	0.9288	0.0258	0.0003	0.6	0.000306875	herb	annual	4.13096e+07	0.6852	-3.9033	-0.528	201	12.8211
Amaranthus spinosus	australasia	afr_nam_sam	A	0.8926	0.1091	neither	0.1741	0.8254	0.0005	0.1742	0.9994	0.0006	0.1326	0.151	0.716	0.0004	0	0.6	0.000306875	herb	annual	4.13096e+07	0.6852	-3.9033	-0.528	136	28.8677
Amaranthus spinosus	pacific_islands	afr_nam_sam	A	0.627	0.3822	neither	0.5101	0.4899	0	0.5101	1	0	0.2289	0.3934	0.3777	0	0	0.6	0.000306875	herb	annual	4.13096e+07	0.6852	-3.9033	-0.528	112	4.4644
Amaranthus viridis	africa	afr_atr_nam_sam	AC	0.9742	0.0225	conservatism	0.004	0.9623	0.0337	0.0042	0.9662	0.0338	0.0766	0.0037	0.8847	0.031	0.004	0.5	0.000414166	herb	annual	4.98441e+07	0.8687	-3.3507	-0.4835	135	2.2781
Amaranthus viridis	temperate_asia	afr_atr_nam_sam	AC	0.9767	0.0158	conservatism	0.0509	0.8508	0.0983	0.0564	0.8964	0.1036	0.2242	0.0395	0.66	0.0763	0	0.5	0.000414166	herb	annual	4.98441e+07	0.8687	-3.3507	-0.4835	179	27.3054
Amaranthus viridis	tropical_asia	afr_atr_nam_sam	AC	0.97	0.0266	conservatism	0.0107	0.9069	0.0824	0.0116	0.9167	0.0833	0	0.0105	0.8966	0.0815	0.0114	0.5	0.000414166	herb	annual	4.98441e+07	0.8687	-3.3507	-0.4835	201	8.263
Amaranthus viridis	australasia	afr_atr_nam_sam	AC	1	0.0008	conservatism	0.0174	0.9681	0.0145	0.0177	0.9852	0.0148	0.1518	0.0148	0.8211	0.0123	0	0.5	0.000414166	herb	annual	4.98441e+07	0.8687	-3.3507	-0.4835	156	32.8891
Amaranthus viridis	europe	afr_atr_nam_sam	AC	0.9958	0.01	conservatism	0.1239	0.7153	0.1609	0.1476	0.8164	0.1836	0.7547	0.0304	0.1754	0.0395	0	0.5	0.000414166	herb	annual	4.98441e+07	0.8687	-3.3507	-0.4835	243	42.32
Amaranthus viridis	pacific_islands	afr_atr_nam_sam	AC	0.95	0.0466	conservatism	0.4893	0.5102	0.0006	0.4895	0.9989	0.0011	0.2358	0.3739	0.3899	0.0004	0	0.5	0.000414166	herb	annual	4.98441e+07	0.8687	-3.3507	-0.4835	204	10.8647
Ananas comosus	africa	sam	A	1	0.0033	conservatism	0.1141	0.8665	0.0194	0.1163	0.9781	0.0219	0.257	0.0847	0.6436	0.0144	0.0002	NA	NA	NA	NA	NA	NA	NA	NA	NA	NA
Ananas comosus	tropical_asia	sam	A	0.5837	0.4221	neither	0.6127	0.3873	0	0.6127	1	0	0.03	0.5943	0.3757	0	0	NA	NA	NA	NA	NA	NA	NA	NA	NA	NA
Ananas comosus	northern_america	sam	A	0.8876	0.1241	neither	0.2099	0.7863	0.0038	0.2107	0.9952	0.0048	0.1678	0.1746	0.6544	0.0032	0	NA	NA	NA	NA	NA	NA	NA	NA	NA	NA
Ananas comosus	pacific_islands	sam	A	0.9184	0.0849	neither	0.061	0.939	0	0.061	1	0	0.6838	0.0193	0.297	0	0	NA	NA	NA	NA	NA	NA	NA	NA	NA	NA
Ananas comosus	southern_america	sam	A	0.8043	0.1998	neither	0.0842	0.8949	0.0209	0.086	0.9771	0.0229	0.0078	0.0835	0.8879	0.0208	0	NA	NA	NA	NA	NA	NA	NA	NA	NA	NA
Andropogon virginicus	temperate_asia	nam	C	0.9917	0.0158	conservatism	0.2935	0.6495	0.057	0.3112	0.9194	0.0806	0.1509	0.2408	0.5329	0.0467	0.0287	NA	NA	NA	NA	NA	NA	NA	NA	NA	NA
Andropogon virginicus	northern_america	nam	C	0.632	0.3955	neither	0.799	0.1679	0.0331	0.8264	0.8352	0.1648	0.1345	0.6916	0.1453	0.0287	0	NA	NA	NA	NA	NA	NA	NA	NA	NA	NA
Andropogon virginicus	pacific_islands	nam	C	0.7977	0.2107	neither	0.3338	0.4292	0.237	0.4375	0.6443	0.3557	0.4356	0.1884	0.2422	0.1337	0	NA	NA	NA	NA	NA	NA	NA	NA	NA	NA
Annona muricata	africa	nam_sam	A	0.9967	0.0092	conservatism	0.055	0.9267	0.0183	0.056	0.9807	0.0193	0.2156	0.0432	0.7269	0.0143	0	7.03333	0.396	tree	perennial	1.68034e+07	0.7909	-4.3628	-2.0548	355	4.4561
Annona muricata	tropical_asia	nam_sam	A	0.955	0.0466	conservatism	0.1547	0.8356	0.0097	0.1562	0.9885	0.0115	0.0624	0.145	0.7835	0.0091	0	7.03333	0.396	tree	perennial	1.68034e+07	0.7909	-4.3628	-2.0548	144	18.5118
Annona muricata	northern_america	nam_sam	A	0.8268	0.144	neither	0.5951	0.4025	0.0024	0.5965	0.994	0.006	0.3954	0.3598	0.2433	0.0015	0	7.03333	0.396	tree	perennial	1.68034e+07	0.7909	-4.3628	-2.0548	96	15.6854
Annona muricata	pacific_islands	nam_sam	A	0.4471	0.5587	neither	0.2352	0.7556	0.0093	0.2374	0.9879	0.0121	0.0885	0.2144	0.6887	0.0084	0	NA	NA	NA	NA	NA	NA	NA	NA	NA	NA
Annona muricata	southern_america	nam_sam	A	1	0.0042	conservatism	0.0763	0.9211	0.0026	0.0765	0.9972	0.0028	0.0488	0.0726	0.8761	0.0025	0	NA	NA	NA	NA	NA	NA	NA	NA	NA	NA
Anthoxanthum odoratum	australasia	europe	C	0.9775	0.0425	conservatism	0.0459	0.9449	0.0091	0.0464	0.9904	0.0096	0.1886	0.0373	0.7667	0.0074	0	0.2325	0.000555769	herb	perennial	3.08617e+07	4.7495	-0.1812	-1.2217	213	78.4254
Anthoxanthum odoratum	northern_america	europe	C	0.8868	0.1066	neither	0.0276	0.9678	0.0046	0.0277	0.9952	0.0048	0.0014	0.0275	0.9664	0.0046	0	0.2325	0.000555769	herb	perennial	3.08617e+07	4.7495	-0.1812	-1.2217	275	5.5265
Anthoxanthum odoratum	pacific_islands	europe	C	0.8235	0.1674	neither	0.0627	0.3001	0.6372	0.1727	0.3202	0.6798	0.7609	0.0147	0.0705	0.1496	0.0043	0.2325	0.000555769	herb	perennial	3.08617e+07	4.7495	-0.1812	-1.2217	116	30.6936
Anthoxanthum odoratum	southern_america	europe	C	0.8526	0.1407	neither	0.2891	0.4642	0.2467	0.3837	0.653	0.347	0.0245	0.2804	0.4502	0.2393	0.0056	0.2325	0.000555769	herb	perennial	3.08617e+07	4.7495	-0.1812	-1.2217	163	62.3574
Antigonon leptopus	africa	nam_sam	A	0.6778	0.3114	neither	0.0924	0.8477	0.0599	0.0983	0.934	0.066	0.1157	0.0817	0.7496	0.0529	0	NA	NA	NA	NA	NA	NA	NA	NA	NA	NA
Antigonon leptopus	temperate_asia	nam_sam	A	0.7893	0.1982	neither	0.4574	0.531	0.0116	0.4628	0.9786	0.0214	0.379	0.284	0.3298	0.0072	0	NA	NA	NA	NA	NA	NA	NA	NA	NA	NA
Antigonon leptopus	tropical_asia	nam_sam	A	0.8343	0.1665	neither	0.0884	0.8704	0.0412	0.0922	0.9548	0.0452	0.0128	0.0871	0.8574	0.0406	0.0022	NA	NA	NA	NA	NA	NA	NA	NA	NA	NA
Antigonon leptopus	australasia	nam_sam	A	0.9492	0.05	conservatism	0.1629	0.8354	0.0017	0.1632	0.998	0.002	0.0527	0.1543	0.7914	0.0016	0	NA	NA	NA	NA	NA	NA	NA	NA	NA	NA
Antigonon leptopus	northern_america	nam_sam	A	0.98	0.0158	conservatism	0.14	0.8565	0.0035	0.1405	0.9959	0.0041	0.5332	0.0653	0.3998	0.0016	0	NA	NA	NA	NA	NA	NA	NA	NA	NA	NA
Antigonon leptopus	pacific_islands	nam_sam	A	0.9584	0.0325	conservatism	0.1983	0.782	0.0197	0.2023	0.9755	0.0245	0.4933	0.1005	0.3962	0.01	0	NA	NA	NA	NA	NA	NA	NA	NA	NA	NA
Antigonon leptopus	southern_america	nam_sam	A	0.9051	0.0866	neither	0.1456	0.8185	0.0359	0.151	0.958	0.042	0.0367	0.1402	0.7884	0.0346	0.0001	NA	NA	NA	NA	NA	NA	NA	NA	NA	NA
Ardisia crenata	africa	temperate_asia	C	1	0.0008	conservatism	0.3153	0.6819	0.0028	0.3162	0.9959	0.0041	0.0725	0.2924	0.6325	0.0026	0	1.41667	0.221	shrub	perennial	2.171e+07	5.3701	-2.4837	-2.1553	167	45.7212
Ardisia crenata	australasia	temperate_asia	C	0.8726	0.1032	neither	0.4685	0.5315	0	0.4685	1	0	0.1648	0.3912	0.4439	0	0	1.41667	0.221	shrub	perennial	2.171e+07	5.3701	-2.4837	-2.1553	180	50.7685
Ardisia crenata	northern_america	temperate_asia	C	0.9467	0.0766	neither	0.3043	0.6379	0.0578	0.323	0.917	0.083	0.8842	0.0352	0.0738	0.0067	0.0001	1.41667	0.221	shrub	perennial	2.171e+07	5.3701	-2.4837	-2.1553	93	6.4622
Ardisia crenata	pacific_islands	temperate_asia	C	0.4405	0.5362	neither	0.4622	0.5361	0.0016	0.463	0.997	0.003	0.0538	0.4374	0.5073	0.0015	0	1.41667	0.221	shrub	perennial	2.171e+07	5.3701	-2.4837	-2.1553	93	4.8087
Ardisia elliptica	australasia	ate_atr	A	0.9659	0.0383	conservatism	0.3968	0.6032	0	0.3968	1	0	0.626	0.1484	0.2256	0	0	NA	NA	NA	NA	NA	NA	NA	NA	NA	NA
Ardisia elliptica	pacific_islands	ate_atr	A	0.9176	0.0916	neither	0.1605	0.8247	0.0148	0.163	0.9824	0.0176	0.3572	0.1032	0.5301	0.0095	0	NA	NA	NA	NA	NA	NA	NA	NA	NA	NA
Ardisia elliptica	southern_america	ate_atr	A	0.9276	0.0649	neither	0.5256	0.4744	0	0.5256	1	0	0.4734	0.2767	0.2498	0	0	NA	NA	NA	NA	NA	NA	NA	NA	NA	NA
Argemone mexicana	africa	nam_sam	A	0.995	0.015	conservatism	0.0052	0.9392	0.0556	0.0055	0.9441	0.0559	0.0012	0.0052	0.928	0.055	0.0107	0.625	0.00204214	herb	annual	3.90077e+07	0.0736	-3.1913	0.6774	224	12.6637
Argemone mexicana	temperate_asia	nam_sam	A	0.985	0.0167	conservatism	0.0135	0.9504	0.0361	0.0141	0.9634	0.0366	0.012	0.0132	0.9272	0.0352	0.0124	0.625	0.00204214	herb	annual	3.90077e+07	0.0736	-3.1913	0.6774	172	10.5905
Argemone mexicana	tropical_asia	nam_sam	A	0.985	0.0125	conservatism	0.0869	0.9014	0.0118	0.0879	0.9871	0.0129	0	0.0868	0.9012	0.0118	0.0001	0.625	0.00204214	herb	annual	3.90077e+07	0.0736	-3.1913	0.6774	188	7.8174
Argemone mexicana	australasia	nam_sam	A	0.7702	0.2473	neither	0.4295	0.5701	0.0004	0.4296	0.9993	0.0007	0.213	0.338	0.4487	0.0003	0	0.625	0.00204214	herb	annual	3.90077e+07	0.0736	-3.1913	0.6774	120	40.3895
Argemone mexicana	europe	nam_sam	A	0.6928	0.3306	neither	0.3907	0.0699	0.5394	0.8483	0.1147	0.8853	0.8392	0.0628	0.0112	0.0867	0	0.625	0.00204214	herb	annual	3.90077e+07	0.0736	-3.1913	0.6774	225	34.3818
Argemone mexicana	pacific_islands	nam_sam	A	0.9825	0.0183	conservatism	0.2963	0.6405	0.0631	0.3163	0.9103	0.0897	0.273	0.2152	0.4651	0.0458	0.0009	0.625	0.00204214	herb	annual	3.90077e+07	0.0736	-3.1913	0.6774	123	16.976
Argemone mexicana	southern_america	nam_sam	A	1	0.0058	conservatism	0.0526	0.9272	0.0202	0.0537	0.9787	0.0213	0.0056	0.0522	0.9201	0.02	0.0021	NA	NA	NA	NA	NA	NA	NA	NA	NA	NA
Artocarpus altilis	africa	pac_atr_nam	A	0.9409	0.0649	neither	0.0665	0.9283	0.0052	0.0669	0.9945	0.0055	0.4081	0.0394	0.5495	0.0031	0	18	5.898	tree	perennial	1.17974e+07	0.8607	-5.3262	-3.9751	229	6.6841
Artocarpus altilis	tropical_asia	pac_atr_nam	A	0.9609	0.0241	conservatism	0.0987	0.8504	0.0509	0.104	0.9435	0.0565	0.0075	0.098	0.844	0.0505	0	18	5.898	tree	perennial	1.17974e+07	0.8607	-5.3262	-3.9751	231	12.6606
Artocarpus altilis	pacific_islands	pac_atr_nam	A	0.9992	0.0025	conservatism	0.0948	0.9052	0	0.0948	1	0	0.1671	0.079	0.7539	0	0	18	5.898	tree	perennial	1.17974e+07	0.8607	-5.3262	-3.9751	1023	4.3746
Artocarpus altilis	southern_america	pac_atr_nam	A	0.9634	0.0233	conservatism	0.0661	0.9171	0.0168	0.0672	0.982	0.018	0.0212	0.0647	0.8977	0.0165	0	NA	NA	NA	NA	NA	NA	NA	NA	NA	NA
Arundina graminifolia	pacific_islands	ate_atr	AC	0.99	0.0125	conservatism	0.1184	0.8815	0	0.1184	0.9999	0.0001	0.1801	0.0971	0.7227	0	0	NA	NA	NA	NA	NA	NA	NA	NA	NA	NA
Arundina graminifolia	southern_america	ate_atr	AC	1	0.0017	conservatism	0.1067	0.8926	0.0007	0.1068	0.9992	0.0008	0.4308	0.0607	0.5081	0.0004	0	NA	NA	NA	NA	NA	NA	NA	NA	NA	NA
Arundo donax	africa	eur_ate	C	1	0.0067	conservatism	0.2302	0.7684	0.0014	0.2305	0.9982	0.0018	0.0335	0.2225	0.7427	0.0013	0	4.35	0.0001	herb	perennial	2.46572e+07	5.1966	-1.0059	0.0381	262	22.9469
Arundo donax	temperate_asia	eur_ate	C	0.9659	0.0341	conservatism	0.3666	0.6321	0.0014	0.3671	0.9978	0.0022	0.08	0.3372	0.5815	0.0013	0	4.35	0.0001	herb	perennial	2.46572e+07	5.1966	-1.0059	0.0381	236	6.8539
Arundo donax	australasia	eur_ate	C	0.9684	0.0308	conservatism	0.0599	0.9249	0.0153	0.0608	0.9838	0.0162	0.0444	0.0572	0.8838	0.0146	0	4.35	0.0001	herb	perennial	2.46572e+07	5.1966	-1.0059	0.0381	178	54.0302
Arundo donax	europe	eur_ate	C	1	0.0108	conservatism	0.0255	0.9734	0.0011	0.0256	0.9988	0.0012	0.0915	0.0232	0.8843	0.001	0	4.35	0.0001	herb	perennial	2.46572e+07	5.1966	-1.0059	0.0381	177	15.1606
Arundo donax	northern_america	eur_ate	C	0.9525	0.0533	neither	0.047	0.9339	0.0191	0.0479	0.9799	0.0201	0.0124	0.0464	0.9223	0.0189	0	4.35	0.0001	herb	perennial	2.46572e+07	5.1966	-1.0059	0.0381	178	3.8797
Arundo donax	pacific_islands	eur_ate	C	0.5587	0.4763	neither	0.5376	0.4329	0.0295	0.554	0.9361	0.0639	0.8546	0.0782	0.0629	0.0043	0	4.35	0.0001	herb	perennial	2.46572e+07	5.1966	-1.0059	0.0381	140	30.9843
Arundo donax	southern_america	eur_ate	C	0.9459	0.045	conservatism	0.0576	0.9244	0.018	0.0586	0.9809	0.0191	0.0018	0.0575	0.9225	0.0179	0.0003	4.35	0.0001	herb	perennial	2.46572e+07	5.1966	-1.0059	0.0381	75	44.7465
Asclepias curassavica	africa	nam_sam	AC	0.9817	0.0258	conservatism	0.0238	0.9734	0.0028	0.0239	0.9971	0.0029	0.0145	0.0235	0.9592	0.0028	0	NA	NA	NA	NA	NA	NA	NA	NA	NA	NA
Asclepias curassavica	temperate_asia	nam_sam	AC	0.9759	0.02	conservatism	0.0384	0.9562	0.0054	0.0386	0.9944	0.0056	0.0745	0.0355	0.8832	0.005	0.0019	NA	NA	NA	NA	NA	NA	NA	NA	NA	NA
Asclepias curassavica	tropical_asia	nam_sam	AC	0.9509	0.0525	neither	0.0151	0.9577	0.0272	0.0155	0.9723	0.0277	0.0004	0.0149	0.9468	0.0269	0.011	NA	NA	NA	NA	NA	NA	NA	NA	NA	NA
Asclepias curassavica	australasia	nam_sam	AC	0.9967	0.0092	conservatism	0.1398	0.8602	0	0.1398	1	0	0.1009	0.1257	0.7733	0	0	NA	NA	NA	NA	NA	NA	NA	NA	NA	NA
Asclepias curassavica	europe	nam_sam	AC	0.9925	0.0108	conservatism	0.1731	0.8234	0.0035	0.1737	0.9957	0.0043	0.8588	0.0244	0.1162	0.0005	0	NA	NA	NA	NA	NA	NA	NA	NA	NA	NA
Asclepias curassavica	northern_america	nam_sam	AC	1	0.0033	conservatism	0.1016	0.8972	0.0012	0.1017	0.9987	0.0013	0.4015	0.0608	0.537	0.0007	0	NA	NA	NA	NA	NA	NA	NA	NA	NA	NA
Asclepias curassavica	pacific_islands	nam_sam	AC	0.9192	0.0883	neither	0.0627	0.9313	0.006	0.0631	0.9936	0.0064	0.1015	0.0563	0.8367	0.0054	0	NA	NA	NA	NA	NA	NA	NA	NA	NA	NA
Asclepias curassavica	southern_america	nam_sam	AC	0.95	0.0608	neither	0.2899	0.7101	0	0.2899	1	0	0.3164	0.1982	0.4854	0	0	NA	NA	NA	NA	NA	NA	NA	NA	NA	NA
Asparagus aethiopicus	australasia	afr_nam	C	0.9958	0.005	conservatism	0.3453	0.6544	0.0002	0.3454	0.9997	0.0003	0.014	0.3405	0.6453	0.0002	0	NA	NA	NA	NA	NA	NA	NA	NA	NA	NA
Asparagus aethiopicus	northern_america	afr_nam	C	0.8951	0.1157	neither	0.1644	0.8323	0.0033	0.165	0.9961	0.0039	0.0773	0.1517	0.768	0.003	0	NA	NA	NA	NA	NA	NA	NA	NA	NA	NA
Asparagus aethiopicus	pacific_islands	afr_nam	C	0.6953	0.3047	neither	0.8365	0.1525	0.0111	0.8458	0.9322	0.0678	0.3401	0.552	0.1006	0.0073	0	NA	NA	NA	NA	NA	NA	NA	NA	NA	NA
Asparagus setaceus	australasia	afr_nam	C	0.9925	0.01	conservatism	0.2468	0.7331	0.0201	0.2519	0.9734	0.0266	0.0251	0.2406	0.7147	0.0196	0	2.5	0.06018	herb	perennial	1.93411e+07	3.7751	-2.2037	-0.0317	135	22.6898
Asparagus setaceus	northern_america	afr_nam	C	0.9351	0.0833	neither	0.3323	0.6677	0	0.3323	1	0	0.1578	0.2799	0.5623	0	0	2.5	0.06018	herb	perennial	1.93411e+07	3.7751	-2.2037	-0.0317	98	39.8966
Asparagus setaceus	pacific_islands	afr_nam	C	0.8435	0.1349	neither	0.5206	0.4732	0.0063	0.5239	0.9869	0.0131	0.1706	0.4318	0.3925	0.0052	0	2.5	0.06018	herb	perennial	1.93411e+07	3.7751	-2.2037	-0.0317	103	3.3623
Asparagus setaceus	southern_america	afr_nam	C	0.9709	0.0258	conservatism	0.053	0.8985	0.0485	0.0557	0.9487	0.0513	0.0125	0.0523	0.8873	0.0479	0	NA	NA	NA	NA	NA	NA	NA	NA	NA	NA
Asystasia gangetica	africa	afr_ate_atr	A	0.5878	0.3938	neither	0.374	0.5963	0.0297	0.3854	0.9525	0.0475	0.2818	0.2682	0.4276	0.0213	0.0011	NA	NA	NA	NA	NA	NA	NA	NA	NA	NA
Asystasia gangetica	tropical_asia	afr_ate_atr	A	0.8726	0.1366	neither	0.3472	0.6528	0	0.3472	1	0	0.613	0.1344	0.2527	0	0	NA	NA	NA	NA	NA	NA	NA	NA	NA	NA
Asystasia gangetica	northern_america	afr_ate_atr	A	1	0.0125	conservatism	0.1558	0.8442	0	0.1558	1	0	0.8465	0.0239	0.1296	0	0	NA	NA	NA	NA	NA	NA	NA	NA	NA	NA
Asystasia gangetica	pacific_islands	afr_ate_atr	A	0.9833	0.0283	conservatism	0.3049	0.6932	0.002	0.3055	0.9972	0.0028	0.2794	0.2197	0.4995	0.0014	0	NA	NA	NA	NA	NA	NA	NA	NA	NA	NA
Asystasia gangetica	southern_america	afr_ate_atr	A	0.99	0.0225	conservatism	0.0691	0.9284	0.0025	0.0693	0.9973	0.0027	0.0492	0.0657	0.8827	0.0024	0.0001	NA	NA	NA	NA	NA	NA	NA	NA	NA	NA
Axonopus compressus	africa	afr_aus_nam_sam	AC	0.7319	0.2773	neither	0.2043	0.7957	0	0.2043	1	0	0.1174	0.1803	0.7023	0	0	0.25	0.00037835	herb	perennial	5.92277e+07	0.822	-3.4136	-1.8204	117	1.1135
Axonopus compressus	temperate_asia	afr_aus_nam_sam	AC	0.627	0.3963	neither	0.4488	0.551	0.0002	0.4489	0.9996	0.0004	0.2335	0.344	0.4223	0.0002	0	0.25	0.00037835	herb	perennial	5.92277e+07	0.822	-3.4136	-1.8204	83	30.5417
Axonopus compressus	tropical_asia	afr_aus_nam_sam	AC	0.7669	0.2107	neither	0.5931	0.4066	0.0003	0.5933	0.9992	0.0008	0.0461	0.5657	0.3878	0.0003	0	0.25	0.00037835	herb	perennial	5.92277e+07	0.822	-3.4136	-1.8204	54	5.082
Axonopus compressus	australasia	afr_aus_nam_sam	AC	1	0.0008	conservatism	0.0291	0.9685	0.0024	0.0292	0.9975	0.0025	0.196	0.0234	0.7787	0.0019	0	0.25	0.00037835	herb	perennial	5.92277e+07	0.822	-3.4136	-1.8204	126	17.519
Axonopus compressus	pacific_islands	afr_aus_nam_sam	AC	0.8893	0.1116	neither	0.2222	0.7765	0.0013	0.2225	0.9983	0.0017	0.1112	0.1975	0.6902	0.0012	0	0.25	0.00037835	herb	perennial	5.92277e+07	0.822	-3.4136	-1.8204	52	2.1976
Axonopus fissifolius	africa	aus_nam_sam	AC	0.9925	0.0083	conservatism	0.2753	0.7247	0	0.2753	1	0	0.3989	0.1655	0.4356	0	0	0.37	0.0003705	herb	perennial	5.13323e+07	0.6882	-3.0082	-1.4754	90	22.7544
Axonopus fissifolius	temperate_asia	aus_nam_sam	AC	0.9867	0.0167	conservatism	0.2653	0.733	0.0017	0.2658	0.9977	0.0023	0.2358	0.2028	0.5602	0.0013	0	0.37	0.0003705	herb	perennial	5.13323e+07	0.6882	-3.0082	-1.4754	70	40.3503
Axonopus fissifolius	australasia	aus_nam_sam	AC	0.985	0.0108	conservatism	0.2213	0.7782	0.0005	0.2214	0.9993	0.0007	0.0821	0.2031	0.7143	0.0005	0	0.37	0.0003705	herb	perennial	5.13323e+07	0.6882	-3.0082	-1.4754	126	37.9809
Axonopus fissifolius	pacific_islands	aus_nam_sam	AC	0.99	0.0158	conservatism	0.3538	0.6447	0.0015	0.3543	0.9977	0.0023	0.2485	0.2659	0.4845	0.0011	0	0.37	0.0003705	herb	perennial	5.13323e+07	0.6882	-3.0082	-1.4754	111	1.5436
Azolla filiculoides	africa	aus_nam_sam	BC	0.9958	0.0108	conservatism	0.0863	0.9097	0.004	0.0867	0.9956	0.0044	0.0891	0.0786	0.8286	0.0036	0	NA	NA	NA	NA	NA	NA	NA	NA	NA	NA
Azolla filiculoides	temperate_asia	aus_nam_sam	BC	0.8784	0.1382	neither	0.0121	0.8605	0.1274	0.0138	0.871	0.129	0.0315	0.0117	0.8331	0.1234	0.0003	NA	NA	NA	NA	NA	NA	NA	NA	NA	NA
Azolla filiculoides	europe	aus_nam_sam	BC	0.9858	0.0358	conservatism	0.2441	0.7554	0.0004	0.2443	0.9994	0.0006	0.2053	0.194	0.6003	0.0003	0	NA	NA	NA	NA	NA	NA	NA	NA	NA	NA
Azolla filiculoides	pacific_islands	aus_nam_sam	BC	0.7002	0.2881	neither	0.4343	0.4556	0.11	0.488	0.8055	0.1945	0.6484	0.1527	0.1602	0.0387	0	NA	NA	NA	NA	NA	NA	NA	NA	NA	NA
Bambusa vulgaris	africa	ate_atr_aus	AC	0.8085	0.2007	neither	0.1702	0.8129	0.0169	0.1731	0.9797	0.0203	0.2121	0.1341	0.6402	0.0133	0.0004	NA	NA	NA	NA	NA	NA	NA	NA	NA	NA
Bambusa vulgaris	tropical_asia	ate_atr_aus	AC	0.9908	0.0092	conservatism	0.1535	0.8166	0.0299	0.1582	0.9647	0.0353	0.0847	0.1386	0.7374	0.027	0.0124	NA	NA	NA	NA	NA	NA	NA	NA	NA	NA
Bambusa vulgaris	northern_america	ate_atr_aus	AC	0.95	0.045	conservatism	0.1624	0.8374	0.0002	0.1624	0.9997	0.0003	0.1979	0.1302	0.6717	0.0002	0	NA	NA	NA	NA	NA	NA	NA	NA	NA	NA
Bambusa vulgaris	pacific_islands	ate_atr_aus	AC	0.9284	0.0699	neither	0.2094	0.7336	0.057	0.2221	0.9279	0.0721	0.3572	0.1346	0.4716	0.0367	0	NA	NA	NA	NA	NA	NA	NA	NA	NA	NA
Bambusa vulgaris	southern_america	ate_atr_aus	AC	0.9775	0.025	conservatism	0.1615	0.8316	0.0069	0.1626	0.9917	0.0083	0.1179	0.1424	0.7335	0.0061	0	NA	NA	NA	NA	NA	NA	NA	NA	NA	NA
Barleria repens	australasia	afr_aus	AC	0.9742	0.0175	conservatism	0.28	0.6279	0.0921	0.3084	0.8721	0.1279	0.0868	0.2536	0.5689	0.0835	0.0072	NA	NA	NA	NA	NA	NA	NA	NA	NA	NA
Barleria repens	pacific_islands	afr_aus	AC	0.8393	0.1316	neither	0.3367	0.5674	0.0959	0.3724	0.8554	0.1446	0.0212	0.2562	0.4317	0.073	0.218	NA	NA	NA	NA	NA	NA	NA	NA	NA	NA
Bauhinia monandra	africa	afr_nam	A	0.9983	0.0042	conservatism	0.0625	0.8994	0.038	0.065	0.9594	0.0406	0.0503	0.0594	0.8542	0.0361	0	6	0.1998	tree	perennial	1.82363e+07	0.3873	-4.3787	-0.8965	92	2.0972
Bauhinia monandra	australasia	afr_nam	A	0.9867	0.0183	conservatism	0.1578	0.8317	0.0105	0.1595	0.9875	0.0125	0.1407	0.1356	0.7146	0.009	0	6	0.1998	tree	perennial	1.82363e+07	0.3873	-4.3787	-0.8965	139	24.0431
Bauhinia monandra	northern_america	afr_nam	A	0.8618	0.1424	neither	0.3898	0.6044	0.0058	0.3921	0.9906	0.0094	0.0699	0.3613	0.5602	0.0053	0.0032	6	0.1998	tree	perennial	1.82363e+07	0.3873	-4.3787	-0.8965	107	18.9751
Bauhinia monandra	pacific_islands	afr_nam	A	0.9534	0.045	conservatism	0.3154	0.6347	0.0499	0.3319	0.9272	0.0728	0.073	0.2924	0.5884	0.0462	0	6	0.1998	tree	perennial	1.82363e+07	0.3873	-4.3787	-0.8965	120	4.6868
Bauhinia monandra	southern_america	afr_nam	A	0.9167	0.0824	neither	0.0169	0.8747	0.1083	0.019	0.8898	0.1102	0.0004	0.0169	0.8743	0.1083	0.0001	NA	NA	NA	NA	NA	NA	NA	NA	NA	NA
Begonia hirtella	tropical_asia	sam	AC	0.9692	0.025	conservatism	0.3956	0.5754	0.0291	0.4074	0.9519	0.0481	0.4861	0.2033	0.2957	0.0149	0	NA	NA	NA	NA	NA	NA	NA	NA	NA	NA
Begonia hirtella	pacific_islands	sam	AC	0.9917	0.015	conservatism	0.3511	0.6385	0.0104	0.3548	0.984	0.016	0.0356	0.3386	0.6158	0.01	0	NA	NA	NA	NA	NA	NA	NA	NA	NA	NA
Bidens pilosa	africa	afr_ate_aus_nam_sam	AC	1	0.0042	conservatism	0.0431	0.9555	0.0014	0.0432	0.9985	0.0015	0.0525	0.0409	0.9053	0.0014	0	0.65	0.00221014	herb	annual	8.59127e+07	1.2707	-2.5614	-0.5303	233	9.1286
Bidens pilosa	temperate_asia	afr_ate_aus_nam_sam	AC	0.9784	0.035	conservatism	0.0692	0.9266	0.0042	0.0695	0.9955	0.0045	0.063	0.0648	0.8683	0.004	0	0.65	0.00221014	herb	annual	8.59127e+07	1.2707	-2.5614	-0.5303	173	28.9719
Bidens pilosa	tropical_asia	afr_ate_aus_nam_sam	AC	0.9634	0.0541	neither	0.0397	0.9085	0.0518	0.0419	0.9461	0.0539	0.0107	0.0389	0.8901	0.0508	0.0095	0.65	0.00221014	herb	annual	8.59127e+07	1.2707	-2.5614	-0.5303	188	14.269
Bidens pilosa	australasia	afr_ate_aus_nam_sam	AC	0.9925	0.0108	conservatism	0.0811	0.9189	0	0.0811	1	0	0.0765	0.0749	0.8486	0	0	0.65	0.00221014	herb	annual	8.59127e+07	1.2707	-2.5614	-0.5303	253	43.9398
Bidens pilosa	europe	afr_ate_aus_nam_sam	AC	1	0.0058	conservatism	0.0351	0.9644	0.0005	0.0351	0.9995	0.0005	0.5217	0.0168	0.4613	0.0003	0	0.65	0.00221014	herb	annual	8.59127e+07	1.2707	-2.5614	-0.5303	218	42.1315
Bidens pilosa	northern_america	afr_ate_aus_nam_sam	AC	0.9942	0.0058	conservatism	0.014	0.9853	0.0007	0.014	0.9992	0.0008	0.287	0.01	0.7025	0.0005	0	0.65	0.00221014	herb	annual	8.59127e+07	1.2707	-2.5614	-0.5303	190	35.5083
Bidens pilosa	pacific_islands	afr_ate_aus_nam_sam	AC	0.7785	0.2198	neither	0.3644	0.6356	0	0.3644	1	0	0.205	0.2897	0.5053	0	0	0.65	0.00221014	herb	annual	8.59127e+07	1.2707	-2.5614	-0.5303	204	7.0838
Bidens pilosa	southern_america	afr_ate_aus_nam_sam	AC	0.8976	0.1066	neither	0.2091	0.7892	0.0017	0.2095	0.9979	0.0021	0.0219	0.2045	0.7719	0.0016	0	0.65	0.00221014	herb	annual	8.59127e+07	1.2707	-2.5614	-0.5303	175	11.7222
Bixa orellana	africa	nam_sam	A	0.9808	0.0283	conservatism	0.0437	0.9498	0.0065	0.044	0.9932	0.0068	0.0479	0.0416	0.9037	0.0062	0.0006	NA	NA	NA	NA	NA	NA	NA	NA	NA	NA
Bixa orellana	temperate_asia	nam_sam	A	0.8568	0.154	neither	0.2812	0.7188	0	0.2812	1	0	0.4998	0.1407	0.3595	0	0	NA	NA	NA	NA	NA	NA	NA	NA	NA	NA
Bixa orellana	tropical_asia	nam_sam	A	0.8152	0.189	neither	0.0846	0.7539	0.1615	0.1009	0.8235	0.1765	0.0147	0.0795	0.7084	0.1518	0.0455	NA	NA	NA	NA	NA	NA	NA	NA	NA	NA
Bixa orellana	pacific_islands	nam_sam	A	0.98	0.0308	conservatism	0.0556	0.9444	0	0.0556	1	0	0.1168	0.0491	0.8341	0	0	NA	NA	NA	NA	NA	NA	NA	NA	NA	NA
Bixa orellana	southern_america	nam_sam	A	0.9334	0.0924	neither	0.0928	0.8938	0.0135	0.094	0.9852	0.0148	0.0073	0.0921	0.8872	0.0134	0.0002	NA	NA	NA	NA	NA	NA	NA	NA	NA	NA
Boerhavia coccinea	africa	aus_nam_sam	B	0.8643	0.1232	neither	0.2816	0.6782	0.0403	0.2934	0.944	0.056	0.0666	0.2619	0.6308	0.0374	0.0033	NA	NA	NA	NA	NA	NA	NA	NA	NA	NA
Boerhavia coccinea	temperate_asia	aus_nam_sam	B	0.7769	0.2381	neither	0.909	0.091	0	0.909	1	0	0.4459	0.5036	0.0504	0	0	NA	NA	NA	NA	NA	NA	NA	NA	NA	NA
Boerhavia coccinea	australasia	aus_nam_sam	B	1	0.0067	conservatism	0.2465	0.7535	0	0.2465	1	0	0.2045	0.1961	0.5994	0	0	NA	NA	NA	NA	NA	NA	NA	NA	NA	NA
Boerhavia coccinea	pacific_islands	aus_nam_sam	B	0.8385	0.1615	neither	0.7164	0.2836	0	0.7164	1	0	0.5988	0.2874	0.1138	0	0	NA	NA	NA	NA	NA	NA	NA	NA	NA	NA
Boerhavia coccinea	southern_america	aus_nam_sam	B	0.9475	0.0566	neither	0.1516	0.8469	0.0015	0.1518	0.9983	0.0017	0.6	0.0606	0.3387	0.0006	0	NA	NA	NA	NA	NA	NA	NA	NA	NA	NA
Bothriochloa pertusa	northern_america	pac_afr_ate_atr	AC	0.9883	0.0125	conservatism	0.1374	0.8329	0.0297	0.1416	0.9656	0.0344	0.0266	0.1338	0.8107	0.0289	0	0.705	0.00101133	herb	perennial	1.79193e+07	0.1955	-3.2719	0.3807	87	6.5905
Bothriochloa pertusa	pacific_islands	pac_afr_ate_atr	AC	0.985	0.0175	conservatism	0.4658	0.5055	0.0287	0.4796	0.9463	0.0537	0.5476	0.2108	0.2287	0.013	0	0.705	0.00101133	herb	perennial	1.79193e+07	0.1955	-3.2719	0.3807	107	1.5342
Bothriochloa pertusa	southern_america	pac_afr_ate_atr	AC	0.9808	0.0258	conservatism	0.4317	0.5595	0.0088	0.4356	0.9845	0.0155	0.1421	0.3703	0.48	0.0076	0	NA	NA	NA	NA	NA	NA	NA	NA	NA	NA
Breynia disticha	africa	pac_atr_nam	A	0.9092	0.0883	neither	0.0007	0.6739	0.3254	0.0011	0.6744	0.3256	0.1089	0.0007	0.6004	0.2899	0.0002	NA	NA	NA	NA	NA	NA	NA	NA	NA	NA
Breynia disticha	pacific_islands	pac_atr_nam	A	0.9176	0.0758	neither	0.0316	0.952	0.0163	0.0322	0.9831	0.0169	0.0003	0.0316	0.951	0.0163	0.0007	NA	NA	NA	NA	NA	NA	NA	NA	NA	NA
Breynia disticha	southern_america	pac_atr_nam	A	0.8535	0.164	neither	0.0398	0.8304	0.1298	0.0457	0.8648	0.1352	0	0.0393	0.8199	0.1281	0.0127	NA	NA	NA	NA	NA	NA	NA	NA	NA	NA
Bromus catharticus	africa	afr_eur_aus_sam	C	1	0.0025	conservatism	0.0527	0.9458	0.0016	0.0528	0.9983	0.0017	0.3341	0.0351	0.6298	0.001	0	NA	NA	NA	NA	NA	NA	NA	NA	NA	NA
Bromus catharticus	temperate_asia	afr_eur_aus_sam	C	0.9709	0.0283	conservatism	0.0669	0.9263	0.0068	0.0674	0.9928	0.0072	0.0139	0.066	0.9134	0.0067	0	NA	NA	NA	NA	NA	NA	NA	NA	NA	NA
Bromus catharticus	australasia	afr_eur_aus_sam	C	0.9584	0.0491	conservatism	0.2416	0.758	0.0004	0.2417	0.9995	0.0005	0.1778	0.1986	0.6233	0.0003	0	NA	NA	NA	NA	NA	NA	NA	NA	NA	NA
Bromus catharticus	europe	afr_eur_aus_sam	C	0.945	0.0658	neither	0.2359	0.7632	0.001	0.2361	0.9987	0.0013	0.2313	0.1813	0.5867	0.0007	0	NA	NA	NA	NA	NA	NA	NA	NA	NA	NA
Bromus catharticus	northern_america	afr_eur_aus_sam	C	0.8518	0.1366	neither	0.2335	0.7559	0.0106	0.236	0.9862	0.0138	0.053	0.2212	0.7158	0.01	0	NA	NA	NA	NA	NA	NA	NA	NA	NA	NA
Bromus catharticus	pacific_islands	afr_eur_aus_sam	C	0.8601	0.1515	neither	0.3837	0.6149	0.0014	0.3843	0.9977	0.0023	0.2769	0.2775	0.4446	0.001	0	NA	NA	NA	NA	NA	NA	NA	NA	NA	NA
Broussonetia papyrifera	tropical_asia	temperate_asia	C	0.8793	0.1216	neither	0.1288	0.7406	0.1306	0.1482	0.8501	0.1499	0.005	0.1263	0.7263	0.128	0.0143	12	0.00186048	tree	perennial	3.17489e+07	3.9187	-2.9922	-1.7622	166	9.1231
Broussonetia papyrifera	australasia	temperate_asia	C	0.6661	0.3489	neither	0.5593	0.4379	0.0028	0.5609	0.9936	0.0064	0.0985	0.5043	0.3947	0.0025	0	NA	NA	NA	NA	NA	NA	NA	NA	NA	NA
Broussonetia papyrifera	europe	temperate_asia	C	0.9825	0.0117	conservatism	0.1562	0.8431	0.0007	0.1563	0.9992	0.0008	0.6245	0.0587	0.3165	0.0003	0	12	0.00186048	tree	perennial	3.17489e+07	3.9187	-2.9922	-1.7622	138	18.4772
Broussonetia papyrifera	northern_america	temperate_asia	C	0.8993	0.0983	neither	0.3477	0.6148	0.0375	0.3613	0.9425	0.0575	0.5796	0.1462	0.2584	0.0158	0.0001	12	0.00186048	tree	perennial	3.17489e+07	3.9187	-2.9922	-1.7622	146	10.2815
Broussonetia papyrifera	pacific_islands	temperate_asia	C	0.801	0.2115	neither	0.1512	0.8196	0.0291	0.1558	0.9657	0.0343	0.1668	0.126	0.6829	0.0243	0	12	0.00186048	tree	perennial	3.17489e+07	3.9187	-2.9922	-1.7622	1023	10.7776
Broussonetia papyrifera	southern_america	temperate_asia	C	0.791	0.2323	neither	0.5511	0.4489	0	0.5511	1	0	0.3055	0.3827	0.3118	0	0	NA	NA	NA	NA	NA	NA	NA	NA	NA	NA
Cajanus cajan	africa	tropical_asia	AC	0.9226	0.0949	neither	0.3062	0.6448	0.049	0.322	0.9294	0.0706	0.0025	0.3055	0.6432	0.0488	0	3.5	0.0775843	shrub	perennial	1.64666e+07	0.098	-3.343	1.2948	135	14.6074
Cajanus cajan	temperate_asia	tropical_asia	AC	0.7885	0.2007	neither	0.6089	0.2878	0.1033	0.679	0.7359	0.2641	0.0561	0.5747	0.2717	0.0975	0.0001	3.5	0.0775843	shrub	perennial	1.64666e+07	0.098	-3.343	1.2948	114	8.5834
Cajanus cajan	tropical_asia	tropical_asia	AC	0.806	0.1807	neither	0.0011	0.6814	0.3175	0.0017	0.6822	0.3178	0	0.0011	0.6775	0.3157	0.0057	3.5	0.0775843	shrub	perennial	1.64666e+07	0.098	-3.343	1.2948	59	0.187
Cajanus cajan	australasia	tropical_asia	AC	0.393	0.5612	neither	0.7942	0.1862	0.0195	0.8101	0.9051	0.0949	0.262	0.5862	0.1374	0.0144	0	3.5	0.0775843	shrub	perennial	1.64666e+07	0.098	-3.343	1.2948	131	43.7035
Cajanus cajan	northern_america	tropical_asia	AC	0.6661	0.3131	neither	0.3914	0.5215	0.0871	0.4287	0.8569	0.1431	0.0756	0.3618	0.4821	0.0805	0	3.5	0.0775843	shrub	perennial	1.64666e+07	0.098	-3.343	1.2948	89	4.1198
Cajanus cajan	pacific_islands	tropical_asia	AC	1	0.005	conservatism	0.0335	0.7013	0.2652	0.0456	0.7256	0.2744	0.8979	0.0034	0.0715	0.0271	0.0001	3.5	0.0775843	shrub	perennial	1.64666e+07	0.098	-3.343	1.2948	158	20.6392
Cajanus cajan	southern_america	tropical_asia	AC	0.9259	0.0924	neither	0.1708	0.6594	0.1698	0.2057	0.7952	0.2048	0.2485	0.1283	0.4955	0.1276	0	NA	NA	NA	NA	NA	NA	NA	NA	NA	NA
Calotropis gigantea	africa	ate_atr	A	0.9958	0.0058	conservatism	0.2542	0.7458	0	0.2542	1	0	0.2121	0.2003	0.5876	0	0	NA	NA	NA	NA	NA	NA	NA	NA	NA	NA
Calotropis gigantea	tropical_asia	ate_atr	A	1	0.005	conservatism	0.3738	0.6262	0	0.3738	1	0	0.4918	0.19	0.3183	0	0	3.33333	0.006907	shrub	perennial	2.57574e+07	0.9122	-3.7339	0.1722	120	6.3708
Calotropis gigantea	australasia	ate_atr	A	0.7277	0.2639	neither	0.2142	0.7858	0	0.2142	1	0	0.3227	0.1451	0.5322	0	0	3.33333	0.006907	shrub	perennial	2.57574e+07	0.9122	-3.7339	0.1722	66	34.128
Calotropis gigantea	pacific_islands	ate_atr	A	0.9467	0.0408	conservatism	0.2566	0.7359	0.0075	0.2585	0.9899	0.0101	0.6258	0.096	0.2753	0.0028	0	NA	NA	NA	NA	NA	NA	NA	NA	NA	NA
Calotropis gigantea	southern_america	ate_atr	A	0.99	0.01	conservatism	0.4484	0.5516	0	0.4484	1	0	0.3749	0.2803	0.3448	0	0	NA	NA	NA	NA	NA	NA	NA	NA	NA	NA
Calotropis procera	africa	afr_ate_atr	AB	0.9409	0.0749	neither	0.3063	0.6937	0	0.3063	1	0	0.2049	0.2435	0.5516	0	0	4	0.010136	shrub	perennial	3.64149e+07	1.9044	-2.7894	2.914	72	25.6875
Calotropis procera	australasia	afr_ate_atr	AB	1	0.0167	conservatism	0.3168	0.6829	0.0002	0.3169	0.9997	0.0003	0.23	0.244	0.5259	0.0002	0	4	0.010136	shrub	perennial	3.64149e+07	1.9044	-2.7894	2.914	88	41.1474
Calotropis procera	northern_america	afr_ate_atr	AB	0.985	0.02	conservatism	0.4533	0.5454	0.0013	0.4539	0.9975	0.0025	0.2223	0.3525	0.4241	0.001	0	4	0.010136	shrub	perennial	3.64149e+07	1.9044	-2.7894	2.914	93	10.3366
Calotropis procera	pacific_islands	afr_ate_atr	AB	0.8884	0.1349	neither	0.8575	0.1331	0.0094	0.8656	0.9338	0.0662	0.8	0.1715	0.0266	0.0019	0	NA	NA	NA	NA	NA	NA	NA	NA	NA	NA
Calotropis procera	southern_america	afr_ate_atr	AB	0.995	0.0058	conservatism	0.181	0.7888	0.0302	0.1866	0.9631	0.0369	0.5649	0.0787	0.3432	0.0131	0	4	0.010136	shrub	perennial	3.64149e+07	1.9044	-2.7894	2.914	123	23.8809
Calyptocarpus vialis	temperate_asia	nam	BC	0.786	0.194	neither	0.7968	0.1672	0.0359	0.8265	0.8231	0.1769	0.284	0.5705	0.1197	0.0257	0.0001	NA	NA	NA	NA	NA	NA	NA	NA	NA	NA
Calyptocarpus vialis	tropical_asia	nam	BC	0.9359	0.0591	neither	0.2138	0.6967	0.0894	0.2348	0.8862	0.1138	0.1229	0.1869	0.6091	0.0782	0.0029	NA	NA	NA	NA	NA	NA	NA	NA	NA	NA
Calyptocarpus vialis	australasia	nam	BC	0.9217	0.1074	neither	0.2291	0.7709	0	0.2291	1	0	0.0474	0.2182	0.7344	0	0	NA	NA	NA	NA	NA	NA	NA	NA	NA	NA
Calyptocarpus vialis	northern_america	nam	BC	0.7619	0.2356	neither	0.4161	0.2806	0.3033	0.5973	0.4806	0.5194	0.2452	0.3124	0.2106	0.2277	0.0041	NA	NA	NA	NA	NA	NA	NA	NA	NA	NA
Calyptocarpus vialis	pacific_islands	nam	BC	0.6694	0.3356	neither	0.7084	0.2856	0.006	0.7127	0.9795	0.0205	0.3969	0.4272	0.1722	0.0036	0.0001	NA	NA	NA	NA	NA	NA	NA	NA	NA	NA
Cananga odorata	africa	pac_atr_aus	A	0.945	0.0458	conservatism	0.2369	0.7574	0.0057	0.2382	0.9925	0.0075	0.2445	0.179	0.5722	0.0043	0	NA	NA	NA	NA	NA	NA	NA	NA	NA	NA
Cananga odorata	tropical_asia	pac_atr_aus	A	0.9767	0.0216	conservatism	0.048	0.8066	0.1454	0.0562	0.8472	0.1528	0.303	0.0323	0.5425	0.0978	0.0244	20	0.0616	tree	perennial	1.85608e+07	4.9037	-5.5939	-4.4505	119	24.6814
Cananga odorata	pacific_islands	pac_atr_aus	A	1	0.0033	conservatism	0.1609	0.8391	0	0.1609	1	0	0.3166	0.11	0.5734	0	0	NA	NA	NA	NA	NA	NA	NA	NA	NA	NA
Cananga odorata	southern_america	pac_atr_aus	A	0.9992	0.005	conservatism	0.0494	0.9412	0.0094	0.0498	0.9901	0.0099	0.0037	0.0492	0.9371	0.0094	0.0006	NA	NA	NA	NA	NA	NA	NA	NA	NA	NA
Canna indica	africa	sam	AC	1	0.0025	conservatism	0.0398	0.9561	0.0041	0.04	0.9957	0.0043	0.0228	0.0389	0.9338	0.004	0.0004	1.8	0.189655	herb	perennial	2.80981e+07	0.6786	-3.2942	-1.3036	227	7.9514
Canna indica	temperate_asia	sam	AC	0.9517	0.0566	neither	0.0185	0.8377	0.1438	0.0216	0.8535	0.1465	0.1829	0.0151	0.6844	0.1175	0.0001	1.8	0.189655	herb	perennial	2.80981e+07	0.6786	-3.2942	-1.3036	173	41.2665
Canna indica	tropical_asia	sam	AC	0.8626	0.1399	neither	0.0811	0.8507	0.0682	0.087	0.9258	0.0742	0.017	0.0789	0.8281	0.0664	0.0096	1.8	0.189655	herb	perennial	2.80981e+07	0.6786	-3.2942	-1.3036	183	31.2147
Canna indica	australasia	sam	AC	0.9908	0.0133	conservatism	0.4184	0.5816	0	0.4184	1	0	0.0745	0.3872	0.5382	0	0	1.8	0.189655	herb	perennial	2.80981e+07	0.6786	-3.2942	-1.3036	156	13.9017
Canna indica	europe	sam	AC	1	0.0025	conservatism	0.0261	0.9444	0.0294	0.0269	0.9698	0.0302	0.7257	0.0072	0.2591	0.0081	0	1.8	0.189655	herb	perennial	2.80981e+07	0.6786	-3.2942	-1.3036	34	53.2122
Canna indica	pacific_islands	sam	AC	0.6786	0.3314	neither	0.1501	0.816	0.0339	0.1554	0.9601	0.0399	0.1009	0.135	0.7336	0.0305	0	1.8	0.189655	herb	perennial	2.80981e+07	0.6786	-3.2942	-1.3036	206	4.76
Canna indica	southern_america	sam	AC	0.995	0.0117	conservatism	0.0745	0.8361	0.0894	0.0818	0.9034	0.0966	0.0648	0.0692	0.7775	0.0832	0.0053	NA	NA	NA	NA	NA	NA	NA	NA	NA	NA
Capsicum annuum	africa	ate_atr_nam_sam	AC	0.9925	0.0142	conservatism	0.0495	0.9476	0.0029	0.0496	0.9969	0.0031	0.1047	0.0443	0.8483	0.0026	0.0001	NA	NA	NA	NA	NA	NA	NA	NA	NA	NA
Capsicum annuum	temperate_asia	ate_atr_nam_sam	AC	0.8118	0.1857	neither	0.4232	0.5626	0.0142	0.4293	0.9754	0.0246	0.3606	0.2692	0.3578	0.009	0.0034	NA	NA	NA	NA	NA	NA	NA	NA	NA	NA
Capsicum annuum	tropical_asia	ate_atr_nam_sam	AC	0.9709	0.0167	conservatism	0.0902	0.9011	0.0087	0.091	0.9905	0.0095	0.0023	0.0896	0.895	0.0086	0.0044	NA	NA	NA	NA	NA	NA	NA	NA	NA	NA
Capsicum annuum	australasia	ate_atr_nam_sam	AC	0.7477	0.209	neither	0.1036	0.8964	0	0.1036	1	0	0.2037	0.0825	0.7138	0	0	NA	NA	NA	NA	NA	NA	NA	NA	NA	NA
Capsicum annuum	europe	ate_atr_nam_sam	AC	1	0.0092	conservatism	0.0424	0.9494	0.0082	0.0428	0.9914	0.0086	0.8508	0.0063	0.1416	0.0012	0	NA	NA	NA	NA	NA	NA	NA	NA	NA	NA
Capsicum annuum	northern_america	ate_atr_nam_sam	AC	0.9317	0.0674	neither	0.4311	0.5689	0	0.4311	1	0	0.4982	0.2163	0.2855	0	0	NA	NA	NA	NA	NA	NA	NA	NA	NA	NA
Capsicum annuum	pacific_islands	ate_atr_nam_sam	AC	1	0.0042	conservatism	0.1741	0.8231	0.0027	0.1746	0.9967	0.0033	0.351	0.113	0.5342	0.0018	0	NA	NA	NA	NA	NA	NA	NA	NA	NA	NA
Capsicum annuum	southern_america	ate_atr_nam_sam	AC	0.9617	0.0458	conservatism	0.1011	0.8852	0.0137	0.1025	0.9847	0.0153	0.0258	0.0985	0.8624	0.0134	0	NA	NA	NA	NA	NA	NA	NA	NA	NA	NA
Carica papaya	africa	atr_nam_sam	A	0.9217	0.0658	neither	0.0439	0.9456	0.0105	0.0444	0.989	0.011	0.0398	0.0421	0.9078	0.0101	0.0002	7.7	0.0396579	tree	perennial	3.88426e+07	0.8088	-3.9855	-1.2753	376	6.6491
Carica papaya	temperate_asia	atr_nam_sam	A	0.9675	0.0341	conservatism	0.2242	0.7691	0.0068	0.2257	0.9913	0.0087	0.3427	0.1472	0.5051	0.0044	0.0005	7.7	0.0396579	tree	perennial	3.88426e+07	0.8088	-3.9855	-1.2753	124	31.5206
Carica papaya	tropical_asia	atr_nam_sam	A	0.9792	0.02	conservatism	0.0685	0.8374	0.0942	0.0756	0.8989	0.1011	0.0028	0.0678	0.8291	0.0932	0.007	7.7	0.0396579	tree	perennial	3.88426e+07	0.8088	-3.9855	-1.2753	230	27.5548
Carica papaya	australasia	atr_nam_sam	A	0.7752	0.1998	neither	0.2825	0.709	0.0085	0.2849	0.9882	0.0118	0.2328	0.2167	0.544	0.0065	0	7.7	0.0396579	tree	perennial	3.88426e+07	0.8088	-3.9855	-1.2753	221	19.2609
Carica papaya	northern_america	atr_nam_sam	A	0.9434	0.0808	neither	0.5435	0.4527	0.0038	0.5456	0.9917	0.0083	0.3952	0.3287	0.2738	0.0023	0.0001	7.7	0.0396579	tree	perennial	3.88426e+07	0.8088	-3.9855	-1.2753	128	32.772
Carica papaya	pacific_islands	atr_nam_sam	A	1	0.0033	conservatism	0.1195	0.8805	0	0.1195	1	0	0.1989	0.0958	0.7053	0	0	7.7	0.0396579	tree	perennial	3.88426e+07	0.8088	-3.9855	-1.2753	200	2.1968
Carica papaya	southern_america	atr_nam_sam	A	0.9983	0.0058	conservatism	0.0153	0.9825	0.0021	0.0153	0.9978	0.0022	0.0051	0.0152	0.9775	0.0021	0	NA	NA	NA	NA	NA	NA	NA	NA	NA	NA
Carissa macrocarpa	northern_america	africa	C	0.9001	0.1132	neither	0.2779	0.7221	0	0.2779	1	0	0.0914	0.2525	0.6561	0	0	NA	NA	NA	NA	NA	NA	NA	NA	NA	NA
Carissa macrocarpa	pacific_islands	africa	C	0.6744	0.343	neither	0.8925	0.1075	0	0.8925	1	0	0.3697	0.5626	0.0677	0	0	NA	NA	NA	NA	NA	NA	NA	NA	NA	NA
Cascabela thevetia	africa	nam_sam	A	0.9009	0.1182	neither	0.1372	0.8615	0.0014	0.1374	0.9984	0.0016	0.0699	0.1275	0.8007	0.0013	0.0006	NA	NA	NA	NA	NA	NA	NA	NA	NA	NA
Cascabela thevetia	temperate_asia	nam_sam	A	0.9875	0.0167	conservatism	0.3044	0.6956	0	0.3044	1	0	0.348	0.1981	0.4526	0	0.0012	NA	NA	NA	NA	NA	NA	NA	NA	NA	NA
Cascabela thevetia	tropical_asia	nam_sam	A	1	0.0083	conservatism	0.1183	0.8721	0.0096	0.1195	0.9891	0.0109	0.0108	0.1169	0.8619	0.0095	0.0009	NA	NA	NA	NA	NA	NA	NA	NA	NA	NA
Cascabela thevetia	australasia	nam_sam	A	0.9317	0.0658	neither	0.1576	0.8424	0	0.1576	1	0	0.1498	0.134	0.7163	0	0	NA	NA	NA	NA	NA	NA	NA	NA	NA	NA
Cascabela thevetia	pacific_islands	nam_sam	A	0.9867	0.015	conservatism	0.1921	0.8074	0.0004	0.1922	0.9995	0.0005	0.2515	0.1438	0.6043	0.0003	0	NA	NA	NA	NA	NA	NA	NA	NA	NA	NA
Cascabela thevetia	southern_america	nam_sam	A	0.9567	0.0491	conservatism	0.2308	0.7692	0	0.2308	1	0	0.0937	0.2092	0.6971	0	0	NA	NA	NA	NA	NA	NA	NA	NA	NA	NA
Casuarina equisetifolia	africa	pac_atr_aus	AC	0.9184	0.0849	neither	0.0065	0.8707	0.1228	0.0074	0.8764	0.1236	0.1687	0.0054	0.7238	0.1021	0	30	0.00270676	tree	perennial	4.60494e+07	0.7042	-3.6984	-1.7513	260	8.0087
Casuarina equisetifolia	temperate_asia	pac_atr_aus	AC	0.9925	0.01	conservatism	0.1581	0.8336	0.0082	0.1595	0.9902	0.0098	0.4094	0.0934	0.4923	0.0049	0	30	0.00270676	tree	perennial	4.60494e+07	0.7042	-3.6984	-1.7513	97	27.4854
Casuarina equisetifolia	northern_america	pac_atr_aus	AC	0.9892	0.015	conservatism	0.1542	0.7985	0.0473	0.1619	0.9441	0.0559	0.0977	0.1392	0.7205	0.0427	0	30	0.00270676	tree	perennial	4.60494e+07	0.7042	-3.6984	-1.7513	158	32.3217
Casuarina equisetifolia	pacific_islands	pac_atr_aus	AC	0.8884	0.1007	neither	0.1927	0.7986	0.0087	0.1944	0.9892	0.0108	0.1216	0.1693	0.7015	0.0077	0	30	0.00270676	tree	perennial	4.60494e+07	0.7042	-3.6984	-1.7513	141	15.543
Casuarina equisetifolia	southern_america	pac_atr_aus	AC	1	0.0042	conservatism	0.0792	0.8756	0.0452	0.0829	0.9509	0.0491	0.0033	0.0789	0.8727	0.0451	0	NA	NA	NA	NA	NA	NA	NA	NA	NA	NA
Catharanthus roseus	africa	africa	A	0.9167	0.0724	neither	0.0582	0.9401	0.0017	0.0583	0.9982	0.0018	0.0484	0.0553	0.8938	0.0016	0.0008	0.65	0.001425	herb	perennial	1.20591e+07	0.7779	-3.2618	-0.4875	371	15.5427
Catharanthus roseus	temperate_asia	africa	A	0.9983	0.01	conservatism	0.0551	0.908	0.0368	0.0573	0.961	0.039	0.3278	0.0368	0.6064	0.0246	0.0044	0.65	0.001425	herb	perennial	1.20591e+07	0.7779	-3.2618	-0.4875	362	47.3049
Catharanthus roseus	tropical_asia	africa	A	0.9917	0.0125	conservatism	0.0156	0.9611	0.0234	0.016	0.9763	0.0237	0.0125	0.0148	0.9118	0.0222	0.0388	0.65	0.001425	herb	perennial	1.20591e+07	0.7779	-3.2618	-0.4875	195	32.413
Catharanthus roseus	australasia	africa	A	1	0.0017	conservatism	0.1026	0.8958	0.0016	0.1028	0.9982	0.0018	0.2286	0.0791	0.691	0.0013	0	0.65	0.001425	herb	perennial	1.20591e+07	0.7779	-3.2618	-0.4875	159	3.5321
Catharanthus roseus	northern_america	africa	A	0.9883	0.0117	conservatism	0.1353	0.7923	0.0724	0.1459	0.9163	0.0837	0.0787	0.1246	0.7292	0.0666	0.0009	0.65	0.001425	herb	perennial	1.20591e+07	0.7779	-3.2618	-0.4875	129	47.0589
Catharanthus roseus	pacific_islands	africa	A	0.9584	0.0416	conservatism	0.159	0.8361	0.0049	0.1598	0.9942	0.0058	0.2828	0.1126	0.5922	0.0034	0.009	0.65	0.001425	herb	perennial	1.20591e+07	0.7779	-3.2618	-0.4875	158	11.708
Catharanthus roseus	southern_america	africa	A	0.965	0.0366	conservatism	0.0332	0.9571	0.0098	0.0335	0.9899	0.0101	0.0587	0.0305	0.879	0.009	0.0228	NA	NA	NA	NA	NA	NA	NA	NA	NA	NA
Celosia argentea	africa	afr_ate_nam	C	0.8951	0.1082	neither	0.2631	0.6599	0.077	0.285	0.8955	0.1045	0.2145	0.2032	0.5097	0.0595	0.0131	0.7	0.000671111	herb	annual	1.21563e+07	0.705	-2.4869	-0.6754	238	16.3494
Celosia argentea	temperate_asia	afr_ate_nam	C	0.9209	0.0816	neither	0.0783	0.8031	0.1186	0.0888	0.8713	0.1287	0.0713	0.0669	0.6866	0.1014	0.0737	0.7	0.000671111	herb	annual	1.21563e+07	0.705	-2.4869	-0.6754	1405	3.544
Celosia argentea	tropical_asia	afr_ate_nam	C	0.8701	0.1249	neither	0.0387	0.8245	0.1368	0.0449	0.8577	0.1423	0.0011	0.0355	0.7556	0.1254	0.0824	0.7	0.000671111	herb	annual	1.21563e+07	0.705	-2.4869	-0.6754	219	11.9895
Celosia argentea	australasia	afr_ate_nam	C	0.995	0.0033	conservatism	0.1475	0.8517	0.0008	0.1476	0.9991	0.0009	0.2298	0.1136	0.6559	0.0006	0.0002	0.7	0.000671111	herb	annual	1.21563e+07	0.705	-2.4869	-0.6754	138	51.6678
Celosia argentea	europe	afr_ate_nam	C	0.9467	0.0741	neither	0.1849	0.795	0.0201	0.1887	0.9753	0.0247	0.534	0.0862	0.3705	0.0094	0	0.7	0.000671111	herb	annual	1.21563e+07	0.705	-2.4869	-0.6754	216	23.6907
Celosia argentea	northern_america	afr_ate_nam	C	0.9659	0.0358	conservatism	0.2044	0.7216	0.074	0.2207	0.907	0.093	0.0304	0.1982	0.6997	0.0718	0	0.7	0.000671111	herb	annual	1.21563e+07	0.705	-2.4869	-0.6754	138	3.3936
Celosia argentea	pacific_islands	afr_ate_nam	C	0.9875	0.0142	conservatism	0.08	0.809	0.111	0.0899	0.8793	0.1207	0.2092	0.0545	0.5513	0.0756	0.1094	NA	NA	NA	NA	NA	NA	NA	NA	NA	NA
Celosia argentea	southern_america	afr_ate_nam	C	0.7943	0.2098	neither	0.0723	0.8125	0.1151	0.0818	0.8759	0.1241	0.0418	0.0648	0.7283	0.1032	0.0619	NA	NA	NA	NA	NA	NA	NA	NA	NA	NA
Cenchrus ciliaris	africa	afr_ate	B	0.8193	0.2098	neither	0.4405	0.5595	0	0.4405	1	0	0.4961	0.222	0.282	0	0	0.955	0.00124183	herb	perennial	3.75882e+07	1.3792	-2.1275	2.0266	236	18.7774
Cenchrus ciliaris	australasia	afr_ate	B	0.9667	0.0458	conservatism	0.0568	0.9423	0.0009	0.0569	0.9991	0.0009	0.0282	0.0552	0.9157	0.0009	0	0.955	0.00124183	herb	perennial	3.75882e+07	1.3792	-2.1275	2.0266	136	34.7253
Cenchrus ciliaris	europe	afr_ate	B	0.9825	0.025	conservatism	0.4406	0.5572	0.0022	0.4416	0.9961	0.0039	0.6865	0.1381	0.1747	0.0007	0	0.955	0.00124183	herb	perennial	3.75882e+07	1.3792	-2.1275	2.0266	24	34.6384
Cenchrus ciliaris	northern_america	afr_ate	B	0.9292	0.0841	neither	0.0677	0.9312	0.0012	0.0678	0.9988	0.0012	0.0428	0.0648	0.8913	0.0011	0	0.955	0.00124183	herb	perennial	3.75882e+07	1.3792	-2.1275	2.0266	136	20.0914
Cenchrus ciliaris	pacific_islands	afr_ate	B	0.8843	0.1249	neither	0.7261	0.2739	0	0.7261	1	0	0.6265	0.2712	0.1023	0	0	0.955	0.00124183	herb	perennial	3.75882e+07	1.3792	-2.1275	2.0266	91	10.9916
Cenchrus ciliaris	southern_america	afr_ate	B	0.8068	0.1857	neither	0.2258	0.7541	0.0201	0.2304	0.974	0.026	0.0624	0.2117	0.7071	0.0188	0	0.955	0.00124183	herb	perennial	3.75882e+07	1.3792	-2.1275	2.0266	63	23.6116
Cenchrus echinatus	africa	nam_sam	AC	0.97	0.0441	conservatism	0.1239	0.8364	0.0397	0.129	0.9547	0.0453	0.0798	0.1131	0.7636	0.0363	0.0073	0.4	0.0172	herb	annual	6.63776e+07	0.6433	-3.2331	-0.4099	32	3.6275
Cenchrus echinatus	temperate_asia	nam_sam	AC	0.9192	0.1124	neither	0.3851	0.5862	0.0287	0.3965	0.9533	0.0467	0.162	0.3227	0.4912	0.0241	0	0.4	0.0172	herb	annual	6.63776e+07	0.6433	-3.2331	-0.4099	89	28.3483
Cenchrus echinatus	australasia	nam_sam	AC	0.9917	0.0017	conservatism	0.022	0.9586	0.0194	0.0224	0.9802	0.0198	0.0531	0.0207	0.9035	0.0183	0.0043	0.4	0.0172	herb	annual	6.63776e+07	0.6433	-3.2331	-0.4099	122	21.2688
Cenchrus echinatus	pacific_islands	nam_sam	AC	0.9792	0.0275	conservatism	0.1612	0.8302	0.0085	0.1626	0.9898	0.0102	0.2658	0.1184	0.6096	0.0063	0	0.4	0.0172	herb	annual	6.63776e+07	0.6433	-3.2331	-0.4099	156	11.2997
Centella asiatica	northern_america	afr_ate_atr_aus	C	0.6961	0.3056	neither	0.4656	0.5344	0	0.4656	1	0	0.0937	0.422	0.4843	0	0	0.25	0.001501	herb	perennial	9.5874e+07	0.2871	-2.1655	-0.9628	145	31.9313
Centella asiatica	pacific_islands	afr_ate_atr_aus	C	0.6878	0.3272	neither	0.5456	0.4508	0.0036	0.5476	0.9921	0.0079	0.3115	0.3757	0.3104	0.0025	0	0.25	0.001501	herb	perennial	9.5874e+07	0.2871	-2.1655	-0.9628	135	8.7163
Centella asiatica	southern_america	afr_ate_atr_aus	C	0.8201	0.219	neither	0.3374	0.6626	0	0.3374	1	0	0.4732	0.1777	0.3491	0	0	NA	NA	NA	NA	NA	NA	NA	NA	NA	NA
Centratherum punctatum	africa	sam	AC	0.7952	0.214	neither	0.2356	0.7644	0	0.2356	1	0	0.3004	0.1648	0.5348	0	0	NA	NA	NA	NA	NA	NA	NA	NA	NA	NA
Centratherum punctatum	temperate_asia	sam	AC	0.955	0.0616	neither	0.3116	0.666	0.0224	0.3187	0.9675	0.0325	0.3129	0.2141	0.4576	0.0154	0	NA	NA	NA	NA	NA	NA	NA	NA	NA	NA
Centratherum punctatum	tropical_asia	sam	AC	0.9101	0.1024	neither	0.0566	0.8865	0.057	0.06	0.9396	0.0604	0.0032	0.0527	0.8266	0.0531	0.0643	NA	NA	NA	NA	NA	NA	NA	NA	NA	NA
Centratherum punctatum	australasia	sam	AC	1	0.0025	conservatism	0.0676	0.9186	0.0138	0.0685	0.9852	0.0148	0.0988	0.0609	0.8278	0.0124	0	NA	NA	NA	NA	NA	NA	NA	NA	NA	NA
Centratherum punctatum	northern_america	sam	AC	0.9833	0.0175	conservatism	0.2902	0.7098	0	0.2902	1	0	0.0542	0.2745	0.6713	0	0	NA	NA	NA	NA	NA	NA	NA	NA	NA	NA
Centratherum punctatum	pacific_islands	sam	AC	0.8218	0.189	neither	0.4206	0.5794	0	0.4206	1	0	0.1965	0.338	0.4656	0	0	NA	NA	NA	NA	NA	NA	NA	NA	NA	NA
Centratherum punctatum	southern_america	sam	AC	0.9958	0.0108	conservatism	0.0387	0.9508	0.0105	0.0391	0.9891	0.0109	0.0366	0.0372	0.9157	0.0101	0.0003	NA	NA	NA	NA	NA	NA	NA	NA	NA	NA
Cestrum nocturnum	africa	nam_sam	A	0.9883	0.015	conservatism	0.0464	0.9516	0.002	0.0465	0.9979	0.0021	0.0705	0.0431	0.8845	0.0018	0	NA	NA	NA	NA	NA	NA	NA	NA	NA	NA
Cestrum nocturnum	temperate_asia	nam_sam	A	0.7302	0.2565	neither	0.4163	0.5837	0	0.4163	1	0	0.4111	0.2452	0.3437	0	0	NA	NA	NA	NA	NA	NA	NA	NA	NA	NA
Cestrum nocturnum	tropical_asia	nam_sam	A	0.8285	0.1765	neither	0.0247	0.8024	0.173	0.0298	0.8227	0.1773	0.0001	0.0247	0.8023	0.173	0	NA	NA	NA	NA	NA	NA	NA	NA	NA	NA
Cestrum nocturnum	australasia	nam_sam	A	0.9475	0.0525	neither	0.6879	0.3052	0.0069	0.6927	0.9778	0.0222	0.1757	0.567	0.2516	0.0057	0	NA	NA	NA	NA	NA	NA	NA	NA	NA	NA
Cestrum nocturnum	northern_america	nam_sam	A	0.8027	0.219	neither	0.3013	0.6852	0.0135	0.3054	0.9807	0.0193	0.4758	0.1579	0.3592	0.0071	0	NA	NA	NA	NA	NA	NA	NA	NA	NA	NA
Cestrum nocturnum	pacific_islands	nam_sam	A	0.8251	0.1682	neither	0.1498	0.825	0.0251	0.1537	0.9705	0.0295	0.0937	0.1358	0.7477	0.0228	0	NA	NA	NA	NA	NA	NA	NA	NA	NA	NA
Cestrum nocturnum	southern_america	nam_sam	A	0.6728	0.3389	neither	0.4731	0.5269	0	0.4731	1	0	0.2904	0.3357	0.3739	0	0	NA	NA	NA	NA	NA	NA	NA	NA	NA	NA
Cheilanthes viridis	australasia	africa	C	0.7868	0.2165	neither	0.5407	0.4593	0	0.5407	1	0	0.1111	0.4806	0.4083	0	0	NA	NA	NA	NA	NA	NA	NA	NA	NA	NA
Cheilanthes viridis	pacific_islands	africa	C	0.6528	0.3522	neither	0.6842	0.3158	0	0.6842	1	0	0.4011	0.4098	0.1892	0	0	NA	NA	NA	NA	NA	NA	NA	NA	NA	NA
Chenopodiastrum murale	africa	europe	C	0.7993	0.209	neither	0.2529	0.7337	0.0135	0.2563	0.982	0.018	0.2105	0.1996	0.5792	0.0106	0	0.619	0.000609111	herb	annual	3.36467e+07	4.0399	-0.6427	-0.2255	185	42.3157
Chenopodiastrum murale	australasia	europe	C	0.9967	0.005	conservatism	0.0949	0.9048	0.0004	0.0949	0.9996	0.0004	0.0133	0.0936	0.8927	0.0004	0	0.619	0.000609111	herb	annual	3.36467e+07	4.0399	-0.6427	-0.2255	155	55.3908
Chenopodiastrum murale	europe	europe	C	1	0.0058	conservatism	0.0439	0.9395	0.0166	0.0447	0.9827	0.0173	0.4577	0.0238	0.5095	0.009	0	0.619	0.000609111	herb	annual	3.36467e+07	4.0399	-0.6427	-0.2255	389	31.3117
Chenopodiastrum murale	northern_america	europe	C	0.8718	0.1599	neither	0.0368	0.9461	0.0171	0.0374	0.9822	0.0178	0.0002	0.0368	0.9459	0.0171	0	0.619	0.000609111	herb	annual	3.36467e+07	4.0399	-0.6427	-0.2255	163	11.5419
Chenopodiastrum murale	pacific_islands	europe	C	0.7535	0.239	neither	0.8145	0.137	0.0485	0.856	0.7384	0.2616	0.7117	0.2348	0.0395	0.014	0	0.619	0.000609111	herb	annual	3.36467e+07	4.0399	-0.6427	-0.2255	158	9.0606
Chenopodiastrum murale	southern_america	europe	C	0.8485	0.1482	neither	0.4417	0.4693	0.0889	0.4849	0.8407	0.1593	0.002	0.4409	0.4684	0.0887	0	0.619	0.000609111	herb	annual	3.36467e+07	4.0399	-0.6427	-0.2255	174	41.459
Chloris barbata	australasia	afr_atr_sam	A	0.9883	0.0133	conservatism	0.049	0.8083	0.1427	0.0571	0.8499	0.1501	0.0955	0.0443	0.7311	0.1291	0	NA	NA	NA	NA	NA	NA	NA	NA	NA	NA
Chloris barbata	northern_america	afr_atr_sam	A	0.9825	0.025	conservatism	0.1772	0.7103	0.1125	0.1996	0.8633	0.1367	0.0497	0.1684	0.675	0.1069	0	NA	NA	NA	NA	NA	NA	NA	NA	NA	NA
Chloris barbata	pacific_islands	afr_atr_sam	A	0.9617	0.0283	conservatism	0.2956	0.6965	0.0079	0.2979	0.9887	0.0113	0.161	0.2478	0.5839	0.0066	0.0006	NA	NA	NA	NA	NA	NA	NA	NA	NA	NA
Chloris barbata	southern_america	afr_atr_sam	A	0.9983	0.0042	conservatism	0.0126	0.913	0.0744	0.0136	0.9246	0.0754	0.019	0.0123	0.8956	0.073	0	NA	NA	NA	NA	NA	NA	NA	NA	NA	NA
Chloris divaricata	temperate_asia	australasia	BC	0.6803	0.3206	neither	0.8767	0.0864	0.0369	0.9103	0.7007	0.2993	0.4174	0.5108	0.0503	0.0215	0	NA	NA	NA	NA	NA	NA	NA	NA	NA	NA
Chloris divaricata	pacific_islands	australasia	BC	0.9584	0.055	neither	0.8736	0.1259	0.0005	0.8741	0.996	0.004	0.7731	0.1982	0.0286	0.0001	0	NA	NA	NA	NA	NA	NA	NA	NA	NA	NA
Chloris gayana	africa	africa	C	0.96	0.0358	conservatism	0.083	0.8234	0.0936	0.0915	0.8979	0.1021	0.0889	0.0756	0.7502	0.0853	0	1.03667	0.000264168	herb	perennial	3.93036e+07	1.2766	-2.6089	0.8066	81	5.0853
Chloris gayana	temperate_asia	africa	C	0.8293	0.1774	neither	0.2464	0.3744	0.3792	0.3969	0.4968	0.5032	0.1497	0.1883	0.2862	0.2899	0.0859	1.03667	0.000264168	herb	perennial	3.93036e+07	1.2766	-2.6089	0.8066	110	30.0146
Chloris gayana	australasia	africa	C	1	0.0017	conservatism	0.0943	0.8823	0.0233	0.0966	0.9742	0.0258	0.0145	0.0926	0.8661	0.0229	0.004	1.03667	0.000264168	herb	perennial	3.93036e+07	1.2766	-2.6089	0.8066	121	31.9686
Chloris gayana	europe	africa	C	0.8801	0.1074	neither	0.5741	0.4211	0.0048	0.5769	0.9888	0.0112	0.7344	0.1525	0.1119	0.0013	0	NA	NA	NA	NA	NA	NA	NA	NA	NA	NA
Chloris gayana	northern_america	africa	C	0.8543	0.1324	neither	0.1786	0.8097	0.0116	0.1807	0.9859	0.0141	0.0543	0.1689	0.7658	0.011	0	1.03667	0.000264168	herb	perennial	3.93036e+07	1.2766	-2.6089	0.8066	117	22.6816
Chloris gayana	pacific_islands	africa	C	0.8609	0.1657	neither	0.3927	0.592	0.0153	0.3988	0.9748	0.0252	0.4284	0.2245	0.3384	0.0087	0	1.03667	0.000264168	herb	perennial	3.93036e+07	1.2766	-2.6089	0.8066	110	8.8156
Chloris gayana	southern_america	africa	C	0.995	0.005	conservatism	0.0633	0.9127	0.0239	0.0649	0.9744	0.0256	0.0539	0.0588	0.8478	0.0222	0.0173	NA	NA	NA	NA	NA	NA	NA	NA	NA	NA
Chloris virgata	africa	afr_ate_sam	B	1	0.0133	conservatism	0.1141	0.8859	0	0.1141	1	0	0.2266	0.0882	0.6851	0	0	NA	NA	NA	NA	NA	NA	NA	NA	NA	NA
Chloris virgata	temperate_asia	afr_ate_sam	B	0.9858	0.0167	conservatism	0.1577	0.7732	0.0692	0.1694	0.9179	0.0821	0.1855	0.1276	0.6258	0.056	0.0052	NA	NA	NA	NA	NA	NA	NA	NA	NA	NA
Chloris virgata	tropical_asia	afr_ate_sam	B	0.8818	0.1191	neither	0.2559	0.7433	0.0008	0.2562	0.9989	0.0011	0.0638	0.2396	0.6958	0.0008	0	NA	NA	NA	NA	NA	NA	NA	NA	NA	NA
Chloris virgata	australasia	afr_ate_sam	B	1	0.0175	conservatism	0.1224	0.8762	0.0014	0.1226	0.9984	0.0016	0.2905	0.0868	0.6216	0.001	0	NA	NA	NA	NA	NA	NA	NA	NA	NA	NA
Chloris virgata	pacific_islands	afr_ate_sam	B	0.9317	0.0849	neither	0.5571	0.4429	0	0.5571	1	0	0.7143	0.1592	0.1265	0	0	NA	NA	NA	NA	NA	NA	NA	NA	NA	NA
Cirsium vulgare	africa	europe	C	0.8626	0.1266	neither	0.3868	0.574	0.0392	0.4026	0.9361	0.0639	0.2843	0.2768	0.4108	0.028	0	NA	NA	NA	NA	NA	NA	NA	NA	NA	NA
Cirsium vulgare	temperate_asia	europe	C	0.9525	0.0375	conservatism	0.0387	0.9552	0.0061	0.0389	0.9936	0.0064	0.0002	0.0387	0.955	0.0061	0	NA	NA	NA	NA	NA	NA	NA	NA	NA	NA
Cirsium vulgare	australasia	europe	C	0.9234	0.0666	neither	0.0756	0.9082	0.0162	0.0768	0.9825	0.0175	0.1263	0.066	0.7929	0.0141	0.0007	NA	NA	NA	NA	NA	NA	NA	NA	NA	NA
Cirsium vulgare	northern_america	europe	C	0.9259	0.0666	neither	0.0044	0.9772	0.0183	0.0045	0.9816	0.0184	0.0001	0.0044	0.977	0.0183	0.0002	NA	NA	NA	NA	NA	NA	NA	NA	NA	NA
Cirsium vulgare	pacific_islands	europe	C	0.8177	0.1807	neither	0.5451	0.1874	0.2675	0.7442	0.412	0.588	0.7678	0.1216	0.0418	0.0597	0.009	NA	NA	NA	NA	NA	NA	NA	NA	NA	NA
Cirsium vulgare	southern_america	europe	C	0.8285	0.1774	neither	0.0754	0.7321	0.1925	0.0933	0.7918	0.2082	0.0001	0.0753	0.7314	0.1923	0.0009	NA	NA	NA	NA	NA	NA	NA	NA	NA	NA
Citharexylum spinosum	tropical_asia	nam_sam	A	0.617	0.3789	neither	0.2879	0.3476	0.3645	0.453	0.4882	0.5118	0.0929	0.2054	0.248	0.26	0.1937	14.2967	0.13563	tree	perennial	4.70088e+07	3.9882	-3.7026	-1.5984	208	13.3531
Citharexylum spinosum	pacific_islands	nam_sam	A	0.9875	0.015	conservatism	0.2944	0.6167	0.0889	0.3231	0.874	0.126	0.0525	0.2788	0.584	0.0842	0.0006	14.2967	0.13563	tree	perennial	4.70088e+07	3.9882	-3.7026	-1.5984	86	11.7792
Cleome gynandra	temperate_asia	afr_atr_nam	AB	0.9784	0.0183	conservatism	0.6625	0.3309	0.0067	0.6669	0.9802	0.0198	0.711	0.1914	0.0956	0.0019	0	NA	NA	NA	NA	NA	NA	NA	NA	NA	NA
Cleome gynandra	australasia	afr_atr_nam	AB	0.9784	0.0333	conservatism	0.1345	0.8655	0	0.1345	1	0	0.4233	0.0775	0.4991	0	0	NA	NA	NA	NA	NA	NA	NA	NA	NA	NA
Cleome gynandra	pacific_islands	afr_atr_nam	AB	0.7519	0.2706	neither	0.5086	0.491	0.0005	0.5088	0.9991	0.0009	0.5792	0.214	0.2066	0.0002	0	NA	NA	NA	NA	NA	NA	NA	NA	NA	NA
Clerodendrum chinense	temperate_asia	atr_nam	AC	0.94	0.0641	neither	0.019	0.8776	0.1033	0.0212	0.8947	0.1053	0.3598	0.0122	0.5618	0.0662	0	NA	NA	NA	NA	NA	NA	NA	NA	NA	NA
Clerodendrum chinense	tropical_asia	atr_nam	AC	0.9334	0.0649	neither	0.1547	0.7703	0.075	0.1672	0.9113	0.0887	0.1081	0.1377	0.6859	0.0668	0.0016	NA	NA	NA	NA	NA	NA	NA	NA	NA	NA
Clerodendrum chinense	northern_america	atr_nam	AC	0.6736	0.363	neither	0.7871	0.2107	0.0022	0.7888	0.9897	0.0103	0.3731	0.4934	0.1321	0.0014	0	NA	NA	NA	NA	NA	NA	NA	NA	NA	NA
Clerodendrum chinense	pacific_islands	atr_nam	AC	0.7269	0.2606	neither	0.4799	0.503	0.0171	0.4883	0.9671	0.0329	0.2098	0.3792	0.3975	0.0135	0	NA	NA	NA	NA	NA	NA	NA	NA	NA	NA
Clerodendrum chinense	southern_america	atr_nam	AC	0.9858	0.0325	conservatism	0.0862	0.893	0.0208	0.0881	0.9773	0.0227	0.0031	0.0859	0.8894	0.0207	0.001	NA	NA	NA	NA	NA	NA	NA	NA	NA	NA
Clitoria ternatea	africa	afr_atr	A	1	0.0008	conservatism	0.1778	0.8211	0.0011	0.178	0.9987	0.0013	0.1043	0.1593	0.7355	0.001	0	2.5	0.0505987	herb	perennial	35161852	0.9406	-3.7344	0.3785	93	5.8588
Clitoria ternatea	tropical_asia	afr_atr	A	1	0.0025	conservatism	0.0091	0.9633	0.0276	0.0094	0.9722	0.0278	0	0.009	0.9575	0.0274	0.006	2.5	0.0505987	herb	perennial	35161852	0.9406	-3.7344	0.3785	323	6.5185
Clitoria ternatea	australasia	afr_atr	A	0.9759	0.0341	conservatism	0.0602	0.8574	0.0824	0.0656	0.9123	0.0877	0.0899	0.0548	0.7803	0.075	0	2.5	0.0505987	herb	perennial	35161852	0.9406	-3.7344	0.3785	159	31.6803
Clitoria ternatea	northern_america	afr_atr	A	0.94	0.0641	neither	0.1023	0.8711	0.0266	0.1051	0.9704	0.0296	0.0626	0.0958	0.8157	0.0249	0.001	2.5	0.0505987	herb	perennial	35161852	0.9406	-3.7344	0.3785	146	10.3365
Clitoria ternatea	pacific_islands	afr_atr	A	0.851	0.149	neither	0.4844	0.5129	0.0027	0.4857	0.9947	0.0053	0.3122	0.3332	0.3527	0.0019	0	2.5	0.0505987	herb	perennial	35161852	0.9406	-3.7344	0.3785	158	15.8557
Clitoria ternatea	southern_america	afr_atr	A	0.9958	0.0033	conservatism	0.0521	0.9408	0.007	0.0525	0.9926	0.0074	0.053	0.0494	0.8906	0.0066	0.0004	NA	NA	NA	NA	NA	NA	NA	NA	NA	NA
Coccinia grandis	temperate_asia	afr_ate_atr_aus	A	0.846	0.1574	neither	0.6636	0.3204	0.0159	0.6744	0.9526	0.0474	0.7517	0.1648	0.0795	0.004	0	14.3333	0.01246	herb	perennial	2.87167e+07	1.1971	-3.6195	0.2359	29	16.6785
Coccinia grandis	australasia	afr_ate_atr_aus	A	0.7286	0.2789	neither	0.5304	0.4696	0	0.5304	1	0	0.2733	0.3854	0.3412	0	0	14.3333	0.01246	herb	perennial	2.87167e+07	1.1971	-3.6195	0.2359	33	31.3754
Coccinia grandis	northern_america	afr_ate_atr_aus	A	0.7386	0.3089	neither	0.5123	0.4877	0	0.5123	1	0	0.8576	0.073	0.0695	0	0	14.3333	0.01246	herb	perennial	2.87167e+07	1.1971	-3.6195	0.2359	50	23.9498
Coccinia grandis	pacific_islands	afr_ate_atr_aus	A	0.9109	0.0899	neither	0.4253	0.5739	0.0008	0.4256	0.9985	0.0015	0.5921	0.1734	0.2341	0.0003	0	14.3333	0.01246	herb	perennial	2.87167e+07	1.1971	-3.6195	0.2359	54	7.0864
Cocos nucifera	africa	pac_atr_nam_sam	A	0.9617	0.045	conservatism	0.0837	0.9009	0.0154	0.085	0.9832	0.0168	0.0416	0.0802	0.8634	0.0147	0	21.8333	576.8	tree	perennial	4.75023e+07	0.8774	-4.0991	-1.6841	538	5.5768
Cocos nucifera	temperate_asia	pac_atr_nam_sam	A	0.9684	0.03	conservatism	0.1955	0.7878	0.0167	0.1988	0.9792	0.0208	0.5774	0.0826	0.3329	0.0071	0	21.8333	576.8	tree	perennial	4.75023e+07	0.8774	-4.0991	-1.6841	91	24.3947
Cocos nucifera	tropical_asia	pac_atr_nam_sam	A	0.9775	0.0316	conservatism	0.0347	0.9101	0.0552	0.0367	0.9428	0.0572	0.0019	0.0345	0.9057	0.0549	0.0029	21.8333	576.8	tree	perennial	4.75023e+07	0.8774	-4.0991	-1.6841	246	10.8501
Cocos nucifera	northern_america	pac_atr_nam_sam	A	0.9617	0.0416	conservatism	0.3265	0.6735	0	0.3265	1	0	0.4798	0.1699	0.3504	0	0	21.8333	576.8	tree	perennial	4.75023e+07	0.8774	-4.0991	-1.6841	131	21.0416
Cocos nucifera	pacific_islands	pac_atr_nam_sam	A	1	0.0075	conservatism	0.0446	0.9114	0.044	0.0467	0.954	0.046	0.1027	0.04	0.8178	0.0395	0	NA	NA	NA	NA	NA	NA	NA	NA	NA	NA
Cocos nucifera	southern_america	pac_atr_nam_sam	A	1	0.0042	conservatism	0.0543	0.9417	0.004	0.0545	0.9958	0.0042	0.0024	0.0542	0.9394	0.004	0	NA	NA	NA	NA	NA	NA	NA	NA	NA	NA
Codiaeum variegatum	africa	pac_afr_atr_nam	A	1	0.0042	conservatism	0.0017	0.8702	0.128	0.002	0.8717	0.1283	0.3224	0.0012	0.5897	0.0868	0	NA	NA	NA	NA	NA	NA	NA	NA	NA	NA
Codiaeum variegatum	temperate_asia	pac_afr_atr_nam	A	0.806	0.1932	neither	0.7529	0.1464	0.1006	0.8372	0.5927	0.4073	0.805	0.1468	0.0286	0.0196	0	NA	NA	NA	NA	NA	NA	NA	NA	NA	NA
Codiaeum variegatum	tropical_asia	pac_afr_atr_nam	A	0.6986	0.2923	neither	0.178	0.6916	0.1304	0.2047	0.8413	0.1587	0.1207	0.1565	0.6081	0.1147	0	1.6	0.029	shrub	perennial	3.47317e+07	0.8449	-5.1242	-3.3519	122	15.355
Codiaeum variegatum	pacific_islands	pac_afr_atr_nam	A	1	0.0058	conservatism	0.0301	0.9657	0.0042	0.0302	0.9957	0.0043	0.4024	0.018	0.5771	0.0025	0	NA	NA	NA	NA	NA	NA	NA	NA	NA	NA
Codiaeum variegatum	southern_america	pac_afr_atr_nam	A	0.9883	0.02	conservatism	0.0173	0.9467	0.0361	0.0179	0.9633	0.0367	0	0.0172	0.9461	0.036	0.0006	NA	NA	NA	NA	NA	NA	NA	NA	NA	NA
Coffea arabica	temperate_asia	afr_atr_aus_nam	AC	0.9842	0.0266	conservatism	0.0905	0.8772	0.0323	0.0936	0.9645	0.0355	0.1046	0.0811	0.7855	0.0289	0	NA	NA	NA	NA	NA	NA	NA	NA	NA	NA
Coffea arabica	australasia	afr_atr_aus_nam	AC	1	0.0008	conservatism	0.2561	0.7439	0	0.2561	1	0	0.0902	0.233	0.6768	0	0	5.8	0.320959	shrub	perennial	3.10669e+07	3.1084	-3.5475	-1.3134	180	40.8325
Coffea arabica	pacific_islands	afr_atr_aus_nam	AC	0.9709	0.0291	conservatism	0.1226	0.7968	0.0806	0.1333	0.9081	0.0919	0.1362	0.1058	0.6874	0.0695	0.0011	5.8	0.320959	shrub	perennial	3.10669e+07	3.1084	-3.5475	-1.3134	206	11.3821
Coffea arabica	southern_america	afr_atr_aus_nam	AC	0.9659	0.0383	conservatism	0.0523	0.9092	0.0385	0.0544	0.9594	0.0406	0.0052	0.052	0.9033	0.0382	0.0013	NA	NA	NA	NA	NA	NA	NA	NA	NA	NA
Coix lacryma-jobi	africa	ate_atr	C	0.7785	0.2231	neither	0.1143	0.8856	0.0001	0.1143	0.9999	0.0001	0.1363	0.0987	0.7649	0.0001	0	1	0.129869	herb	annual	2.3711e+07	0.0283	-1.723	-1.8257	144	32.304
Coix lacryma-jobi	tropical_asia	ate_atr	C	0.8984	0.1082	neither	0.3303	0.5839	0.0858	0.3613	0.8718	0.1282	0.0222	0.3189	0.5639	0.0829	0.0121	1	0.129869	herb	annual	2.3711e+07	0.0283	-1.723	-1.8257	193	20.7576
Coix lacryma-jobi	europe	ate_atr	C	0.8634	0.1499	neither	0.2977	0.7023	0	0.2977	1	0	0.49	0.1518	0.3581	0	0	1	0.129869	herb	annual	2.3711e+07	0.0283	-1.723	-1.8257	64	15.5525
Coix lacryma-jobi	northern_america	ate_atr	C	0.6636	0.3622	neither	0.5272	0.4728	0	0.5272	1	0	0.1412	0.4527	0.4061	0	0	1	0.129869	herb	annual	2.3711e+07	0.0283	-1.723	-1.8257	128	2.3338
Coix lacryma-jobi	pacific_islands	ate_atr	C	0.9009	0.1041	neither	0.2918	0.7049	0.0033	0.2928	0.9953	0.0047	0.4098	0.1723	0.416	0.0019	0	1	0.129869	herb	annual	2.3711e+07	0.0283	-1.723	-1.8257	128	33.8246
Coix lacryma-jobi	southern_america	ate_atr	C	0.841	0.1607	neither	0.1618	0.8244	0.0139	0.164	0.9834	0.0166	0.0964	0.1462	0.7448	0.0125	0	NA	NA	NA	NA	NA	NA	NA	NA	NA	NA
Colocasia esculenta	africa	ate_atr_aus	AC	0.9409	0.0658	neither	0.1554	0.8394	0.0052	0.1562	0.9939	0.0061	0.096	0.1405	0.7588	0.0047	0	1	0.039	herb	perennial	3.27159e+07	0.9358	-3.9623	-1.3982	718	0.1583
Colocasia esculenta	temperate_asia	ate_atr_aus	AC	0.9767	0.0316	conservatism	0.1703	0.8244	0.0053	0.1712	0.9936	0.0064	0.5605	0.0748	0.3623	0.0023	0	1	0.039	herb	perennial	3.27159e+07	0.9358	-3.9623	-1.3982	55	27.7314
Colocasia esculenta	tropical_asia	ate_atr_aus	AC	0.8868	0.1032	neither	0.3279	0.6713	0.0008	0.3282	0.9988	0.0012	0.0117	0.3241	0.6634	0.0008	0	NA	NA	NA	NA	NA	NA	NA	NA	NA	NA
Colocasia esculenta	australasia	ate_atr_aus	AC	0.8743	0.1291	neither	0.6893	0.3103	0.0003	0.6896	0.9989	0.0011	0.2243	0.5348	0.2407	0.0003	0	1	0.039	herb	perennial	3.27159e+07	0.9358	-3.9623	-1.3982	156	31.4041
Colocasia esculenta	europe	ate_atr_aus	AC	0.96	0.0325	conservatism	0.2092	0.7908	0	0.2092	1	0	0.7937	0.0432	0.1632	0	0	1	0.039	herb	perennial	3.27159e+07	0.9358	-3.9623	-1.3982	125	35.419
Colocasia esculenta	northern_america	ate_atr_aus	AC	0.9883	0.02	conservatism	0.4424	0.5576	0	0.4424	1	0	0.4373	0.249	0.3138	0	0	1	0.039	herb	perennial	3.27159e+07	0.9358	-3.9623	-1.3982	275	23.1525
Colocasia esculenta	pacific_islands	ate_atr_aus	AC	0.97	0.0341	conservatism	0.1778	0.8073	0.0149	0.1805	0.9819	0.0181	0.4365	0.1002	0.4549	0.0084	0	1	0.039	herb	perennial	3.27159e+07	0.9358	-3.9623	-1.3982	1023	10.8376
Colocasia esculenta	southern_america	ate_atr_aus	AC	0.786	0.2082	neither	0.2583	0.7137	0.028	0.2657	0.9622	0.0378	0.075	0.2389	0.6601	0.0259	0	NA	NA	NA	NA	NA	NA	NA	NA	NA	NA
Commelina diffusa	pacific_islands	afr_ate_aus_nam_sam	AC	0.6978	0.3364	neither	0.2349	0.7597	0.0054	0.2362	0.993	0.007	0.312	0.1616	0.5227	0.0037	0	NA	NA	NA	NA	NA	NA	NA	NA	NA	NA
Commelina diffusa	southern_america	afr_ate_aus_nam_sam	AC	0.9484	0.0641	neither	0.0795	0.9181	0.0025	0.0797	0.9973	0.0027	0.008	0.0788	0.9102	0.0024	0.0006	NA	NA	NA	NA	NA	NA	NA	NA	NA	NA
Cordyline fruticosa	africa	pac_atr_aus_nam	A	1	0.0042	conservatism	0	0.9929	0.0071	0	0.9929	0.0071	0.6812	0	0.3165	0.0023	0	NA	NA	NA	NA	NA	NA	NA	NA	NA	NA
Cordyline fruticosa	temperate_asia	pac_atr_aus_nam	A	0.8077	0.2032	neither	0.3395	0.6599	0.0006	0.3397	0.9991	0.0009	0.5165	0.1641	0.3191	0.0003	0	3.33333	0.010555	shrub	perennial	3.04702e+07	0.8295	-4.3189	-2.5667	105	33.9653
Cordyline fruticosa	tropical_asia	pac_atr_aus_nam	A	1	0.0008	conservatism	0.1122	0.8003	0.0874	0.123	0.9015	0.0985	0.0225	0.1052	0.7504	0.082	0.0399	3.33333	0.010555	shrub	perennial	3.04702e+07	0.8295	-4.3189	-2.5667	72	25.3314
Cordyline fruticosa	australasia	pac_atr_aus_nam	A	0.9201	0.0849	neither	0.8056	0.1919	0.0025	0.8076	0.9874	0.0126	0.8766	0.0994	0.0237	0.0003	0	3.33333	0.010555	shrub	perennial	3.04702e+07	0.8295	-4.3189	-2.5667	136	32.5226
Cordyline fruticosa	northern_america	pac_atr_aus_nam	A	0.7893	0.209	neither	0.4374	0.5626	0	0.4374	1	0	0.4046	0.2604	0.335	0	0	NA	NA	NA	NA	NA	NA	NA	NA	NA	NA
Cordyline fruticosa	pacific_islands	pac_atr_aus_nam	A	0.7652	0.2348	neither	0.1992	0.8004	0.0004	0.1993	0.9995	0.0005	0.155	0.1683	0.6763	0.0003	0.0001	3.33333	0.010555	shrub	perennial	3.04702e+07	0.8295	-4.3189	-2.5667	1023	17.1201
Cordyline fruticosa	southern_america	pac_atr_aus_nam	A	0.945	0.0666	neither	0.1739	0.8249	0.0012	0.1741	0.9985	0.0015	0.0105	0.1721	0.8163	0.0012	0	NA	NA	NA	NA	NA	NA	NA	NA	NA	NA
Cortaderia jubata	australasia	sam	C	0.9176	0.0758	neither	0.4263	0.5703	0.0034	0.4278	0.9941	0.0059	0.063	0.3995	0.5344	0.0032	0	NA	NA	NA	NA	NA	NA	NA	NA	NA	NA
Cortaderia jubata	northern_america	sam	C	0.9117	0.0999	neither	0.3969	0.5757	0.0274	0.4081	0.9546	0.0454	0.2545	0.2959	0.4292	0.0204	0	NA	NA	NA	NA	NA	NA	NA	NA	NA	NA
Cortaderia jubata	pacific_islands	sam	C	0.7377	0.2823	neither	0.283	0.4516	0.2654	0.3852	0.6298	0.3702	0.2036	0.2254	0.3597	0.2114	0	NA	NA	NA	NA	NA	NA	NA	NA	NA	NA
Crassocephalum crepidioides	temperate_asia	afr_ate_atr	AC	0.8127	0.1815	neither	0.3608	0.626	0.0133	0.3656	0.9792	0.0208	0.31	0.2489	0.4319	0.0092	0	NA	NA	NA	NA	NA	NA	NA	NA	NA	NA
Crassocephalum crepidioides	tropical_asia	afr_ate_atr	AC	0.9875	0.0192	conservatism	0.1437	0.8534	0.0029	0.1441	0.9966	0.0034	0.0689	0.1337	0.794	0.0027	0.0007	NA	NA	NA	NA	NA	NA	NA	NA	NA	NA
Crassocephalum crepidioides	australasia	afr_ate_atr	AC	1	0.0017	conservatism	0.1991	0.8009	0	0.1991	1	0	0.2225	0.1548	0.6227	0	0	NA	NA	NA	NA	NA	NA	NA	NA	NA	NA
Crassocephalum crepidioides	northern_america	afr_ate_atr	AC	0.6253	0.4022	neither	0.5207	0.4793	0	0.5207	1	0	0.7915	0.1086	0.0999	0	0	NA	NA	NA	NA	NA	NA	NA	NA	NA	NA
Crassocephalum crepidioides	pacific_islands	afr_ate_atr	AC	0.836	0.1674	neither	0.4447	0.5553	0	0.4447	1	0	0.1867	0.3617	0.4516	0	0	NA	NA	NA	NA	NA	NA	NA	NA	NA	NA
Crassocephalum crepidioides	southern_america	afr_ate_atr	AC	0.9875	0.0092	conservatism	0.039	0.9608	0.0001	0.039	0.9999	0.0001	0.1757	0.0322	0.792	0.0001	0	NA	NA	NA	NA	NA	NA	NA	NA	NA	NA
Crotalaria pallida	africa	afr_atr_aus_sam	A	0.995	0.0092	conservatism	0.1784	0.8216	0	0.1784	1	0	0.3206	0.1212	0.5582	0	0	NA	NA	NA	NA	NA	NA	NA	NA	NA	NA
Crotalaria pallida	tropical_asia	afr_atr_aus_sam	A	1	0.01	conservatism	0.0368	0.9421	0.0211	0.0376	0.9781	0.0219	0.4547	0.0201	0.5138	0.0115	0	NA	NA	NA	NA	NA	NA	NA	NA	NA	NA
Crotalaria pallida	australasia	afr_atr_aus_sam	A	0.9142	0.1116	neither	0.5051	0.4949	0	0.5051	1	0	0.2152	0.3964	0.3884	0	0	NA	NA	NA	NA	NA	NA	NA	NA	NA	NA
Crotalaria pallida	northern_america	afr_atr_aus_sam	A	0.8401	0.184	neither	0.6305	0.3677	0.0018	0.6316	0.995	0.005	0.1183	0.5559	0.3242	0.0016	0	NA	NA	NA	NA	NA	NA	NA	NA	NA	NA
Crotalaria pallida	pacific_islands	afr_atr_aus_sam	A	0.9975	0.005	conservatism	0.137	0.845	0.018	0.1395	0.9791	0.0209	0.4039	0.0816	0.5033	0.0108	0.0004	NA	NA	NA	NA	NA	NA	NA	NA	NA	NA
Crotalaria pallida	southern_america	afr_atr_aus_sam	A	0.9184	0.0933	neither	0.1937	0.8057	0.0007	0.1938	0.9992	0.0008	0.1066	0.173	0.7198	0.0006	0	NA	NA	NA	NA	NA	NA	NA	NA	NA	NA
Cucumis dipsaceus	northern_america	afr_sam	AB	0.8759	0.1107	neither	0.1636	0.5159	0.3205	0.2408	0.6168	0.3832	0.0174	0.1532	0.4832	0.3001	0.046	2	0.00428667	herb	annual	7.45591e+06	0.4727	-3.0455	1.1458	124	22.8482
Cucumis dipsaceus	pacific_islands	afr_sam	AB	0.7885	0.1932	neither	0.7831	0.1491	0.0678	0.84	0.6874	0.3126	0.2496	0.5853	0.1115	0.0507	0.0029	2	0.00428667	herb	annual	7.45591e+06	0.4727	-3.0455	1.1458	120	10.453
Cuphea carthagenensis	temperate_asia	sam	AC	1	0.0025	conservatism	0.1458	0.8538	0.0004	0.1458	0.9995	0.0005	0.3879	0.0892	0.5226	0.0003	0	NA	NA	NA	NA	NA	NA	NA	NA	NA	NA
Cuphea carthagenensis	tropical_asia	sam	AC	0.9725	0.0233	conservatism	0.2598	0.7371	0.0032	0.2606	0.9957	0.0043	0.0125	0.2565	0.7278	0.0031	0	NA	NA	NA	NA	NA	NA	NA	NA	NA	NA
Cuphea carthagenensis	australasia	sam	AC	0.9492	0.0358	conservatism	0.5539	0.4461	0	0.5539	1	0	0.3999	0.3324	0.2677	0	0	NA	NA	NA	NA	NA	NA	NA	NA	NA	NA
Cuphea carthagenensis	northern_america	sam	AC	1	0.0133	conservatism	0.0114	0.9707	0.0179	0.0116	0.9819	0.0181	0.6336	0.0042	0.3557	0.0066	0	NA	NA	NA	NA	NA	NA	NA	NA	NA	NA
Cuphea carthagenensis	pacific_islands	sam	AC	0.8876	0.1166	neither	0.1789	0.8211	0	0.1789	1	0	0.1351	0.1548	0.7101	0	0	NA	NA	NA	NA	NA	NA	NA	NA	NA	NA
Cuphea hyssopifolia	tropical_asia	nam_sam	AC	0.9467	0.0575	neither	0.4114	0.5779	0.0107	0.4158	0.9818	0.0182	0.1387	0.3533	0.4963	0.0092	0.0024	NA	NA	NA	NA	NA	NA	NA	NA	NA	NA
Cuphea hyssopifolia	australasia	nam_sam	AC	0.8893	0.1257	neither	0.4624	0.5376	0	0.4624	1	0	0.6233	0.1742	0.2025	0	0	NA	NA	NA	NA	NA	NA	NA	NA	NA	NA
Cuphea hyssopifolia	northern_america	nam_sam	AC	0.9817	0.0308	conservatism	0.537	0.463	0	0.537	1	0	0.8471	0.0821	0.0708	0	0	NA	NA	NA	NA	NA	NA	NA	NA	NA	NA
Cuphea hyssopifolia	pacific_islands	nam_sam	AC	0.7594	0.249	neither	0.1966	0.7599	0.0435	0.2056	0.9459	0.0541	0.2417	0.1489	0.5754	0.0329	0.0012	NA	NA	NA	NA	NA	NA	NA	NA	NA	NA
Cuphea hyssopifolia	southern_america	nam_sam	AC	0.9625	0.0391	conservatism	0.0816	0.9131	0.0053	0.0821	0.9943	0.0057	0.0955	0.0738	0.8257	0.0048	0.0002	NA	NA	NA	NA	NA	NA	NA	NA	NA	NA
Curcuma longa	africa	tropical_asia	A	0.766	0.2348	neither	0.2481	0.5995	0.1524	0.2927	0.7973	0.2027	0.3038	0.1727	0.4173	0.1061	0	NA	NA	NA	NA	NA	NA	NA	NA	NA	NA
Curcuma longa	temperate_asia	tropical_asia	A	0.955	0.0491	conservatism	0.1119	0.5461	0.342	0.1701	0.6149	0.3851	0.574	0.0472	0.2301	0.1441	0.0047	NA	NA	NA	NA	NA	NA	NA	NA	NA	NA
Curcuma longa	tropical_asia	tropical_asia	A	0.9875	0.0192	conservatism	0.2806	0.6599	0.0595	0.2983	0.9173	0.0827	0.0804	0.2579	0.6067	0.0547	0.0003	NA	NA	NA	NA	NA	NA	NA	NA	NA	NA
Curcuma longa	australasia	tropical_asia	A	0.8834	0.1357	neither	0.7383	0.1926	0.0691	0.7931	0.7361	0.2639	0.5634	0.3224	0.0841	0.0301	0	NA	NA	NA	NA	NA	NA	NA	NA	NA	NA
Curcuma longa	pacific_islands	tropical_asia	A	0.7211	0.2714	neither	0.2432	0.5174	0.2394	0.3198	0.6837	0.3163	0.3937	0.144	0.3064	0.1418	0.014	NA	NA	NA	NA	NA	NA	NA	NA	NA	NA
Curcuma longa	southern_america	tropical_asia	A	0.9675	0.0558	neither	0.3574	0.6131	0.0295	0.3683	0.9541	0.0459	0.2838	0.256	0.4391	0.0211	0	NA	NA	NA	NA	NA	NA	NA	NA	NA	NA
Cyclospermum leptophyllum	africa	nam_sam	C	0.95	0.0541	neither	0.0442	0.9501	0.0057	0.0444	0.994	0.006	0.0335	0.0427	0.9175	0.0055	0.0008	NA	NA	NA	NA	NA	NA	NA	NA	NA	NA
Cyclospermum leptophyllum	temperate_asia	nam_sam	C	0.9251	0.0924	neither	0.1529	0.8433	0.0038	0.1534	0.9955	0.0045	0.0866	0.1396	0.7703	0.0035	0	NA	NA	NA	NA	NA	NA	NA	NA	NA	NA
Cyclospermum leptophyllum	australasia	nam_sam	C	0.975	0.0275	conservatism	0.215	0.7849	0.0001	0.215	0.9999	0.0001	0.0436	0.2056	0.7507	0.0001	0	NA	NA	NA	NA	NA	NA	NA	NA	NA	NA
Cyclospermum leptophyllum	europe	nam_sam	C	0.9917	0.02	conservatism	0.0425	0.869	0.0885	0.0466	0.9076	0.0924	0.4688	0.0226	0.4616	0.047	0	NA	NA	NA	NA	NA	NA	NA	NA	NA	NA
Cyclospermum leptophyllum	northern_america	nam_sam	C	0.995	0.0067	conservatism	0.1011	0.891	0.0078	0.1019	0.9913	0.0087	0.1178	0.0892	0.786	0.0069	0.0001	NA	NA	NA	NA	NA	NA	NA	NA	NA	NA
Cyclospermum leptophyllum	pacific_islands	nam_sam	C	0.637	0.348	neither	0.4711	0.5289	0	0.4711	1	0	0.2416	0.3573	0.4011	0	0	NA	NA	NA	NA	NA	NA	NA	NA	NA	NA
Cyclospermum leptophyllum	southern_america	nam_sam	C	0.9983	0.0042	conservatism	0.2782	0.7168	0.005	0.2796	0.993	0.007	0.0729	0.2579	0.6646	0.0047	0	NA	NA	NA	NA	NA	NA	NA	NA	NA	NA
Cynodon dactylon	africa	afr_eur_ate_aus	C	0.7918	0.2431	neither	0.4371	0.5629	0	0.4371	1	0	0.786	0.0935	0.1205	0	0	0.308	0.000198769	herb	perennial	8.44638e+07	1.4284	-1.1569	0.1897	185	29.1288
Cynodon dactylon	australasia	afr_eur_ate_aus	C	0.9775	0.0208	conservatism	0.109	0.8876	0.0034	0.1094	0.9962	0.0038	0.1432	0.0934	0.7605	0.0029	0	0.308	0.000198769	herb	perennial	8.44638e+07	1.4284	-1.1569	0.1897	253	48.3028
Cynodon dactylon	europe	afr_eur_ate_aus	C	0.9392	0.1057	neither	0.6223	0.3777	0	0.6223	1	0	0.8963	0.0645	0.0392	0	0	0.308	0.000198769	herb	perennial	8.44638e+07	1.4284	-1.1569	0.1897	335	38.0286
Cynodon dactylon	northern_america	afr_eur_ate_aus	C	0.9642	0.0366	conservatism	0.022	0.9779	0.0001	0.022	0.9999	0.0001	0.0065	0.0219	0.9716	0.0001	0	0.308	0.000198769	herb	perennial	8.44638e+07	1.4284	-1.1569	0.1897	191	24.9416
Cynodon dactylon	pacific_islands	afr_eur_ate_aus	C	0.6386	0.368	neither	0.6391	0.3589	0.002	0.6403	0.9945	0.0055	0.6367	0.2322	0.1304	0.0007	0	0.308	0.000198769	herb	perennial	8.44638e+07	1.4284	-1.1569	0.1897	135	1.5363
Cynodon dactylon	southern_america	afr_eur_ate_aus	C	0.8659	0.1615	neither	0.0811	0.9048	0.0141	0.0822	0.9846	0.0154	0.0103	0.0802	0.8947	0.014	0.0009	0.308	0.000198769	herb	perennial	8.44638e+07	1.4284	-1.1569	0.1897	169	27.9651
Cyperus alternifolius	africa	africa	AC	1	0.0008	conservatism	0.1831	0.8169	0	0.1831	1	0	0.5047	0.0907	0.4046	0	0	NA	NA	NA	NA	NA	NA	NA	NA	NA	NA
Cyperus alternifolius	temperate_asia	africa	AC	0.8893	0.1257	neither	0.4359	0.551	0.0131	0.4417	0.9768	0.0232	0.2451	0.316	0.3995	0.0095	0.0299	NA	NA	NA	NA	NA	NA	NA	NA	NA	NA
Cyperus alternifolius	tropical_asia	africa	AC	0.8984	0.0999	neither	0.2651	0.6992	0.0357	0.2749	0.9514	0.0486	0.1305	0.2247	0.5926	0.0303	0.022	NA	NA	NA	NA	NA	NA	NA	NA	NA	NA
Cyperus alternifolius	australasia	africa	AC	0.9867	0.01	conservatism	0.0822	0.9011	0.0167	0.0836	0.9818	0.0182	0.0416	0.0749	0.8212	0.0152	0.0471	NA	NA	NA	NA	NA	NA	NA	NA	NA	NA
Cyperus alternifolius	europe	africa	AC	0.9684	0.0308	conservatism	0.1918	0.7583	0.0499	0.2018	0.9383	0.0617	0.7553	0.0446	0.1762	0.0116	0.0123	NA	NA	NA	NA	NA	NA	NA	NA	NA	NA
Cyperus alternifolius	northern_america	africa	AC	0.8085	0.1823	neither	0.1659	0.8044	0.0296	0.171	0.9645	0.0355	0.0335	0.1598	0.7745	0.0285	0.0037	NA	NA	NA	NA	NA	NA	NA	NA	NA	NA
Cyperus alternifolius	pacific_islands	africa	AC	0.6386	0.3813	neither	0.3993	0.5828	0.018	0.4066	0.9701	0.0299	0.1082	0.3546	0.5176	0.016	0.0036	NA	NA	NA	NA	NA	NA	NA	NA	NA	NA
Cyperus alternifolius	southern_america	africa	AC	0.8668	0.1082	neither	0.256	0.7439	0.0001	0.2561	0.9999	0.0001	0.0025	0.2553	0.7418	0.0001	0.0002	NA	NA	NA	NA	NA	NA	NA	NA	NA	NA
Cyperus mindorensis	pacific_islands	afr_ate_atr	AC	0.7519	0.2565	neither	0.1802	0.7694	0.0504	0.1897	0.9385	0.0615	0.1632	0.1508	0.6439	0.0422	0	NA	NA	NA	NA	NA	NA	NA	NA	NA	NA
Cyperus mindorensis	southern_america	afr_ate_atr	AC	1	0.0183	conservatism	0.1974	0.8026	0	0.1974	1	0	0.7337	0.0526	0.2137	0	0	NA	NA	NA	NA	NA	NA	NA	NA	NA	NA
Dactylis glomerata	africa	europe	C	0.8951	0.1307	neither	0.0296	0.7893	0.1811	0.0362	0.8134	0.1866	0.2676	0.0209	0.5575	0.1279	0.0262	0.704667	0.000918703	herb	perennial	3.38693e+07	3.9945	-0.1225	-0.8401	125	69.6286
Dactylis glomerata	temperate_asia	europe	C	1	0.0025	conservatism	0.0907	0.9067	0.0025	0.091	0.9972	0.0028	0.1042	0.0813	0.8121	0.0023	0.0001	0.704667	0.000918703	herb	perennial	3.38693e+07	3.9945	-0.1225	-0.8401	162	8.2927
Dactylis glomerata	australasia	europe	C	0.9342	0.0699	neither	0.1009	0.8954	0.0037	0.1012	0.9959	0.0041	0.2222	0.0784	0.6957	0.0029	0.0009	0.704667	0.000918703	herb	perennial	3.38693e+07	3.9945	-0.1225	-0.8401	253	76.9205
Dactylis glomerata	northern_america	europe	C	1	0.0008	conservatism	0.0059	0.988	0.0061	0.0059	0.9938	0.0062	0	0.0059	0.9879	0.0061	0.0001	0.704667	0.000918703	herb	perennial	3.38693e+07	3.9945	-0.1225	-0.8401	263	5.2465
Dactylis glomerata	pacific_islands	europe	C	0.7502	0.234	neither	0.8391	0.075	0.0858	0.9179	0.4664	0.5336	0.8783	0.1021	0.0091	0.0104	0	0.704667	0.000918703	herb	perennial	3.38693e+07	3.9945	-0.1225	-0.8401	112	29.3904
Dactylis glomerata	southern_america	europe	C	0.7644	0.2565	neither	0.0876	0.6305	0.2819	0.122	0.6911	0.3089	0.0008	0.0866	0.6231	0.2785	0.011	0.704667	0.000918703	herb	perennial	3.38693e+07	3.9945	-0.1225	-0.8401	113	71.5783
Dactyloctenium aegyptium	africa	afr_ate_atr	B	0.5179	0.4646	neither	0.6922	0.3078	0	0.6922	1	0	0.9224	0.0537	0.0239	0	0	0.475	0.000243736	herb	annual	6.77791e+07	1.3006	-3.2901	2.0232	81	3.1032
Dactyloctenium aegyptium	temperate_asia	afr_ate_atr	B	1	0.0067	conservatism	0.0235	0.8026	0.174	0.0284	0.8218	0.1782	0.9764	0.0006	0.019	0.0041	0	0.475	0.000243736	herb	annual	6.77791e+07	1.3006	-3.2901	2.0232	144	24.9595
Dactyloctenium aegyptium	australasia	afr_ate_atr	B	0.9417	0.0616	neither	0.2637	0.7363	0	0.2637	1	0	0.2319	0.2026	0.5656	0	0	0.475	0.000243736	herb	annual	6.77791e+07	1.3006	-3.2901	2.0232	116	35.8578
Dactyloctenium aegyptium	europe	afr_ate_atr	B	0.9575	0.0525	neither	0.359	0.6388	0.0022	0.3598	0.9965	0.0035	0.9337	0.0238	0.0423	0.0001	0	0.475	0.000243736	herb	annual	6.77791e+07	1.3006	-3.2901	2.0232	141	28.6696
Dactyloctenium aegyptium	northern_america	afr_ate_atr	B	1	0.0017	conservatism	0.0958	0.9038	0.0004	0.0959	0.9996	0.0004	0.2294	0.0739	0.6965	0.0003	0	0.475	0.000243736	herb	annual	6.77791e+07	1.3006	-3.2901	2.0232	190	17.2188
Dactyloctenium aegyptium	pacific_islands	afr_ate_atr	B	0.8618	0.1682	neither	0.4321	0.5676	0.0003	0.4322	0.9995	0.0005	0.6057	0.1704	0.2238	0.0001	0	0.475	0.000243736	herb	annual	6.77791e+07	1.3006	-3.2901	2.0232	114	12.3912
Dactyloctenium aegyptium	southern_america	afr_ate_atr	B	0.9567	0.0533	neither	0.2572	0.7407	0.0022	0.2577	0.9971	0.0029	0.3566	0.1654	0.4765	0.0014	0	NA	NA	NA	NA	NA	NA	NA	NA	NA	NA
Datura stramonium	africa	eur_nam	C	0.9775	0.0183	conservatism	0.4658	0.5285	0.0058	0.4685	0.9892	0.0108	0.1598	0.3913	0.444	0.0048	0	1.16875	0.00902533	herb	annual	2.52559e+07	0.6604	-0.097	-0.0028	299	40.6031
Datura stramonium	temperate_asia	eur_nam	C	0.9675	0.03	conservatism	0.0338	0.9342	0.032	0.0349	0.9669	0.0331	0.004	0.0337	0.9303	0.0319	0.0002	1.16875	0.00902533	herb	annual	2.52559e+07	0.6604	-0.097	-0.0028	618	9.737
Datura stramonium	tropical_asia	eur_nam	C	0.9842	0.0192	conservatism	0.0042	0.8724	0.1234	0.0048	0.8761	0.1239	0.0001	0.0042	0.8707	0.1232	0.0018	1.16875	0.00902533	herb	annual	2.52559e+07	0.6604	-0.097	-0.0028	167	22.2346
Datura stramonium	australasia	eur_nam	C	0.9867	0.02	conservatism	0.2423	0.7568	0.0008	0.2425	0.9989	0.0011	0.0754	0.2241	0.6997	0.0008	0	1.16875	0.00902533	herb	annual	2.52559e+07	0.6604	-0.097	-0.0028	213	73.548
Datura stramonium	europe	eur_nam	C	1	0.015	conservatism	0.0514	0.9455	0.0031	0.0516	0.9967	0.0033	0.1563	0.0434	0.7977	0.0026	0	1.16875	0.00902533	herb	annual	2.52559e+07	0.6604	-0.097	-0.0028	473	5.3285
Datura stramonium	northern_america	eur_nam	C	1	0.0075	conservatism	0.0463	0.9527	0.001	0.0464	0.999	0.001	0.0965	0.0418	0.8608	0.0009	0	1.16875	0.00902533	herb	annual	2.52559e+07	0.6604	-0.097	-0.0028	202	6.6141
Datura stramonium	pacific_islands	eur_nam	C	0.8077	0.2065	neither	0.6687	0.3235	0.0079	0.674	0.9763	0.0237	0.6907	0.2068	0.1001	0.0024	0	1.16875	0.00902533	herb	annual	2.52559e+07	0.6604	-0.097	-0.0028	186	31.1094
Datura stramonium	southern_america	eur_nam	C	0.9784	0.0316	conservatism	0.5549	0.4316	0.0135	0.5625	0.9696	0.0304	0.0011	0.5543	0.4311	0.0135	0	1.16875	0.00902533	herb	annual	2.52559e+07	0.6604	-0.097	-0.0028	174	65.0912
Delonix regia	africa	afr_atr	A	0.9833	0.0167	conservatism	0.1004	0.78	0.1196	0.1141	0.8671	0.1329	0.0091	0.094	0.7299	0.1119	0.0552	15	0.456213	tree	perennial	6.95637e+06	0.0006	-4.3535	-0.592	82	0.5204
Delonix regia	temperate_asia	afr_atr	A	0.8968	0.1007	neither	0.2368	0.5346	0.2286	0.307	0.7004	0.2996	0.1813	0.1891	0.427	0.1826	0.02	15	0.456213	tree	perennial	6.95637e+06	0.0006	-4.3535	-0.592	106	22.8687
Delonix regia	tropical_asia	afr_atr	A	0.985	0.02	conservatism	0	0.7659	0.2341	0	0.7659	0.2341	0	0	0.6517	0.1992	0.1491	15	0.456213	tree	perennial	6.95637e+06	0.0006	-4.3535	-0.592	195	11.8133
Delonix regia	australasia	afr_atr	A	0.816	0.1649	neither	0.0013	0.5428	0.4558	0.0025	0.5436	0.4564	0.0871	0.0009	0.3828	0.3214	0.2077	15	0.456213	tree	perennial	6.95637e+06	0.0006	-4.3535	-0.592	180	29.0235
Delonix regia	northern_america	afr_atr	A	0.9842	0.0208	conservatism	0.0628	0.8287	0.1086	0.0704	0.8841	0.1159	0.0756	0.0561	0.7405	0.097	0.0308	15	0.456213	tree	perennial	6.95637e+06	0.0006	-4.3535	-0.592	123	12.365
Delonix regia	pacific_islands	afr_atr	A	0.9517	0.0408	conservatism	0.0797	0.8163	0.104	0.0889	0.887	0.113	0.1451	0.0681	0.6973	0.0889	0.0006	NA	NA	NA	NA	NA	NA	NA	NA	NA	NA
Delonix regia	southern_america	afr_atr	A	0.9609	0.0408	conservatism	0.0016	0.9119	0.0865	0.0017	0.9134	0.0866	0	0.0015	0.8968	0.0851	0.0167	NA	NA	NA	NA	NA	NA	NA	NA	NA	NA
Deparia petersenii	northern_america	ate_aus	C	0.5862	0.4571	neither	0.3813	0.6187	0	0.3813	1	0	0.6292	0.1414	0.2294	0	0	NA	NA	NA	NA	NA	NA	NA	NA	NA	NA
Deparia petersenii	pacific_islands	ate_aus	C	0.7386	0.2623	neither	0.3711	0.5967	0.0321	0.3834	0.9489	0.0511	0.1042	0.3325	0.5346	0.0288	0	NA	NA	NA	NA	NA	NA	NA	NA	NA	NA
Deparia petersenii	southern_america	ate_aus	C	0.8818	0.1291	neither	0.1309	0.8691	0	0.1309	1	0	0.4954	0.066	0.4386	0	0	NA	NA	NA	NA	NA	NA	NA	NA	NA	NA
Desmanthus pernambucanus	australasia	sam	A	0.6969	0.3331	neither	0.176	0.5537	0.2703	0.2412	0.672	0.328	0.0346	0.1241	0.3903	0.1905	0.2604	NA	NA	NA	NA	NA	NA	NA	NA	NA	NA
Desmanthus pernambucanus	pacific_islands	sam	A	0.9467	0.0475	conservatism	0.3045	0.4928	0.2026	0.3819	0.7086	0.2914	0.0705	0.2827	0.4576	0.1881	0.0011	NA	NA	NA	NA	NA	NA	NA	NA	NA	NA
Desmodium incanum	africa	afr_nam_sam	A	0.99	0.0233	conservatism	0.0712	0.9288	0	0.0712	1	0	0.0638	0.0666	0.8696	0	0	1.2	0.000974	herb	perennial	2.99106e+07	0.7328	-3.9082	-1.3254	189	15.0367
Desmodium incanum	australasia	afr_nam_sam	A	1	0.0058	conservatism	0.5686	0.4314	0	0.5686	1	0	0.3564	0.366	0.2776	0	0	1.2	0.000974	herb	perennial	2.99106e+07	0.7328	-3.9082	-1.3254	72	18.2267
Desmodium incanum	northern_america	afr_nam_sam	A	1	0.0333	conservatism	0.1108	0.8892	0	0.1108	1	0	0.6371	0.0402	0.3227	0	0	1.2	0.000974	herb	perennial	2.99106e+07	0.7328	-3.9082	-1.3254	108	35.807
Desmodium incanum	pacific_islands	afr_nam_sam	A	1	0.01	conservatism	0.0352	0.9315	0.0333	0.0364	0.9655	0.0345	0.2808	0.0253	0.6699	0.0239	0	1.2	0.000974	herb	perennial	2.99106e+07	0.7328	-3.9082	-1.3254	107	16.1096
Desmodium intortum	africa	nam_sam	AC	0.9267	0.0808	neither	0.2954	0.7014	0.0033	0.2964	0.9954	0.0046	0.1191	0.2602	0.6178	0.0029	0	NA	NA	NA	NA	NA	NA	NA	NA	NA	NA
Desmodium intortum	temperate_asia	nam_sam	AC	0.9317	0.0691	neither	0.484	0.516	0	0.484	1	0	0.2523	0.3619	0.3858	0	0	NA	NA	NA	NA	NA	NA	NA	NA	NA	NA
Desmodium intortum	australasia	nam_sam	AC	0.985	0.015	conservatism	0.2722	0.7278	0	0.2722	1	0	0.3106	0.1877	0.5017	0	0	NA	NA	NA	NA	NA	NA	NA	NA	NA	NA
Desmodium intortum	pacific_islands	nam_sam	AC	0.7769	0.2223	neither	0.4493	0.5507	0	0.4493	1	0	0.117	0.3967	0.4863	0	0	NA	NA	NA	NA	NA	NA	NA	NA	NA	NA
Desmodium tortuosum	africa	afr_nam_sam	A	0.9784	0.0183	conservatism	0.0539	0.9288	0.0173	0.0548	0.9817	0.0183	0.0115	0.0532	0.9181	0.0171	0	2.1	0.00255336	herb	perennial	3.35048e+07	0.7223	-3.5604	-0.1825	116	10.5457
Desmodium tortuosum	temperate_asia	afr_nam_sam	A	0.9875	0.0266	conservatism	0.3737	0.6166	0.0097	0.3774	0.9845	0.0155	0.5552	0.1662	0.2742	0.0043	0.0002	2.1	0.00255336	herb	perennial	3.35048e+07	0.7223	-3.5604	-0.1825	93	28.0406
Desmodium tortuosum	australasia	afr_nam_sam	A	0.9575	0.06	neither	0.034	0.9659	0.0001	0.034	0.9999	0.0001	0.0647	0.0318	0.9034	0.0001	0	2.1	0.00255336	herb	perennial	3.35048e+07	0.7223	-3.5604	-0.1825	138	23.218
Desmodium tortuosum	pacific_islands	afr_nam_sam	A	0.9958	0.005	conservatism	0.056	0.8121	0.1319	0.0645	0.8603	0.1397	0.1393	0.0482	0.699	0.1135	0	2.1	0.00255336	herb	perennial	3.35048e+07	0.7223	-3.5604	-0.1825	110	3.9283
Dichanthium annulatum	northern_america	afr_ate_atr	B	0.8135	0.1682	neither	0.2728	0.7272	0	0.2728	1	0	0.1091	0.243	0.6479	0	0	NA	NA	NA	NA	NA	NA	NA	NA	NA	NA
Dichanthium annulatum	pacific_islands	afr_ate_atr	B	0.5037	0.4821	neither	0.8256	0.1744	0	0.8256	1	0	0.7102	0.2393	0.0505	0	0	NA	NA	NA	NA	NA	NA	NA	NA	NA	NA
Dichanthium annulatum	southern_america	afr_ate_atr	B	0.6861	0.2981	neither	0.687	0.3127	0.0004	0.6872	0.9989	0.0011	0.3912	0.4182	0.1904	0.0002	0	NA	NA	NA	NA	NA	NA	NA	NA	NA	NA
Digitaria ciliaris	australasia	afr_ate_nam_sam	C	0.9167	0.0949	neither	0.258	0.742	0	0.258	1	0	0.1345	0.2233	0.6422	0	0	0.3	0.000570556	herb	annual	7.58498e+07	1.2231	-2.404	-1.4414	180	31.7204
Digitaria ciliaris	europe	afr_ate_nam_sam	C	0.9634	0.0458	conservatism	0.1888	0.8106	0.0006	0.1889	0.9992	0.0008	0.459	0.1021	0.4385	0.0003	0	0.3	0.000570556	herb	annual	7.58498e+07	1.2231	-2.404	-1.4414	195	43.7366
Digitaria ciliaris	northern_america	afr_ate_nam_sam	C	0.5745	0.4621	neither	0.2671	0.7329	0	0.2671	1	0	0.2983	0.1874	0.5143	0	0	0.3	0.000570556	herb	annual	7.58498e+07	1.2231	-2.404	-1.4414	181	21.5413
Digitaria ciliaris	pacific_islands	afr_ate_nam_sam	C	0.5662	0.4338	neither	0.5846	0.4152	0.0003	0.5847	0.9994	0.0006	0.5138	0.2842	0.2019	0.0001	0	0.3	0.000570556	herb	annual	7.58498e+07	1.2231	-2.404	-1.4414	135	12.9867
Digitaria ciliaris	southern_america	afr_ate_nam_sam	C	0.7943	0.214	neither	0.4316	0.5671	0.0012	0.4322	0.9978	0.0022	0.3323	0.2882	0.3787	0.0008	0	0.3	0.000570556	herb	annual	7.58498e+07	1.2231	-2.404	-1.4414	110	16.4045
Digitaria setigera	pacific_islands	pac_ate_atr	AC	0.7102	0.2956	neither	0.5075	0.4925	0	0.5075	1	0	0.1768	0.4178	0.4055	0	0	NA	NA	NA	NA	NA	NA	NA	NA	NA	NA
Digitaria setigera	southern_america	pac_ate_atr	AC	0.9967	0.0083	conservatism	0.085	0.9087	0.0063	0.0855	0.9931	0.0069	0.0047	0.0846	0.9045	0.0062	0	NA	NA	NA	NA	NA	NA	NA	NA	NA	NA
Digitaria violascens	europe	temperate_asia	C	0.4971	0.5046	neither	0.4969	0.5031	0	0.4969	1	0	0.3485	0.3237	0.3278	0	0	0.2	0.00041	herb	annual	1.94803e+07	4.0377	-1.6351	-2.0859	112	27.4584
Digitaria violascens	northern_america	temperate_asia	C	0.6595	0.3805	neither	0.3745	0.6255	0	0.3745	1	0	0.2881	0.2666	0.4453	0	0	0.2	0.00041	herb	annual	1.94803e+07	4.0377	-1.6351	-2.0859	177	15.6323
Digitaria violascens	pacific_islands	temperate_asia	C	0.5196	0.4921	neither	0.498	0.492	0.01	0.5031	0.9801	0.0199	0.4373	0.2803	0.2769	0.0056	0	0.2	0.00041	herb	annual	1.94803e+07	4.0377	-1.6351	-2.0859	107	19.3224
Digitaria violascens	southern_america	temperate_asia	C	0.7286	0.2689	neither	0.0897	0.8607	0.0496	0.0944	0.9455	0.0545	0.2918	0.0635	0.6093	0.0351	0.0003	0.2	0.00041	herb	annual	1.94803e+07	4.0377	-1.6351	-2.0859	32	25.3849
Dioscorea bulbifera	africa	afr_ate_atr_aus	A	0.995	0.0083	conservatism	0.0233	0.971	0.0057	0.0234	0.9941	0.0059	0.1437	0.0199	0.8315	0.0049	0	11	0.00568	herb	perennial	6.35656e+07	0.5572	-3.9237	-0.6494	227	10.5945
Dioscorea bulbifera	northern_america	afr_ate_atr_aus	A	0.6803	0.3306	neither	0.7613	0.2385	0.0002	0.7614	0.9992	0.0008	0.1775	0.6262	0.1962	0.0002	0	11	0.00568	herb	perennial	6.35656e+07	0.5572	-3.9237	-0.6494	133	24.8268
Dioscorea bulbifera	pacific_islands	afr_ate_atr_aus	A	0.4988	0.4788	neither	0.5493	0.4505	0.0002	0.5494	0.9995	0.0005	0.2248	0.4258	0.3492	0.0002	0	11	0.00568	herb	perennial	6.35656e+07	0.5572	-3.9237	-0.6494	1023	4.9154
Dioscorea bulbifera	southern_america	afr_ate_atr_aus	A	0.9084	0.0991	neither	0.2143	0.7857	0	0.2143	1	0	0.0765	0.1979	0.7256	0	0	NA	NA	NA	NA	NA	NA	NA	NA	NA	NA
Distimake tuberosus	africa	nam_sam	A	0.99	0.0225	conservatism	0.0146	0.9732	0.0122	0.0148	0.9876	0.0124	0.084	0.0134	0.8914	0.0112	0	NA	NA	NA	NA	NA	NA	NA	NA	NA	NA
Distimake tuberosus	pacific_islands	nam_sam	A	0.98	0.0225	conservatism	0.2341	0.7615	0.0044	0.2351	0.9943	0.0057	0.1445	0.2003	0.6514	0.0038	0	NA	NA	NA	NA	NA	NA	NA	NA	NA	NA
Distimake tuberosus	southern_america	nam_sam	A	0.9492	0.0691	neither	0.2634	0.7301	0.0064	0.2652	0.9913	0.0087	0.0452	0.2515	0.6971	0.0061	0	NA	NA	NA	NA	NA	NA	NA	NA	NA	NA
Dracaena trifasciata	australasia	afr_atr_nam	A	0.985	0.0158	conservatism	0.0098	0.5736	0.4166	0.0167	0.5793	0.4207	0.0626	0.0089	0.5252	0.3814	0.0218	NA	NA	NA	NA	NA	NA	NA	NA	NA	NA
Dracaena trifasciata	northern_america	afr_atr_nam	A	0.8976	0.1141	neither	0.734	0.2452	0.0207	0.7496	0.9221	0.0779	0.1168	0.6483	0.2166	0.0183	0	NA	NA	NA	NA	NA	NA	NA	NA	NA	NA
Dracaena trifasciata	pacific_islands	afr_atr_nam	A	0.8343	0.1749	neither	0.3717	0.5221	0.1063	0.4158	0.8309	0.1691	0.0745	0.344	0.4832	0.0983	0	NA	NA	NA	NA	NA	NA	NA	NA	NA	NA
Dracaena trifasciata	southern_america	afr_atr_nam	A	0.8926	0.1032	neither	0.1057	0.7118	0.1826	0.1293	0.7959	0.2041	0.0007	0.0904	0.6091	0.1562	0.1436	NA	NA	NA	NA	NA	NA	NA	NA	NA	NA
Drymaria cordata	temperate_asia	afr_atr_nam_sam	AC	0.995	0.0083	conservatism	0.0533	0.9444	0.0023	0.0534	0.9976	0.0024	0.2211	0.0415	0.7356	0.0018	0	1	0.00019	herb	annual	5.10872e+07	0.8743	-4.0959	-2.1625	136	30.2912
Drymaria cordata	tropical_asia	afr_atr_nam_sam	AC	0.9417	0.0691	neither	0.4425	0.5575	0	0.4425	1	0	0.2727	0.3219	0.4055	0	0	1	0.00019	herb	annual	5.10872e+07	0.8743	-4.0959	-2.1625	185	24.6527
Drymaria cordata	australasia	afr_atr_nam_sam	AC	1	0.005	conservatism	0.1668	0.8332	0	0.1668	1	0	0.3364	0.1107	0.5529	0	0	1	0.00019	herb	annual	5.10872e+07	0.8743	-4.0959	-2.1625	102	20.608
Drymaria cordata	pacific_islands	afr_atr_nam_sam	AC	0.7619	0.2748	neither	0.2611	0.7389	0	0.2611	1	0	0.1704	0.2166	0.613	0	0	1	0.00019	herb	annual	5.10872e+07	0.8743	-4.0959	-2.1625	128	0.6846
Drymaria cordata	southern_america	afr_atr_nam_sam	AC	1	0.0325	conservatism	0.0548	0.9428	0.0024	0.055	0.9974	0.0026	0.4909	0.0279	0.48	0.0012	0	NA	NA	NA	NA	NA	NA	NA	NA	NA	NA
Duranta erecta	africa	nam_sam	AC	0.9967	0.0058	conservatism	0.0302	0.968	0.0019	0.0302	0.9981	0.0019	0.0062	0.03	0.9612	0.0018	0.0008	4	0.301285	shrub	perennial	4.62164e+07	0.385	-3.4284	-0.2869	165	6.1183
Duranta erecta	temperate_asia	nam_sam	AC	0.9634	0.0383	conservatism	0.119	0.8686	0.0124	0.1205	0.9859	0.0141	0.1956	0.0957	0.6984	0.01	0.0003	4	0.301285	shrub	perennial	4.62164e+07	0.385	-3.4284	-0.2869	127	23.791
Duranta erecta	tropical_asia	nam_sam	AC	0.985	0.0225	conservatism	0.0194	0.9674	0.0132	0.0196	0.9865	0.0135	0.0001	0.0193	0.9634	0.0132	0.004	4	0.301285	shrub	perennial	4.62164e+07	0.385	-3.4284	-0.2869	178	11.0861
Duranta erecta	australasia	nam_sam	AC	1	0.01	conservatism	0.3941	0.6059	0	0.3941	1	0	0.1669	0.3283	0.5048	0	0	4	0.301285	shrub	perennial	4.62164e+07	0.385	-3.4284	-0.2869	180	24.8396
Duranta erecta	pacific_islands	nam_sam	AC	0.7893	0.2023	neither	0.2849	0.6969	0.0182	0.2902	0.9745	0.0255	0.2392	0.2168	0.5302	0.0138	0	NA	NA	NA	NA	NA	NA	NA	NA	NA	NA
Duranta erecta	southern_america	nam_sam	AC	0.9917	0.0108	conservatism	0.0279	0.9662	0.0059	0.0281	0.9939	0.0061	0.0039	0.0278	0.9623	0.0059	0.0001	NA	NA	NA	NA	NA	NA	NA	NA	NA	NA
Dysphania carinata	africa	australasia	C	0.9351	0.0608	neither	0.193	0.7744	0.0326	0.1995	0.9596	0.0404	0.0129	0.19	0.7623	0.0321	0.0027	NA	NA	NA	NA	NA	NA	NA	NA	NA	NA
Dysphania carinata	temperate_asia	australasia	C	0.9109	0.0816	neither	0.2837	0.3859	0.3303	0.4237	0.5388	0.4612	0.2908	0.174	0.2367	0.2026	0.096	NA	NA	NA	NA	NA	NA	NA	NA	NA	NA
Dysphania carinata	pacific_islands	australasia	C	0.7843	0.2198	neither	0.8481	0.0777	0.0742	0.9161	0.5114	0.4886	0.8561	0.122	0.0112	0.0107	0	NA	NA	NA	NA	NA	NA	NA	NA	NA	NA
Echinochloa crus-galli	australasia	eur_ate	C	0.9292	0.0774	neither	0.2189	0.7807	0.0004	0.219	0.9995	0.0005	0.0798	0.2014	0.7184	0.0004	0	0.76875	0.00173485	herb	annual	6.19902e+07	5.2997	-0.1405	-0.8691	221	69.8572
Echinochloa crus-galli	europe	eur_ate	C	1	0.0383	conservatism	0.0202	0.9793	0.0005	0.0202	0.9995	0.0005	0.0409	0.0194	0.9392	0.0004	0	0.76875	0.00173485	herb	annual	6.19902e+07	5.2997	-0.1405	-0.8691	1623	27.7372
Echinochloa crus-galli	northern_america	eur_ate	C	0.9425	0.0666	neither	0.0174	0.9663	0.0163	0.0177	0.9835	0.0165	0.0034	0.0174	0.9631	0.0162	0	0.76875	0.00173485	herb	annual	6.19902e+07	5.2997	-0.1405	-0.8691	199	15.9367
Echinochloa crus-galli	pacific_islands	eur_ate	C	0.7252	0.2498	neither	0.4599	0.5368	0.0033	0.4615	0.9939	0.0061	0.8558	0.0663	0.0774	0.0005	0	0.76875	0.00173485	herb	annual	6.19902e+07	5.2997	-0.1405	-0.8691	177	32.8001
Echinochloa crus-galli	southern_america	eur_ate	C	0.7102	0.2973	neither	0.7856	0.2106	0.0039	0.7886	0.982	0.018	0.0097	0.7779	0.2085	0.0038	0	0.76875	0.00173485	herb	annual	6.19902e+07	5.2997	-0.1405	-0.8691	169	41.5335
Eclipta prostrata	africa	ate_nam_sam	AC	0.9159	0.0799	neither	0.3233	0.6758	0.0009	0.3236	0.9986	0.0014	0.1074	0.2885	0.6032	0.0008	0	0.666667	0.00144803	herb	annual	9.55831e+07	0.8745	-2.1966	-0.9028	197	14.7322
Eclipta prostrata	temperate_asia	ate_nam_sam	AC	0.9784	0.0283	conservatism	0.0648	0.9164	0.0188	0.066	0.9799	0.0201	0.0437	0.0619	0.8759	0.018	0.0005	0.666667	0.00144803	herb	annual	9.55831e+07	0.8745	-2.1966	-0.9028	89	22.515
Eclipta prostrata	tropical_asia	ate_nam_sam	AC	0.9908	0.0158	conservatism	0.3401	0.6512	0.0087	0.3431	0.9868	0.0132	0.3906	0.2072	0.3967	0.0053	0.0002	0.666667	0.00144803	herb	annual	9.55831e+07	0.8745	-2.1966	-0.9028	199	5.5015
Eclipta prostrata	australasia	ate_nam_sam	AC	0.9492	0.0475	conservatism	0.326	0.674	0	0.326	1	0	0.2043	0.2594	0.5363	0	0	0.666667	0.00144803	herb	annual	9.55831e+07	0.8745	-2.1966	-0.9028	10	37.4101
Eclipta prostrata	europe	ate_nam_sam	AC	0.9842	0.0192	conservatism	0.1681	0.8319	0	0.1681	1	0	0.4867	0.0863	0.427	0	0	0.666667	0.00144803	herb	annual	9.55831e+07	0.8745	-2.1966	-0.9028	85	31.2257
Eclipta prostrata	pacific_islands	ate_nam_sam	AC	0.8618	0.1465	neither	0.4227	0.5773	0	0.4227	1	0	0.4271	0.2422	0.3307	0	0	NA	NA	NA	NA	NA	NA	NA	NA	NA	NA
Elephantopus mollis	africa	afr_nam_sam	AC	1	0.0075	conservatism	0.0152	0.9457	0.0391	0.0158	0.9603	0.0397	0.2992	0.0106	0.661	0.0273	0.0018	NA	NA	NA	NA	NA	NA	NA	NA	NA	NA
Elephantopus mollis	temperate_asia	afr_nam_sam	AC	0.9825	0.0258	conservatism	0.4386	0.5589	0.0025	0.4397	0.9956	0.0044	0.2869	0.3128	0.3985	0.0018	0	NA	NA	NA	NA	NA	NA	NA	NA	NA	NA
Elephantopus mollis	tropical_asia	afr_nam_sam	AC	0.8926	0.1232	neither	0.2164	0.7813	0.0023	0.2169	0.9971	0.0029	0.0456	0.2065	0.7456	0.0022	0	NA	NA	NA	NA	NA	NA	NA	NA	NA	NA
Elephantopus mollis	australasia	afr_nam_sam	AC	0.9983	0.0042	conservatism	0.1281	0.8719	0	0.1281	1	0	0.2654	0.0941	0.6405	0	0	NA	NA	NA	NA	NA	NA	NA	NA	NA	NA
Elephantopus mollis	pacific_islands	afr_nam_sam	AC	0.6853	0.3206	neither	0.3658	0.6342	0	0.3658	1	0	0.0538	0.3461	0.6001	0	0	NA	NA	NA	NA	NA	NA	NA	NA	NA	NA
Eleusine indica	africa	afr_ate_atr	AC	1	0.0025	conservatism	0.1278	0.872	0.0002	0.1278	0.9998	0.0002	0.7659	0.0299	0.2041	0	0	0.35	0.000416354	herb	annual	5.83301e+07	0.9675	-2.8396	-1.1963	185	6.4131
Eleusine indica	australasia	afr_ate_atr	AC	0.9567	0.0533	neither	0.0677	0.9321	0.0002	0.0677	0.9998	0.0002	0.1349	0.0586	0.8064	0.0002	0	0.35	0.000416354	herb	annual	5.83301e+07	0.9675	-2.8396	-1.1963	180	38.6479
Eleusine indica	europe	afr_ate_atr	AC	0.99	0.01	conservatism	0.0644	0.9353	0.0003	0.0644	0.9997	0.0003	0.5585	0.0284	0.413	0.0001	0	0.35	0.000416354	herb	annual	5.83301e+07	0.9675	-2.8396	-1.1963	166	32.6602
Eleusine indica	northern_america	afr_ate_atr	AC	0.9376	0.055	neither	0.0697	0.9292	0.0011	0.0698	0.9989	0.0011	0.0334	0.0674	0.8982	0.001	0	0.35	0.000416354	herb	annual	5.83301e+07	0.9675	-2.8396	-1.1963	201	25.0241
Eleusine indica	pacific_islands	afr_ate_atr	AC	0.8143	0.1873	neither	0.3148	0.6852	0	0.3148	1	0	0.4535	0.1721	0.3745	0	0	0.35	0.000416354	herb	annual	5.83301e+07	0.9675	-2.8396	-1.1963	136	13.359
Eleusine indica	southern_america	afr_ate_atr	AC	0.9717	0.0408	conservatism	0.2335	0.7655	0.001	0.2337	0.9987	0.0013	0.0156	0.2297	0.753	0.0009	0.0008	NA	NA	NA	NA	NA	NA	NA	NA	NA	NA
Emilia fosbergii	temperate_asia	sam	A	0.9833	0.0133	conservatism	0.3907	0.6042	0.0051	0.3927	0.9916	0.0084	0.3121	0.2687	0.4156	0.0035	0	NA	NA	NA	NA	NA	NA	NA	NA	NA	NA
Emilia fosbergii	northern_america	sam	A	0.9825	0.0208	conservatism	0.39	0.6085	0.0015	0.3906	0.9976	0.0024	0.0815	0.3568	0.5567	0.0013	0.0037	NA	NA	NA	NA	NA	NA	NA	NA	NA	NA
Emilia fosbergii	pacific_islands	sam	A	0.8185	0.1882	neither	0.241	0.7501	0.0089	0.2432	0.9882	0.0118	0.0531	0.2282	0.7103	0.0085	0	NA	NA	NA	NA	NA	NA	NA	NA	NA	NA
Emilia fosbergii	southern_america	sam	A	0.9159	0.0966	neither	0.3046	0.6566	0.0388	0.3169	0.9442	0.0558	0.0005	0.3044	0.6562	0.0388	0	NA	NA	NA	NA	NA	NA	NA	NA	NA	NA
Emilia sonchifolia	australasia	afr_ate_atr_sam	A	0.9817	0.0167	conservatism	0.0773	0.9158	0.0069	0.0778	0.9925	0.0075	0.2532	0.0577	0.6839	0.0052	0	NA	NA	NA	NA	NA	NA	NA	NA	NA	NA
Emilia sonchifolia	northern_america	afr_ate_atr_sam	A	0.7694	0.209	neither	0.373	0.6269	0.0001	0.3731	0.9999	0.0001	0.1116	0.3312	0.5566	0.0001	0.0005	NA	NA	NA	NA	NA	NA	NA	NA	NA	NA
Emilia sonchifolia	pacific_islands	afr_ate_atr_sam	A	0.8609	0.1482	neither	0.1115	0.8835	0.0049	0.1121	0.9944	0.0056	0.1908	0.0902	0.7149	0.004	0	NA	NA	NA	NA	NA	NA	NA	NA	NA	NA
Emilia sonchifolia	southern_america	afr_ate_atr_sam	A	0.9534	0.0591	neither	0.0728	0.9187	0.0085	0.0734	0.9909	0.0091	0.0198	0.0713	0.9002	0.0083	0.0003	NA	NA	NA	NA	NA	NA	NA	NA	NA	NA
Epipremnum aureum	tropical_asia	pac_atr_nam	A	1	0.0033	conservatism	0.0289	0.819	0.1522	0.0341	0.8433	0.1567	0.0052	0.0287	0.8135	0.1512	0.0014	NA	NA	NA	NA	NA	NA	NA	NA	NA	NA
Epipremnum aureum	pacific_islands	pac_atr_nam	A	0.9992	0.0033	conservatism	0.0337	0.8055	0.1608	0.0402	0.8336	0.1664	0.2757	0.0239	0.5701	0.1138	0.0165	NA	NA	NA	NA	NA	NA	NA	NA	NA	NA
Epipremnum aureum	southern_america	pac_atr_nam	A	0.9642	0.0458	conservatism	0.085	0.8243	0.0907	0.0935	0.9009	0.0991	0.0364	0.0819	0.7944	0.0874	0	NA	NA	NA	NA	NA	NA	NA	NA	NA	NA
Eragrostis amabilis	northern_america	afr_ate_nam	AC	0.8859	0.1049	neither	0.3771	0.6011	0.0219	0.3855	0.9649	0.0351	0.1979	0.3025	0.4821	0.0175	0	NA	NA	NA	NA	NA	NA	NA	NA	NA	NA
Eragrostis amabilis	pacific_islands	afr_ate_nam	AC	0.8018	0.204	neither	0.4323	0.5677	0	0.4323	1	0	0.1805	0.3542	0.4653	0	0	NA	NA	NA	NA	NA	NA	NA	NA	NA	NA
Eragrostis amabilis	southern_america	afr_ate_nam	AC	0.7361	0.2306	neither	0.2267	0.7714	0.0019	0.2272	0.9975	0.0025	0.0644	0.2121	0.7217	0.0018	0	NA	NA	NA	NA	NA	NA	NA	NA	NA	NA
Eragrostis cilianensis	africa	afr_eur_ate	C	1	0.01	conservatism	0.0996	0.9004	0	0.0996	1	0	0.8363	0.0163	0.1474	0	0	0.303333	7.13333e-05	herb	annual	4.76693e+07	0.0592	-1.1871	0.4505	129	35.6876
Eragrostis cilianensis	australasia	afr_eur_ate	C	0.9883	0.015	conservatism	0.2764	0.7236	0	0.2764	1	0	0.1331	0.2396	0.6273	0	0	0.303333	7.13333e-05	herb	annual	4.76693e+07	0.0592	-1.1871	0.4505	213	45.5162
Eragrostis cilianensis	europe	afr_eur_ate	C	0.9617	0.035	conservatism	0.2963	0.7037	0	0.2963	1	0	0.5364	0.1374	0.3262	0	0	0.303333	7.13333e-05	herb	annual	4.76693e+07	0.0592	-1.1871	0.4505	199	30.0165
Eragrostis cilianensis	northern_america	afr_eur_ate	C	0.96	0.0475	conservatism	0.0273	0.969	0.0037	0.0274	0.9962	0.0038	0.0654	0.0255	0.9056	0.0035	0	0.303333	7.13333e-05	herb	annual	4.76693e+07	0.0592	-1.1871	0.4505	201	24.4033
Eragrostis cilianensis	pacific_islands	afr_eur_ate	C	0.6736	0.3006	neither	0.6478	0.352	0.0002	0.648	0.9994	0.0006	0.755	0.1586	0.0862	0.0001	0.0001	0.303333	7.13333e-05	herb	annual	4.76693e+07	0.0592	-1.1871	0.4505	159	21.8326
Eragrostis cilianensis	southern_america	afr_eur_ate	C	0.8177	0.1624	neither	0.1529	0.8431	0.004	0.1535	0.9952	0.0048	0.0166	0.1499	0.8271	0.004	0.0024	NA	NA	NA	NA	NA	NA	NA	NA	NA	NA
Eragrostis pilosa	australasia	afr_eur_ate	C	0.9334	0.0716	neither	0.3161	0.6839	0	0.3161	1	0	0.3012	0.2209	0.4779	0	0	0.35	6.0375e-05	herb	annual	5.4742e+07	1.8395	-1.1543	0.1487	221	57.1668
Eragrostis pilosa	europe	afr_eur_ate	C	0.7927	0.2356	neither	0.7109	0.2891	0	0.7109	1	0	0.6918	0.2191	0.0891	0	0	0.35	6.0375e-05	herb	annual	5.4742e+07	1.8395	-1.1543	0.1487	146	20.7713
Eragrostis pilosa	northern_america	afr_eur_ate	C	0.9525	0.0441	conservatism	0.1296	0.8704	0	0.1296	1	0	0.1353	0.112	0.7526	0	0	0.35	6.0375e-05	herb	annual	5.4742e+07	1.8395	-1.1543	0.1487	138	10.4266
Eragrostis pilosa	pacific_islands	afr_eur_ate	C	0.5803	0.438	neither	0.4523	0.5477	0	0.4523	1	0	0.9495	0.0228	0.0277	0	0	0.35	6.0375e-05	herb	annual	5.4742e+07	1.8395	-1.1543	0.1487	110	33.9205
Eragrostis pilosa	southern_america	afr_eur_ate	C	0.7202	0.2823	neither	0.4451	0.5526	0.0023	0.4461	0.9959	0.0041	0.1052	0.3981	0.4942	0.002	0.0005	0.35	6.0375e-05	herb	annual	5.4742e+07	1.8395	-1.1543	0.1487	100	42.5779
Eragrostis viscosa	northern_america	afr_ate_nam	AC	0.9642	0.0441	conservatism	0.2391	0.7609	0	0.2391	1	0	0.2312	0.1838	0.585	0	0	0.3	2.25e-05	herb	annual	5.46551e+07	0.9475	-3.6415	-0.547	143	18.8645
Eragrostis viscosa	pacific_islands	afr_ate_nam	AC	0.8052	0.224	neither	0.3138	0.6862	0	0.3138	1	0	0.3585	0.2013	0.4402	0	0	NA	NA	NA	NA	NA	NA	NA	NA	NA	NA
Eragrostis viscosa	southern_america	afr_ate_nam	AC	0.9159	0.0941	neither	0.2138	0.7815	0.0046	0.2148	0.9941	0.0059	0.1064	0.1911	0.6984	0.0041	0	NA	NA	NA	NA	NA	NA	NA	NA	NA	NA
Erigeron bonariensis	africa	nam_sam	AC	0.995	0.0042	conservatism	0.0819	0.9169	0.0012	0.082	0.9987	0.0013	0.0405	0.0785	0.8793	0.0011	0.0006	1	9.53333e-05	herb	annual	4.42439e+07	1.0105	-2.9821	-0.675	185	5.5541
Erigeron bonariensis	temperate_asia	nam_sam	AC	0.955	0.0649	neither	0.0364	0.9237	0.0399	0.0379	0.9586	0.0414	0.137	0.0314	0.7961	0.0343	0.0011	1	9.53333e-05	herb	annual	4.42439e+07	1.0105	-2.9821	-0.675	166	40.9264
Erigeron bonariensis	australasia	nam_sam	AC	0.9176	0.0949	neither	0.391	0.6081	0.0008	0.3913	0.9986	0.0014	0.0685	0.3642	0.5665	0.0008	0	1	9.53333e-05	herb	annual	4.42439e+07	1.0105	-2.9821	-0.675	253	35.0409
Erigeron bonariensis	europe	nam_sam	AC	0.9892	0.0216	conservatism	0.2439	0.6913	0.0648	0.2608	0.9143	0.0857	0.577	0.1032	0.2924	0.0274	0	1	9.53333e-05	herb	annual	4.42439e+07	1.0105	-2.9821	-0.675	362	56.8394
Erigeron bonariensis	northern_america	nam_sam	AC	0.9525	0.0583	neither	0.261	0.7086	0.0304	0.2692	0.9588	0.0412	0.3632	0.1653	0.4488	0.0193	0.0034	1	9.53333e-05	herb	annual	4.42439e+07	1.0105	-2.9821	-0.675	176	42.0177
Erigeron bonariensis	pacific_islands	nam_sam	AC	0.8684	0.1557	neither	0.06	0.94	0	0.06	1	0	0.3269	0.0404	0.6327	0	0	1	9.53333e-05	herb	annual	4.42439e+07	1.0105	-2.9821	-0.675	135	3.6921
Erigeron bonariensis	southern_america	nam_sam	AC	0.9925	0.0083	conservatism	0.1687	0.8056	0.0257	0.1732	0.9691	0.0309	0.1681	0.1403	0.6699	0.0213	0.0003	1	9.53333e-05	herb	annual	4.42439e+07	1.0105	-2.9821	-0.675	175	9.8449
Erigeron karvinskianus	africa	eur_nam_sam	C	0.8684	0.1224	neither	0.0972	0.8257	0.0771	0.1053	0.9146	0.0854	0.0228	0.0945	0.8032	0.075	0.0045	0.16	0.000416667	herb	perennial	5.5742e+06	5.1374	-2.6622	-0.8327	193	3.2039
Erigeron karvinskianus	temperate_asia	eur_nam_sam	C	0.8668	0.1366	neither	0.8099	0.1767	0.0134	0.8209	0.9296	0.0704	0.3051	0.5628	0.1228	0.0093	0	0.16	0.000416667	herb	perennial	5.5742e+06	5.1374	-2.6622	-0.8327	74	20.7684
Erigeron karvinskianus	tropical_asia	eur_nam_sam	C	0.9376	0.0616	neither	0.0974	0.7862	0.1164	0.1103	0.871	0.129	0	0.0974	0.7862	0.1164	0	0.16	0.000416667	herb	perennial	5.5742e+06	5.1374	-2.6622	-0.8327	97	15.7495
Erigeron karvinskianus	australasia	eur_nam_sam	C	0.7968	0.184	neither	0.5188	0.4671	0.0141	0.5263	0.9707	0.0293	0.0529	0.4914	0.4423	0.0134	0	0.16	0.000416667	herb	perennial	5.5742e+06	5.1374	-2.6622	-0.8327	123	35.6707
Erigeron karvinskianus	europe	eur_nam_sam	C	0.9667	0.0466	conservatism	0.2914	0.7037	0.0048	0.2928	0.9932	0.0068	0.5729	0.1245	0.3006	0.0021	0	0.16	0.000416667	herb	perennial	5.5742e+06	5.1374	-2.6622	-0.8327	163	43.1163
Erigeron karvinskianus	northern_america	eur_nam_sam	C	0.8876	0.1149	neither	0.63	0.3606	0.0093	0.636	0.9748	0.0252	0.4317	0.3581	0.2049	0.0053	0	0.16	0.000416667	herb	perennial	5.5742e+06	5.1374	-2.6622	-0.8327	104	29.918
Erigeron karvinskianus	pacific_islands	eur_nam_sam	C	0.8493	0.1599	neither	0.5155	0.4712	0.0133	0.5224	0.9725	0.0275	0.2829	0.3696	0.3379	0.0096	0	0.16	0.000416667	herb	perennial	5.5742e+06	5.1374	-2.6622	-0.8327	112	12.8274
Erigeron karvinskianus	southern_america	eur_nam_sam	C	0.9975	0.0075	conservatism	0.2521	0.7146	0.0332	0.2608	0.9556	0.0444	0.0084	0.2486	0.7046	0.0328	0.0056	0.16	0.000416667	herb	perennial	5.5742e+06	5.1374	-2.6622	-0.8327	89	9.8881
Erodium cicutarium	africa	europe	C	0.811	0.2073	neither	0.0967	0.8808	0.0225	0.0989	0.9751	0.0249	0.2924	0.0684	0.6233	0.0159	0	0.425	0.00178787	herb	annual	4.11105e+07	4.0523	-0.1765	-0.7263	114	78.8282
Erodium cicutarium	temperate_asia	europe	C	0.9967	0.0058	conservatism	0.0357	0.895	0.0693	0.0383	0.9281	0.0719	0.1002	0.0321	0.8054	0.0624	0	0.425	0.00178787	herb	annual	4.11105e+07	4.0523	-0.1765	-0.7263	72	9.2686
Erodium cicutarium	australasia	europe	C	0.9209	0.0924	neither	0.0854	0.9125	0.0021	0.0856	0.9977	0.0023	0.0568	0.0805	0.8606	0.002	0	0.425	0.00178787	herb	annual	4.11105e+07	4.0523	-0.1765	-0.7263	253	90.1412
Erodium cicutarium	northern_america	europe	C	0.8951	0.1082	neither	0.0058	0.9747	0.0194	0.0059	0.9804	0.0196	0	0.0058	0.9747	0.0194	0	0.425	0.00178787	herb	annual	4.11105e+07	4.0523	-0.1765	-0.7263	1080	0.9798
Erodium cicutarium	pacific_islands	europe	C	0.7877	0.2356	neither	0.7936	0.0821	0.1244	0.9063	0.3976	0.6024	0.8034	0.156	0.0161	0.0245	0	0.425	0.00178787	herb	annual	4.11105e+07	4.0523	-0.1765	-0.7263	135	28.1743
Erodium cicutarium	southern_america	europe	C	0.9442	0.0958	neither	0.0205	0.9288	0.0507	0.0216	0.9482	0.0518	0.0002	0.0205	0.9286	0.0507	0	0.425	0.00178787	herb	annual	4.11105e+07	4.0523	-0.1765	-0.7263	177	74.9057
Erythrina crista-galli	tropical_asia	sam	C	0.7269	0.3172	neither	0.6393	0.2295	0.1313	0.7358	0.6361	0.3639	0.0047	0.6277	0.2253	0.1289	0.0134	NA	NA	NA	NA	NA	NA	NA	NA	NA	NA
Erythrina crista-galli	australasia	sam	C	0.9917	0.015	conservatism	0.1723	0.8247	0.003	0.1729	0.9964	0.0036	0.0067	0.1712	0.8191	0.003	0	8	0.3728	tree	perennial	3.08096e+07	4.5751	-1.952	-0.8304	180	6.1555
Erythrina crista-galli	pacific_islands	sam	C	0.7011	0.2781	neither	0.3746	0.4964	0.129	0.4301	0.7938	0.2062	0.174	0.3094	0.41	0.1065	0.0001	8	0.3728	tree	perennial	3.08096e+07	4.5751	-1.952	-0.8304	110	39.8043
Erythrina crista-galli	southern_america	sam	C	0.9459	0.0666	neither	0.0121	0.6042	0.3836	0.0197	0.6116	0.3884	0	0.0121	0.602	0.3823	0.0036	NA	NA	NA	NA	NA	NA	NA	NA	NA	NA
Eucalyptus deglupta	pacific_islands	pac_atr_aus	A	0.9342	0.0633	neither	0.1948	0.7911	0.0141	0.1976	0.9825	0.0175	0.1353	0.1675	0.6802	0.0121	0.0048	NA	NA	NA	NA	NA	NA	NA	NA	NA	NA
Eucalyptus deglupta	southern_america	pac_atr_aus	A	0.7802	0.2082	neither	0.1406	0.8354	0.024	0.1441	0.9721	0.0279	0.0864	0.1285	0.7632	0.0219	0	NA	NA	NA	NA	NA	NA	NA	NA	NA	NA
Eugenia uniflora	africa	sam	C	0.7352	0.2789	neither	0.0079	0.8217	0.1704	0.0095	0.8282	0.1718	0.0366	0.0076	0.7915	0.1642	0.0001	NA	NA	NA	NA	NA	NA	NA	NA	NA	NA
Eugenia uniflora	tropical_asia	sam	C	0.5712	0.4213	neither	0.4943	0.4097	0.096	0.5468	0.8102	0.1898	0.1098	0.4344	0.3601	0.0844	0.0113	NA	NA	NA	NA	NA	NA	NA	NA	NA	NA
Eugenia uniflora	australasia	sam	C	0.9775	0.0275	conservatism	0.3605	0.6395	0	0.3605	1	0	0.0532	0.3413	0.6054	0	0	NA	NA	NA	NA	NA	NA	NA	NA	NA	NA
Eugenia uniflora	northern_america	sam	C	0.8776	0.1391	neither	0.6275	0.3725	0	0.6275	1	0	0.0497	0.5963	0.354	0	0	NA	NA	NA	NA	NA	NA	NA	NA	NA	NA
Eugenia uniflora	pacific_islands	sam	C	0.7369	0.2639	neither	0.2287	0.6241	0.1472	0.2682	0.8092	0.1908	0.0224	0.2234	0.6096	0.1438	0.0008	NA	NA	NA	NA	NA	NA	NA	NA	NA	NA
Eugenia uniflora	southern_america	sam	C	0.9159	0.0841	neither	0.0442	0.829	0.1268	0.0506	0.8674	0.1326	0	0.044	0.8254	0.1262	0.0043	NA	NA	NA	NA	NA	NA	NA	NA	NA	NA
Euphorbia heterophylla	africa	nam_sam	AC	0.9967	0.0067	conservatism	0.0505	0.9479	0.0016	0.0506	0.9983	0.0017	0.0407	0.0484	0.9093	0.0015	0	0.45	0.00608792	herb	annual	8.78242e+07	0.9333	-3.1456	-0.8467	112	9.46
Euphorbia heterophylla	temperate_asia	nam_sam	AC	0.9642	0.0383	conservatism	0.0421	0.9549	0.0031	0.0422	0.9968	0.0032	0.1664	0.0351	0.796	0.0025	0	0.45	0.00608792	herb	annual	8.78242e+07	0.9333	-3.1456	-0.8467	116	24.6972
Euphorbia heterophylla	tropical_asia	nam_sam	AC	0.8576	0.1266	neither	0.1702	0.8228	0.007	0.1714	0.9916	0.0084	0.0796	0.1567	0.7573	0.0064	0	0.45	0.00608792	herb	annual	8.78242e+07	0.9333	-3.1456	-0.8467	130	9.5429
Euphorbia heterophylla	australasia	nam_sam	AC	0.9525	0.0416	conservatism	0.0883	0.9111	0.0007	0.0883	0.9993	0.0007	0.1028	0.0792	0.8174	0.0006	0	0.45	0.00608792	herb	annual	8.78242e+07	0.9333	-3.1456	-0.8467	110	29.3057
Euphorbia heterophylla	europe	nam_sam	AC	0.8018	0.2523	neither	0.5433	0.455	0.0017	0.5442	0.9963	0.0037	0.8881	0.0608	0.0509	0.0002	0	0.45	0.00608792	herb	annual	8.78242e+07	0.9333	-3.1456	-0.8467	143	40.3384
Euphorbia heterophylla	pacific_islands	nam_sam	AC	0.9542	0.0516	neither	0.1716	0.8267	0.0017	0.1719	0.9979	0.0021	0.252	0.1283	0.6184	0.0013	0	0.45	0.00608792	herb	annual	8.78242e+07	0.9333	-3.1456	-0.8467	128	6.7932
Euphorbia hirta	africa	afr_ate_nam_sam	A	1	0.0092	conservatism	0.0097	0.9784	0.0119	0.0098	0.988	0.012	0.0507	0.0092	0.9284	0.0113	0.0004	0.333333	8e-05	herb	annual	6.54427e+07	0.9376	-3.4331	-0.9251	189	8.6031
Euphorbia hirta	temperate_asia	afr_ate_nam_sam	A	0.9692	0.04	conservatism	0.213	0.7826	0.0043	0.214	0.9945	0.0055	0.2301	0.164	0.6025	0.0033	0	0.333333	8e-05	herb	annual	6.54427e+07	0.9376	-3.4331	-0.9251	203	21.3673
Euphorbia hirta	tropical_asia	afr_ate_nam_sam	A	0.9134	0.0899	neither	0.1761	0.8211	0.0027	0.1766	0.9967	0.0033	0.0553	0.1662	0.7749	0.0026	0.0009	0.333333	8e-05	herb	annual	6.54427e+07	0.9376	-3.4331	-0.9251	195	12.7078
Euphorbia hirta	australasia	afr_ate_nam_sam	A	0.9817	0.0208	conservatism	0.0484	0.9516	0	0.0484	1	0	0.1255	0.0423	0.8322	0	0	0.333333	8e-05	herb	annual	6.54427e+07	0.9376	-3.4331	-0.9251	135	30.4127
Euphorbia hirta	pacific_islands	afr_ate_nam_sam	A	0.97	0.0241	conservatism	0.1354	0.862	0.0026	0.1358	0.997	0.003	0.1694	0.1125	0.716	0.0021	0	0.333333	8e-05	herb	annual	6.54427e+07	0.9376	-3.4331	-0.9251	206	8.7694
Euphorbia hypericifolia	africa	nam_sam	AC	0.9883	0.0142	conservatism	0.0004	0.9383	0.0613	0.0004	0.9387	0.0613	0.1964	0.0003	0.7519	0.0491	0.0022	0.5	0.00039	herb	annual	6.50081e+07	1.0589	-3.1135	-0.9032	188	10.8098
Euphorbia hypericifolia	temperate_asia	nam_sam	AC	0.9126	0.0933	neither	0.3832	0.6049	0.0119	0.3878	0.9807	0.0193	0.2089	0.3031	0.4786	0.0094	0	0.5	0.00039	herb	annual	6.50081e+07	1.0589	-3.1135	-0.9032	116	28.8677
Euphorbia hypericifolia	tropical_asia	nam_sam	AC	0.8085	0.1624	neither	0.1985	0.7643	0.0372	0.2062	0.9536	0.0464	0.0594	0.1854	0.7138	0.0347	0.0066	0.5	0.00039	herb	annual	6.50081e+07	1.0589	-3.1135	-0.9032	185	21.1679
Euphorbia hypericifolia	europe	nam_sam	AC	0.9376	0.045	conservatism	0.3054	0.6946	0	0.3054	1	0	0.6925	0.0939	0.2136	0	0	0.5	0.00039	herb	annual	6.50081e+07	1.0589	-3.1135	-0.9032	25	40.2788
Euphorbia hypericifolia	pacific_islands	nam_sam	AC	0.9625	0.0508	neither	0.1387	0.8288	0.0325	0.1434	0.9622	0.0378	0.1999	0.111	0.6631	0.026	0	0.5	0.00039	herb	annual	6.50081e+07	1.0589	-3.1135	-0.9032	110	8.4518
Euphorbia hyssopifolia	africa	nam_sam	A	0.7269	0.2939	neither	0.2898	0.7094	0.0008	0.29	0.9988	0.0012	0.4432	0.1609	0.3938	0.0005	0.0017	NA	NA	NA	NA	NA	NA	NA	NA	NA	NA
Euphorbia hyssopifolia	temperate_asia	nam_sam	A	0.9675	0.0358	conservatism	0.3761	0.5829	0.041	0.3922	0.9342	0.0658	0.4468	0.208	0.3224	0.0227	0	NA	NA	NA	NA	NA	NA	NA	NA	NA	NA
Euphorbia hyssopifolia	australasia	nam_sam	A	0.647	0.3639	neither	0.1901	0.8099	0	0.1901	1	0	0.087	0.1736	0.7394	0	0	NA	NA	NA	NA	NA	NA	NA	NA	NA	NA
Euphorbia hyssopifolia	pacific_islands	nam_sam	A	0.9559	0.0483	conservatism	0.2934	0.7066	0	0.2934	1	0	0.3495	0.1909	0.4596	0	0	NA	NA	NA	NA	NA	NA	NA	NA	NA	NA
Euphorbia leucocephala	tropical_asia	nam_sam	A	0.7985	0.1957	neither	0.2097	0.5693	0.221	0.2692	0.7204	0.2796	0.2169	0.1455	0.3951	0.1534	0.0891	NA	NA	NA	NA	NA	NA	NA	NA	NA	NA
Euphorbia leucocephala	pacific_islands	nam_sam	A	0.8326	0.1882	neither	0.2862	0.5846	0.1292	0.3287	0.819	0.181	0.0885	0.2561	0.5229	0.1156	0.017	NA	NA	NA	NA	NA	NA	NA	NA	NA	NA
Euphorbia leucocephala	southern_america	nam_sam	A	0.3897	0.5978	neither	0.634	0.3509	0.0151	0.6437	0.9587	0.0413	0.2104	0.5006	0.2771	0.0119	0	NA	NA	NA	NA	NA	NA	NA	NA	NA	NA
Euphorbia prostrata	africa	eur_nam_sam	C	0.9542	0.0441	conservatism	0.0063	0.9517	0.042	0.0066	0.9577	0.0423	0.0317	0.006	0.9068	0.04	0.0155	0.1	0.0002	herb	annual	8.15902e+07	3.7888	-1.615	0.3822	144	6.88
Euphorbia prostrata	temperate_asia	eur_nam_sam	C	0.7186	0.2698	neither	0.1745	0.7236	0.1019	0.1943	0.8766	0.1234	0.0659	0.163	0.6759	0.0952	0	0.1	0.0002	herb	annual	8.15902e+07	3.7888	-1.615	0.3822	102	19.9044
Euphorbia prostrata	tropical_asia	eur_nam_sam	C	0.8027	0.2273	neither	0.1838	0.758	0.0582	0.1951	0.9287	0.0713	0.0001	0.1828	0.754	0.0579	0.0052	0.1	0.0002	herb	annual	8.15902e+07	3.7888	-1.615	0.3822	174	12.447
Euphorbia prostrata	australasia	eur_nam_sam	C	0.8518	0.1507	neither	0.1046	0.8931	0.0023	0.1049	0.9974	0.0026	0.0841	0.0958	0.8179	0.0021	0	0.1	0.0002	herb	annual	8.15902e+07	3.7888	-1.615	0.3822	105	33.9329
Euphorbia prostrata	europe	eur_nam_sam	C	0.9908	0.0258	conservatism	0.1122	0.8659	0.0219	0.1147	0.9754	0.0246	0.3397	0.0741	0.5715	0.0144	0.0003	0.1	0.0002	herb	annual	8.15902e+07	3.7888	-1.615	0.3822	165	36.2496
Euphorbia prostrata	pacific_islands	eur_nam_sam	C	0.8643	0.1649	neither	0.3526	0.636	0.0114	0.3567	0.9824	0.0176	0.5087	0.1733	0.3125	0.0056	0	0.1	0.0002	herb	annual	8.15902e+07	3.7888	-1.615	0.3822	114	16.9659
Euphorbia thymifolia	africa	ate_nam_sam	A	0.9792	0.0308	conservatism	0.0797	0.9175	0.0028	0.0799	0.997	0.003	0.0749	0.0737	0.8479	0.0025	0.001	NA	NA	NA	NA	NA	NA	NA	NA	NA	NA
Euphorbia thymifolia	temperate_asia	ate_nam_sam	A	0.9659	0.0458	conservatism	0.095	0.8268	0.0782	0.103	0.9136	0.0864	0.4259	0.0545	0.4747	0.0449	0	NA	NA	NA	NA	NA	NA	NA	NA	NA	NA
Euphorbia thymifolia	tropical_asia	ate_nam_sam	A	1	0.0008	conservatism	0.0995	0.8918	0.0087	0.1004	0.9903	0.0097	0.0063	0.0989	0.8861	0.0087	0	NA	NA	NA	NA	NA	NA	NA	NA	NA	NA
Euphorbia thymifolia	australasia	ate_nam_sam	A	0.9634	0.0458	conservatism	0.0563	0.9437	0	0.0563	1	0	0.3214	0.0382	0.6404	0	0	NA	NA	NA	NA	NA	NA	NA	NA	NA	NA
Euphorbia thymifolia	pacific_islands	ate_nam_sam	A	1	0.0108	conservatism	0.0172	0.9134	0.0695	0.0184	0.9293	0.0707	0.083	0.0157	0.8376	0.0637	0	NA	NA	NA	NA	NA	NA	NA	NA	NA	NA
Euploca procumbens	temperate_asia	nam_sam	A	0.8035	0.1774	neither	0.7961	0.1809	0.023	0.8148	0.8871	0.1129	0.546	0.3614	0.0821	0.0104	0	NA	NA	NA	NA	NA	NA	NA	NA	NA	NA
Euploca procumbens	pacific_islands	nam_sam	A	0.8468	0.1532	neither	0.5152	0.4626	0.0222	0.5269	0.9542	0.0458	0.2625	0.38	0.3412	0.0164	0	NA	NA	NA	NA	NA	NA	NA	NA	NA	NA
Ficus microcarpa	europe	ate_atr_aus	AC	0.8726	0.1274	neither	0.6962	0.3	0.0038	0.6989	0.9875	0.0125	0.7714	0.1592	0.0686	0.0009	0	NA	NA	NA	NA	NA	NA	NA	NA	NA	NA
Ficus microcarpa	northern_america	ate_atr_aus	AC	0.9825	0.0208	conservatism	0.0978	0.8778	0.0244	0.1002	0.9729	0.0271	0.455	0.0533	0.4784	0.0133	0	22.5	0.00033	tree	perennial	4.30916e+07	0.5107	-3.8656	-2.2707	108	23.038
Ficus microcarpa	pacific_islands	ate_atr_aus	AC	0.8651	0.1499	neither	0.267	0.727	0.006	0.2686	0.9918	0.0082	0.1711	0.2213	0.6026	0.005	0	22.5	0.00033	tree	perennial	4.30916e+07	0.5107	-3.8656	-2.2707	123	8.059
Ficus microcarpa	southern_america	ate_atr_aus	AC	0.7152	0.259	neither	0.3211	0.6745	0.0044	0.3225	0.9936	0.0064	0.0043	0.3197	0.6716	0.0043	0	NA	NA	NA	NA	NA	NA	NA	NA	NA	NA
Filicium decipiens	tropical_asia	afr_atr	A	0.9692	0.025	conservatism	0.0517	0.7976	0.1507	0.0608	0.8411	0.1589	0.7834	0.0112	0.1726	0.0326	0.0002	NA	NA	NA	NA	NA	NA	NA	NA	NA	NA
Filicium decipiens	pacific_islands	afr_atr	A	0.9367	0.0849	neither	0.773	0.2219	0.0051	0.777	0.9774	0.0226	0.4417	0.4314	0.1238	0.0029	0.0003	NA	NA	NA	NA	NA	NA	NA	NA	NA	NA
Gomphocarpus physocarpus	africa	africa	C	0.9076	0.0841	neither	0.1474	0.6926	0.16	0.1755	0.8124	0.1876	0.0773	0.136	0.6391	0.1476	0	NA	NA	NA	NA	NA	NA	NA	NA	NA	NA
Gomphocarpus physocarpus	australasia	africa	C	0.9775	0.02	conservatism	0.027	0.9336	0.0394	0.0281	0.9595	0.0405	0.0042	0.0268	0.9286	0.0392	0.0011	NA	NA	NA	NA	NA	NA	NA	NA	NA	NA
Gomphocarpus physocarpus	europe	africa	C	0.9975	0.0083	conservatism	0.0812	0.8366	0.0822	0.0884	0.9105	0.0895	0.2942	0.0573	0.5905	0.058	0	NA	NA	NA	NA	NA	NA	NA	NA	NA	NA
Gomphocarpus physocarpus	pacific_islands	africa	C	0.7777	0.2082	neither	0.528	0.2975	0.1745	0.6396	0.6303	0.3697	0.355	0.3405	0.1919	0.1126	0	NA	NA	NA	NA	NA	NA	NA	NA	NA	NA
Gomphocarpus physocarpus	southern_america	africa	C	0.9017	0.1149	neither	0.0336	0.6667	0.2998	0.0479	0.6898	0.3102	0	0.0335	0.6661	0.2995	0.0008	NA	NA	NA	NA	NA	NA	NA	NA	NA	NA
Graptophyllum pictum	pacific_islands	pac_atr	A	0.9292	0.0608	neither	0.059	0.8648	0.0762	0.0639	0.9191	0.0809	0.4113	0.0347	0.5087	0.0448	0.0005	NA	NA	NA	NA	NA	NA	NA	NA	NA	NA
Graptophyllum pictum	southern_america	pac_atr	A	0.612	0.3755	neither	0.4946	0.5054	0	0.4946	1	0	0.0429	0.4734	0.4837	0	0	NA	NA	NA	NA	NA	NA	NA	NA	NA	NA
Grevillea robusta	africa	aus_nam	C	0.965	0.0316	conservatism	0.2382	0.6503	0.1115	0.2681	0.8536	0.1464	0.0184	0.2326	0.635	0.1089	0.0051	24.6667	0.0176105	tree	perennial	1.48639e+07	4.1217	-2.0605	-0.1677	165	12.6398
Grevillea robusta	temperate_asia	aus_nam	C	0.8127	0.2032	neither	0.2326	0.7674	0	0.2326	1	0	0.0289	0.2259	0.7453	0	0	NA	NA	NA	NA	NA	NA	NA	NA	NA	NA
Grevillea robusta	tropical_asia	aus_nam	C	0.8152	0.1948	neither	0.3097	0.3445	0.3459	0.4734	0.499	0.501	0.0101	0.2969	0.3302	0.3316	0.0312	24.6667	0.0176105	tree	perennial	1.48639e+07	4.1217	-2.0605	-0.1677	109	36.455
Grevillea robusta	australasia	aus_nam	C	0.7136	0.2723	neither	0.5325	0.1733	0.2942	0.7545	0.3706	0.6294	0.5117	0.2572	0.0837	0.1421	0.0053	24.6667	0.0176105	tree	perennial	1.48639e+07	4.1217	-2.0605	-0.1677	38	22.5188
Grevillea robusta	europe	aus_nam	C	0.9534	0.0591	neither	0.373	0.6238	0.0032	0.3742	0.9949	0.0051	0.3479	0.2431	0.4066	0.0021	0.0003	24.6667	0.0176105	tree	perennial	1.48639e+07	4.1217	-2.0605	-0.1677	24	59.5903
Grevillea robusta	northern_america	aus_nam	C	0.7835	0.2281	neither	0.2357	0.6726	0.0917	0.2595	0.88	0.12	0.0116	0.2329	0.6647	0.0907	0	24.6667	0.0176105	tree	perennial	1.48639e+07	4.1217	-2.0605	-0.1677	114	45.644
Grevillea robusta	pacific_islands	aus_nam	C	0.8718	0.1366	neither	0.4941	0.39	0.1159	0.5589	0.7708	0.2292	0.3863	0.2831	0.2234	0.0664	0.0408	24.6667	0.0176105	tree	perennial	1.48639e+07	4.1217	-2.0605	-0.1677	133	35.5806
Grevillea robusta	southern_america	aus_nam	C	0.9709	0.0308	conservatism	0.0341	0.8985	0.0675	0.0365	0.9301	0.0699	0	0.034	0.8973	0.0674	0.0013	NA	NA	NA	NA	NA	NA	NA	NA	NA	NA
Hedychium coronarium	africa	atr_aus	AC	0.9101	0.1066	neither	0.3224	0.6642	0.0133	0.3268	0.9803	0.0197	0.1068	0.288	0.5933	0.0119	0	1	0.004345	herb	perennial	2.16851e+07	1.1107	-4.3422	-1.9619	92	42.7699
Hedychium coronarium	tropical_asia	atr_aus	AC	0.9342	0.0766	neither	0.3241	0.6657	0.0102	0.3274	0.9849	0.0151	0.0245	0.3161	0.6494	0.01	0	1	0.004345	herb	perennial	2.16851e+07	1.1107	-4.3422	-1.9619	246	13.019
Hedychium coronarium	australasia	atr_aus	AC	1	0.0058	conservatism	0.6659	0.3341	0	0.6659	1	0	0.3986	0.4005	0.2009	0	0	1	0.004345	herb	perennial	2.16851e+07	1.1107	-4.3422	-1.9619	135	43.2663
Hedychium coronarium	northern_america	atr_aus	AC	0.9525	0.0566	neither	0.2217	0.7698	0.0085	0.2236	0.9891	0.0109	0.1812	0.1815	0.6303	0.007	0	1	0.004345	herb	perennial	2.16851e+07	1.1107	-4.3422	-1.9619	149	1.3231
Hedychium coronarium	pacific_islands	atr_aus	AC	0.9759	0.03	conservatism	0.3358	0.6204	0.0438	0.3512	0.9341	0.0659	0.4459	0.1856	0.343	0.0242	0.0013	1	0.004345	herb	perennial	2.16851e+07	1.1107	-4.3422	-1.9619	135	28.1219
Hedychium coronarium	southern_america	atr_aus	AC	0.9784	0.0275	conservatism	0.1055	0.8812	0.0133	0.1069	0.9851	0.0149	0.0537	0.099	0.8276	0.0125	0.0071	NA	NA	NA	NA	NA	NA	NA	NA	NA	NA
Heliconia bihai	pacific_islands	nam_sam	A	0.7943	0.1973	neither	0.4904	0.4969	0.0127	0.4967	0.9751	0.0249	0.0722	0.455	0.461	0.0118	0	NA	NA	NA	NA	NA	NA	NA	NA	NA	NA
Heliconia bihai	southern_america	nam_sam	A	0.9126	0.1141	neither	0.2717	0.5697	0.1587	0.3229	0.7821	0.2179	0.0592	0.2494	0.5231	0.1457	0.0225	NA	NA	NA	NA	NA	NA	NA	NA	NA	NA
Heliotropium amplexicaule	africa	afr_sam	C	0.8901	0.1149	neither	0.1025	0.8975	0	0.1025	1	0	0.113	0.0908	0.7951	0	0.0012	NA	NA	NA	NA	NA	NA	NA	NA	NA	NA
Heliotropium amplexicaule	australasia	afr_sam	C	0.8585	0.184	neither	0.1464	0.8419	0.0118	0.1481	0.9862	0.0138	0.0312	0.1418	0.8156	0.0114	0	NA	NA	NA	NA	NA	NA	NA	NA	NA	NA
Heliotropium amplexicaule	europe	afr_sam	C	0.7419	0.2365	neither	0.4535	0.5402	0.0063	0.4564	0.9886	0.0114	0.1945	0.3653	0.4351	0.005	0	NA	NA	NA	NA	NA	NA	NA	NA	NA	NA
Heliotropium amplexicaule	northern_america	afr_sam	C	0.8926	0.1174	neither	0.3644	0.6318	0.0038	0.3658	0.994	0.006	0.159	0.1663	0.2884	0.0017	0.3846	NA	NA	NA	NA	NA	NA	NA	NA	NA	NA
Heliotropium amplexicaule	pacific_islands	afr_sam	C	0.7394	0.2906	neither	0.7697	0.201	0.0293	0.7929	0.8727	0.1273	0.4466	0.4198	0.1096	0.016	0.0081	NA	NA	NA	NA	NA	NA	NA	NA	NA	NA
Heterotis rotundifolia	pacific_islands	afr_atr	A	0.9101	0.0983	neither	0.5677	0.3763	0.056	0.6014	0.8705	0.1295	0.2985	0.3979	0.2638	0.0392	0.0006	NA	NA	NA	NA	NA	NA	NA	NA	NA	NA
Heterotis rotundifolia	southern_america	afr_atr	A	0.975	0.0316	conservatism	0.2557	0.7262	0.0181	0.2604	0.9757	0.0243	0.1453	0.2185	0.6204	0.0155	0.0003	NA	NA	NA	NA	NA	NA	NA	NA	NA	NA
Hibiscus rosa-sinensis	africa	pac_atr_aus	AC	0.9983	0.0067	conservatism	0.0006	0.932	0.0674	0.0007	0.9326	0.0674	0.2214	0.0005	0.7247	0.0524	0.0011	NA	NA	NA	NA	NA	NA	NA	NA	NA	NA
Hibiscus rosa-sinensis	temperate_asia	pac_atr_aus	AC	0.9567	0.035	conservatism	0.2224	0.7337	0.0439	0.2326	0.9436	0.0564	0.3908	0.1355	0.447	0.0267	0	NA	NA	NA	NA	NA	NA	NA	NA	NA	NA
Hibiscus rosa-sinensis	tropical_asia	pac_atr_aus	AC	0.9867	0.03	conservatism	0.0651	0.6029	0.3319	0.0975	0.6449	0.3551	0.0126	0.0643	0.5952	0.3277	0.0002	NA	NA	NA	NA	NA	NA	NA	NA	NA	NA
Hibiscus rosa-sinensis	northern_america	pac_atr_aus	AC	0.9875	0.02	conservatism	0.0888	0.7735	0.1377	0.1029	0.8489	0.1511	0.2274	0.0686	0.5976	0.1064	0	NA	NA	NA	NA	NA	NA	NA	NA	NA	NA
Hibiscus rosa-sinensis	pacific_islands	pac_atr_aus	AC	0.7843	0.2123	neither	0.1371	0.8346	0.0283	0.1411	0.9672	0.0328	0.4147	0.0802	0.4885	0.0165	0	NA	NA	NA	NA	NA	NA	NA	NA	NA	NA
Hibiscus rosa-sinensis	southern_america	pac_atr_aus	AC	0.9634	0.0408	conservatism	0.0479	0.8842	0.068	0.0513	0.9286	0.0714	0.0225	0.0466	0.8618	0.0663	0.0028	NA	NA	NA	NA	NA	NA	NA	NA	NA	NA
Hippobroma longiflora	africa	atr_nam_sam	A	0.9217	0.0949	neither	0.1315	0.8549	0.0137	0.1333	0.9842	0.0158	0.159	0.1106	0.719	0.0115	0	0.4	6.5e-05	herb	perennial	1.39694e+07	0.9411	-4.1914	-2.4533	48	18.0708
Hippobroma longiflora	temperate_asia	atr_nam_sam	A	0.9842	0.0167	conservatism	0.2204	0.7698	0.0097	0.2226	0.9875	0.0125	0.4937	0.1116	0.3898	0.0049	0	0.4	6.5e-05	herb	perennial	1.39694e+07	0.9411	-4.1914	-2.4533	94	29.2756
Hippobroma longiflora	tropical_asia	atr_nam_sam	A	1	0.0108	conservatism	0.2862	0.7106	0.0032	0.2871	0.9956	0.0044	0.0075	0.2841	0.7053	0.0031	0	0.4	6.5e-05	herb	perennial	1.39694e+07	0.9411	-4.1914	-2.4533	154	12.3399
Hippobroma longiflora	northern_america	atr_nam_sam	A	0.8726	0.1415	neither	0.2902	0.5993	0.1105	0.3262	0.8443	0.1557	0.2197	0.2215	0.4575	0.0844	0.0168	0.4	6.5e-05	herb	perennial	1.39694e+07	0.9411	-4.1914	-2.4533	150	25.6848
Hippobroma longiflora	pacific_islands	atr_nam_sam	A	0.9392	0.05	conservatism	0.0535	0.9209	0.0256	0.0549	0.9729	0.0271	0.0677	0.0498	0.8574	0.0238	0.0012	0.4	6.5e-05	herb	perennial	1.39694e+07	0.9411	-4.1914	-2.4533	158	5.6519
Hymenocallis littoralis	tropical_asia	atr_nam_sam	A	0.995	0.0042	conservatism	0.0523	0.8815	0.0663	0.056	0.9301	0.0699	0.0312	0.0505	0.8524	0.0641	0.0018	NA	NA	NA	NA	NA	NA	NA	NA	NA	NA
Hymenocallis littoralis	pacific_islands	atr_nam_sam	A	0.9417	0.0716	neither	0.4548	0.5452	0	0.4548	1	0	0.1194	0.4005	0.4801	0	0	NA	NA	NA	NA	NA	NA	NA	NA	NA	NA
Hypochaeris radicata	africa	europe	C	0.7327	0.2614	neither	0.1996	0.6346	0.1658	0.2392	0.7929	0.2071	0.2509	0.1404	0.4465	0.1166	0.0455	0.32	0.000814182	herb	perennial	1.11555e+07	4.2606	-0.2176	-1.0783	248	71.2289
Hypochaeris radicata	temperate_asia	europe	C	1	0.0025	conservatism	0.0079	0.9502	0.0419	0.0082	0.9578	0.0422	0.0109	0.0077	0.9307	0.041	0.0097	0.32	0.000814182	herb	perennial	1.11555e+07	4.2606	-0.2176	-1.0783	90	2.5908
Hypochaeris radicata	australasia	europe	C	0.9892	0.02	conservatism	0.0452	0.9408	0.014	0.0458	0.9853	0.0147	0.0411	0.0432	0.8999	0.0134	0.0025	0.32	0.000814182	herb	perennial	1.11555e+07	4.2606	-0.2176	-1.0783	253	85.4449
Hypochaeris radicata	europe	europe	C	0.2981	0.7444	neither	0.6576	0.3133	0.029	0.6773	0.9152	0.0848	0.8326	0.1101	0.0525	0.0049	0	NA	NA	NA	NA	NA	NA	NA	NA	NA	NA
Hypochaeris radicata	northern_america	europe	C	0.8385	0.1515	neither	0.003	0.9045	0.0925	0.0033	0.9073	0.0927	0	0.003	0.8912	0.0911	0.0147	0.32	0.000814182	herb	perennial	1.11555e+07	4.2606	-0.2176	-1.0783	139	0.9811
Hypochaeris radicata	pacific_islands	europe	C	0.9234	0.0691	neither	0.1696	0.3228	0.5076	0.3445	0.3888	0.6112	0.9223	0.0087	0.0166	0.0261	0.0263	0.32	0.000814182	herb	perennial	1.11555e+07	4.2606	-0.2176	-1.0783	128	26.0132
Hypochaeris radicata	southern_america	europe	C	0.8376	0.1532	neither	0.008	0.7086	0.2834	0.0112	0.7143	0.2857	0.0001	0.006	0.5294	0.2117	0.2527	0.32	0.000814182	herb	perennial	1.11555e+07	4.2606	-0.2176	-1.0783	143	54.7987
Hyptis pectinata	africa	afr_nam_sam	A	0.7519	0.2806	neither	0.1986	0.7954	0.006	0.1998	0.9925	0.0075	0.0346	0.1917	0.7679	0.0058	0	NA	NA	NA	NA	NA	NA	NA	NA	NA	NA
Hyptis pectinata	pacific_islands	afr_nam_sam	A	0.9059	0.0824	neither	0.1468	0.8532	0	0.1468	1	0	0.0723	0.1362	0.7915	0	0	NA	NA	NA	NA	NA	NA	NA	NA	NA	NA
Impatiens balsamina	africa	atr_nam	A	1	0.0083	conservatism	0.0826	0.9168	0.0006	0.0826	0.9994	0.0006	0.359	0.0529	0.5877	0.0004	0	0.525	0.0086375	herb	annual	1.34281e+07	1.1634	-4.1127	-1.4019	110	24.2152
Impatiens balsamina	temperate_asia	atr_nam	A	1	0.0033	conservatism	0.129	0.7856	0.0855	0.141	0.9019	0.0981	0.3711	0.077	0.4689	0.051	0.032	0.525	0.0086375	herb	annual	1.34281e+07	1.1634	-4.1127	-1.4019	1405	15.3153
Impatiens balsamina	tropical_asia	atr_nam	A	0.9417	0.0591	neither	0.1421	0.82	0.0379	0.1477	0.9558	0.0442	0.0233	0.1384	0.7987	0.0369	0.0027	0.525	0.0086375	herb	annual	1.34281e+07	1.1634	-4.1127	-1.4019	183	5.1386
Impatiens balsamina	australasia	atr_nam	A	0.8959	0.0891	neither	0.8221	0.174	0.0039	0.8253	0.978	0.022	0.9129	0.0716	0.0152	0.0003	0	0.525	0.0086375	herb	annual	1.34281e+07	1.1634	-4.1127	-1.4019	43	54.466
Impatiens balsamina	northern_america	atr_nam	A	0.5387	0.4971	neither	0.593	0.0793	0.3278	0.8821	0.1947	0.8053	0.4719	0.3132	0.0419	0.1731	0	0.525	0.0086375	herb	annual	1.34281e+07	1.1634	-4.1127	-1.4019	126	14.7802
Impatiens balsamina	pacific_islands	atr_nam	A	0.9159	0.0691	neither	0.1532	0.8468	0	0.1532	1	0	0.7144	0.0438	0.2419	0	0	NA	NA	NA	NA	NA	NA	NA	NA	NA	NA
Impatiens balsamina	southern_america	atr_nam	A	0.9126	0.1049	neither	0.1726	0.7988	0.0286	0.1777	0.9654	0.0346	0.1249	0.1508	0.698	0.025	0.0013	NA	NA	NA	NA	NA	NA	NA	NA	NA	NA
Impatiens walleriana	africa	afr_atr	A	1	0.0067	conservatism	0.2128	0.7696	0.0176	0.2166	0.9776	0.0224	0.0429	0.1874	0.6777	0.0155	0.0765	0.535	0.00052	herb	perennial	7.26486e+06	0.0936	-3.5702	-1.2766	83	2.192
Impatiens walleriana	temperate_asia	afr_atr	A	0.9634	0.05	conservatism	0.3177	0.5979	0.0844	0.347	0.8763	0.1237	0.1822	0.2547	0.4793	0.0677	0.0162	0.535	0.00052	herb	perennial	7.26486e+06	0.0936	-3.5702	-1.2766	63	42.5922
Impatiens walleriana	tropical_asia	afr_atr	A	0.9717	0.0425	conservatism	0.4654	0.529	0.0057	0.468	0.9894	0.0106	0.0166	0.4569	0.5193	0.0055	0.0017	0.535	0.00052	herb	perennial	7.26486e+06	0.0936	-3.5702	-1.2766	101	22.643
Impatiens walleriana	australasia	afr_atr	A	0.9833	0.0158	conservatism	0.6742	0.3241	0.0017	0.6753	0.9949	0.0051	0.0894	0.5609	0.2697	0.0014	0.0787	0.535	0.00052	herb	perennial	7.26486e+06	0.0936	-3.5702	-1.2766	61	15.6374
Impatiens walleriana	northern_america	afr_atr	A	0.9575	0.0391	conservatism	0.036	0.962	0.002	0.036	0.9979	0.0021	0.0474	0.0337	0.9003	0.0019	0.0167	0.535	0.00052	herb	perennial	7.26486e+06	0.0936	-3.5702	-1.2766	115	35.7716
Impatiens walleriana	pacific_islands	afr_atr	A	0.8918	0.1132	neither	0.3486	0.639	0.0123	0.353	0.981	0.019	0.1942	0.2753	0.5046	0.0098	0.0162	0.535	0.00052	herb	perennial	7.26486e+06	0.0936	-3.5702	-1.2766	84	7.9443
Impatiens walleriana	southern_america	afr_atr	A	0.9417	0.0541	neither	0.0211	0.9435	0.0354	0.0219	0.9638	0.0362	0	0.0208	0.9299	0.0349	0.0143	NA	NA	NA	NA	NA	NA	NA	NA	NA	NA
Indigofera spicata	africa	afr_ate_sam	AC	0.6661	0.3405	neither	0.2252	0.7553	0.0195	0.2297	0.9749	0.0251	0.1508	0.1913	0.6414	0.0165	0	NA	NA	NA	NA	NA	NA	NA	NA	NA	NA
Indigofera spicata	australasia	afr_ate_sam	AC	0.9242	0.0808	neither	0.4584	0.5416	0	0.4584	1	0	0.2258	0.3549	0.4193	0	0	NA	NA	NA	NA	NA	NA	NA	NA	NA	NA
Indigofera spicata	pacific_islands	afr_ate_sam	AC	0.5595	0.4296	neither	0.5846	0.4154	0	0.5846	1	0	0.1453	0.4996	0.3551	0	0	NA	NA	NA	NA	NA	NA	NA	NA	NA	NA
Indigofera spicata	southern_america	afr_ate_sam	AC	0.6445	0.343	neither	0.3782	0.6218	0	0.3782	1	0	0.2031	0.3014	0.4956	0	0	NA	NA	NA	NA	NA	NA	NA	NA	NA	NA
Indigofera suffruticosa	temperate_asia	nam_sam	A	0.9892	0.0158	conservatism	0.1659	0.8341	0	0.1659	1	0	0.4071	0.0984	0.4945	0	0	1.5	0.00304	shrub	perennial	3.52382e+07	1.0998	-3.5125	-0.4769	163	33.2371
Indigofera suffruticosa	tropical_asia	nam_sam	A	0.9442	0.0591	neither	0.0131	0.9366	0.0503	0.0138	0.949	0.051	0.2605	0.0097	0.6922	0.0372	0.0005	1.5	0.00304	shrub	perennial	3.52382e+07	1.0998	-3.5125	-0.4769	168	7.3181
Indigofera suffruticosa	australasia	nam_sam	A	0.8418	0.1532	neither	0.2394	0.7606	0	0.2394	1	0	0.1889	0.1942	0.6169	0	0	1.5	0.00304	shrub	perennial	3.52382e+07	1.0998	-3.5125	-0.4769	134	17.5751
Indigofera suffruticosa	pacific_islands	nam_sam	A	0.9692	0.0408	conservatism	0.1434	0.856	0.0006	0.1435	0.9993	0.0007	0.1463	0.1224	0.7307	0.0005	0	1.5	0.00304	shrub	perennial	3.52382e+07	1.0998	-3.5125	-0.4769	187	5.7504
Indigofera suffruticosa	southern_america	nam_sam	A	0.637	0.3772	neither	0.4881	0.5119	0	0.4881	1	0	0.5255	0.2316	0.2429	0	0	NA	NA	NA	NA	NA	NA	NA	NA	NA	NA
Ipomoea alba	africa	nam_sam	AC	0.9784	0.0275	conservatism	0.0071	0.9854	0.0075	0.0072	0.9924	0.0076	0.0145	0.007	0.9702	0.0074	0.0009	NA	NA	NA	NA	NA	NA	NA	NA	NA	NA
Ipomoea alba	temperate_asia	nam_sam	AC	0.9942	0.0117	conservatism	0.0039	0.9618	0.0343	0.004	0.9656	0.0344	0.1523	0.0033	0.8153	0.0291	0	NA	NA	NA	NA	NA	NA	NA	NA	NA	NA
Ipomoea alba	tropical_asia	nam_sam	AC	0.9126	0.0883	neither	0.0372	0.8596	0.1032	0.0415	0.8928	0.1072	0.0025	0.0362	0.8358	0.1004	0.0252	NA	NA	NA	NA	NA	NA	NA	NA	NA	NA
Ipomoea alba	australasia	nam_sam	AC	1	0.01	conservatism	0.1589	0.8411	0	0.1589	1	0	0.5007	0.0793	0.4199	0	0	NA	NA	NA	NA	NA	NA	NA	NA	NA	NA
Ipomoea alba	pacific_islands	nam_sam	AC	0.9509	0.055	neither	0.1787	0.8192	0.0021	0.1791	0.9975	0.0025	0.1707	0.1482	0.6794	0.0017	0	NA	NA	NA	NA	NA	NA	NA	NA	NA	NA
Ipomoea batatas	africa	afr_nam_sam	A	0.9759	0.045	conservatism	0.0294	0.9689	0.0017	0.0294	0.9982	0.0018	0.0674	0.0274	0.9036	0.0016	0	NA	NA	NA	NA	NA	NA	NA	NA	NA	NA
Ipomoea batatas	temperate_asia	afr_nam_sam	A	0.975	0.0266	conservatism	0.0668	0.9285	0.0048	0.0671	0.9949	0.0051	0.2347	0.0511	0.7106	0.0037	0	NA	NA	NA	NA	NA	NA	NA	NA	NA	NA
Ipomoea batatas	tropical_asia	afr_nam_sam	A	0.8243	0.2107	neither	0.172	0.819	0.009	0.1735	0.9891	0.0109	0.0973	0.1552	0.7391	0.0081	0.0002	NA	NA	NA	NA	NA	NA	NA	NA	NA	NA
Ipomoea batatas	australasia	afr_nam_sam	A	0.9142	0.0816	neither	0.4508	0.5492	0	0.4508	1	0	0.1918	0.3644	0.4438	0	0	NA	NA	NA	NA	NA	NA	NA	NA	NA	NA
Ipomoea batatas	europe	afr_nam_sam	A	1	0.0175	conservatism	0.0889	0.9111	0	0.0889	1	0	0.8684	0.0117	0.1199	0	0	NA	NA	NA	NA	NA	NA	NA	NA	NA	NA
Ipomoea batatas	northern_america	afr_nam_sam	A	0.8959	0.1074	neither	0.3499	0.6501	0	0.3499	1	0	0.4852	0.1801	0.3347	0	0	NA	NA	NA	NA	NA	NA	NA	NA	NA	NA
Ipomoea batatas	pacific_islands	afr_nam_sam	A	0.9842	0.0167	conservatism	0.0355	0.9561	0.0084	0.0358	0.9913	0.0087	0.2123	0.028	0.7531	0.0066	0	NA	NA	NA	NA	NA	NA	NA	NA	NA	NA
Ipomoea batatas	southern_america	afr_nam_sam	A	0.9342	0.0799	neither	0.0225	0.9601	0.0174	0.0229	0.9822	0.0178	0.0111	0.0223	0.9493	0.0172	0.0001	NA	NA	NA	NA	NA	NA	NA	NA	NA	NA
Ipomoea cairica	africa	afr_sam	C	0.955	0.0416	conservatism	0.2614	0.7367	0.0019	0.2619	0.9974	0.0026	0.3196	0.1778	0.5013	0.0013	0	NA	NA	NA	NA	NA	NA	NA	NA	NA	NA
Ipomoea cairica	tropical_asia	afr_sam	C	0.7627	0.2415	neither	0.6144	0.3715	0.0141	0.6232	0.9635	0.0365	0.6625	0.2074	0.1254	0.0048	0	NA	NA	NA	NA	NA	NA	NA	NA	NA	NA
Ipomoea cairica	australasia	afr_sam	C	0.9975	0.0033	conservatism	0.1353	0.864	0.0007	0.1354	0.9992	0.0008	0.0598	0.1272	0.8123	0.0007	0	NA	NA	NA	NA	NA	NA	NA	NA	NA	NA
Ipomoea cairica	northern_america	afr_sam	C	0.98	0.025	conservatism	0.163	0.8354	0.0016	0.1632	0.9981	0.0019	0.2823	0.117	0.5996	0.0011	0	NA	NA	NA	NA	NA	NA	NA	NA	NA	NA
Ipomoea cairica	pacific_islands	afr_sam	C	0.9192	0.0783	neither	0.2405	0.756	0.0035	0.2414	0.9955	0.0045	0.2244	0.1866	0.5864	0.0027	0	NA	NA	NA	NA	NA	NA	NA	NA	NA	NA
Ipomoea cairica	southern_america	afr_sam	C	0.8526	0.1599	neither	0.0979	0.8942	0.0079	0.0986	0.9912	0.0088	0.0029	0.0976	0.8916	0.0079	0	NA	NA	NA	NA	NA	NA	NA	NA	NA	NA
Ipomoea indica	africa	pac_nam_sam	AC	1	0.0017	conservatism	0.027	0.9715	0.0014	0.0271	0.9986	0.0014	0.0185	0.0265	0.9534	0.0014	0.0002	6	0.03	herb	perennial	5.20491e+07	0.9327	-3.3946	-1.4174	175	6.9694
Ipomoea indica	temperate_asia	pac_nam_sam	AC	0.9925	0.0125	conservatism	0.1074	0.8926	0	0.1074	1	0	0.1946	0.0865	0.7189	0	0	6	0.03	herb	perennial	5.20491e+07	0.9327	-3.3946	-1.4174	116	33.1323
Ipomoea indica	tropical_asia	pac_nam_sam	AC	0.9226	0.0783	neither	0.1971	0.7833	0.0196	0.201	0.9756	0.0244	0.0011	0.1966	0.7811	0.0196	0.0017	6	0.03	herb	perennial	5.20491e+07	0.9327	-3.3946	-1.4174	222	14.8517
Ipomoea indica	australasia	pac_nam_sam	AC	1	0.0017	conservatism	0.2936	0.7014	0.0049	0.2951	0.993	0.007	0.1072	0.2622	0.6262	0.0044	0	6	0.03	herb	perennial	5.20491e+07	0.9327	-3.3946	-1.4174	253	24.7193
Ipomoea indica	europe	pac_nam_sam	AC	0.965	0.0383	conservatism	0.1281	0.871	0.0009	0.1282	0.999	0.001	0.8096	0.0244	0.1658	0.0002	0	6	0.03	herb	perennial	5.20491e+07	0.9327	-3.3946	-1.4174	95	46.1594
Ipomoea indica	northern_america	pac_nam_sam	AC	0.9475	0.0724	neither	0.3152	0.6826	0.0022	0.3159	0.9968	0.0032	0.6377	0.1142	0.2473	0.0008	0	NA	NA	NA	NA	NA	NA	NA	NA	NA	NA
Ipomoea indica	pacific_islands	pac_nam_sam	AC	0.8251	0.1582	neither	0.4592	0.5355	0.0053	0.4616	0.9901	0.0099	0.0497	0.4363	0.5089	0.0051	0	NA	NA	NA	NA	NA	NA	NA	NA	NA	NA
Ipomoea indica	southern_america	pac_nam_sam	AC	0.7452	0.2515	neither	0.2099	0.7901	0	0.2099	1	0	0.0282	0.204	0.7678	0	0	NA	NA	NA	NA	NA	NA	NA	NA	NA	NA
Ipomoea triloba	africa	pac_afr_nam_sam	A	0.9992	0.0083	conservatism	0.0713	0.9147	0.0141	0.0723	0.9849	0.0151	0.3274	0.0479	0.6152	0.0095	0	NA	NA	NA	NA	NA	NA	NA	NA	NA	NA
Ipomoea triloba	temperate_asia	pac_afr_nam_sam	A	0.94	0.0608	neither	0.3168	0.5881	0.0952	0.3501	0.8607	0.1393	0.3847	0.1945	0.361	0.0584	0.0014	NA	NA	NA	NA	NA	NA	NA	NA	NA	NA
Ipomoea triloba	tropical_asia	pac_afr_nam_sam	A	0.9276	0.0666	neither	0.0483	0.8545	0.0972	0.0535	0.8979	0.1021	0.0544	0.0446	0.7887	0.0897	0.0227	NA	NA	NA	NA	NA	NA	NA	NA	NA	NA
Ipomoea triloba	australasia	pac_afr_nam_sam	A	0.7868	0.2123	neither	0.1209	0.8678	0.0113	0.1223	0.9871	0.0129	0.0647	0.1131	0.8116	0.0106	0	NA	NA	NA	NA	NA	NA	NA	NA	NA	NA
Ipomoea triloba	northern_america	pac_afr_nam_sam	A	1	0.0017	conservatism	0.1957	0.7751	0.0292	0.2016	0.9637	0.0363	0.4766	0.1012	0.401	0.0151	0.0062	NA	NA	NA	NA	NA	NA	NA	NA	NA	NA
Ipomoea triloba	pacific_islands	pac_afr_nam_sam	A	0.9542	0.0558	neither	0.0587	0.8062	0.1351	0.0679	0.8564	0.1436	0.1555	0.0496	0.6808	0.1141	0	NA	NA	NA	NA	NA	NA	NA	NA	NA	NA
Jacaranda mimosifolia	africa	nam_sam	C	0.9817	0.02	conservatism	0.0423	0.9352	0.0226	0.0432	0.9764	0.0236	0.0012	0.0422	0.9337	0.0225	0.0003	15	0.0116933	tree	perennial	1.79798e+07	4.4248	-2.3301	0.7051	193	2.8559
Jacaranda mimosifolia	australasia	nam_sam	C	0.9276	0.0749	neither	0.2802	0.698	0.0218	0.2865	0.9698	0.0302	0.015	0.276	0.6875	0.0214	0	15	0.0116933	tree	perennial	1.79798e+07	4.4248	-2.3301	0.7051	135	5.821
Jacaranda mimosifolia	europe	nam_sam	C	0.9759	0.0441	conservatism	0.2771	0.659	0.064	0.296	0.9115	0.0885	0.514	0.1347	0.3203	0.0311	0	NA	NA	NA	NA	NA	NA	NA	NA	NA	NA
Jacaranda mimosifolia	pacific_islands	nam_sam	C	0.8468	0.1274	neither	0.1457	0.7494	0.1049	0.1628	0.8772	0.1228	0.083	0.1297	0.6671	0.0934	0.0268	NA	NA	NA	NA	NA	NA	NA	NA	NA	NA
Jacaranda mimosifolia	southern_america	nam_sam	C	0.9842	0.0216	conservatism	0.0302	0.8793	0.0905	0.0332	0.9067	0.0933	0	0.0298	0.8685	0.0894	0.0123	NA	NA	NA	NA	NA	NA	NA	NA	NA	NA
Jatropha curcas	africa	nam_sam	AC	0.9925	0.0092	conservatism	0.0386	0.9376	0.0238	0.0395	0.9752	0.0248	0.0137	0.0379	0.9219	0.0234	0.003	NA	NA	NA	NA	NA	NA	NA	NA	NA	NA
Jatropha curcas	temperate_asia	nam_sam	AC	0.9858	0.0133	conservatism	0.1337	0.8071	0.0592	0.1421	0.9317	0.0683	0.2582	0.0991	0.5982	0.0439	0.0006	NA	NA	NA	NA	NA	NA	NA	NA	NA	NA
Jatropha curcas	tropical_asia	nam_sam	AC	0.9917	0.0133	conservatism	0.0104	0.9047	0.0849	0.0114	0.9142	0.0858	0.0003	0.0103	0.8956	0.0841	0.0098	NA	NA	NA	NA	NA	NA	NA	NA	NA	NA
Jatropha curcas	australasia	nam_sam	AC	0.9176	0.0949	neither	0.1558	0.8442	0	0.1558	1	0	0.3035	0.1085	0.588	0	0	NA	NA	NA	NA	NA	NA	NA	NA	NA	NA
Jatropha curcas	pacific_islands	nam_sam	AC	0.9334	0.0758	neither	0.1538	0.82	0.0261	0.158	0.9691	0.0309	0.1552	0.13	0.6927	0.0221	0	NA	NA	NA	NA	NA	NA	NA	NA	NA	NA
Jatropha curcas	southern_america	nam_sam	AC	0.8893	0.1091	neither	0.3629	0.6366	0.0005	0.3631	0.9992	0.0008	0.0025	0.362	0.635	0.0005	0	NA	NA	NA	NA	NA	NA	NA	NA	NA	NA
Jatropha gossypiifolia	africa	afr_nam_sam	A	0.9717	0.0225	conservatism	0.0418	0.9382	0.02	0.0426	0.9791	0.0209	0.0543	0.0395	0.8872	0.0189	0	1.5	0.04604	shrub	perennial	4.82226e+07	0.9554	-3.7892	-0.603	203	2.938
Jatropha gossypiifolia	tropical_asia	afr_nam_sam	A	0.9584	0.0408	conservatism	0.0336	0.8989	0.0675	0.0361	0.9302	0.0698	0	0.0336	0.8971	0.0673	0.002	1.5	0.04604	shrub	perennial	4.82226e+07	0.9554	-3.7892	-0.603	249	14.8391
Jatropha gossypiifolia	australasia	afr_nam_sam	A	0.9076	0.1207	neither	0.211	0.7852	0.0038	0.2118	0.9952	0.0048	0.1818	0.1727	0.6425	0.0031	0	1.5	0.04604	shrub	perennial	4.82226e+07	0.9554	-3.7892	-0.603	135	19.5985
Jatropha gossypiifolia	northern_america	afr_nam_sam	A	0.9242	0.0891	neither	0.2899	0.7101	0	0.2899	1	0	0.9033	0.028	0.0687	0	0	1.5	0.04604	shrub	perennial	4.82226e+07	0.9554	-3.7892	-0.603	92	31.6508
Jatropha gossypiifolia	pacific_islands	afr_nam_sam	A	0.9975	0.0058	conservatism	0.3324	0.6676	0	0.3324	1	0	0.2521	0.2486	0.4993	0	0	1.5	0.04604	shrub	perennial	4.82226e+07	0.9554	-3.7892	-0.603	123	1.1621
Justicia betonica	australasia	afr_atr	C	0.8185	0.1799	neither	0.3454	0.6546	0	0.3454	1	0	0.1373	0.2979	0.5647	0	0	0.675	0.00529	herb	perennial	2.84266e+07	0.1746	-2.4861	0.3649	31	13.3259
Justicia betonica	pacific_islands	afr_atr	C	0.9326	0.0683	neither	0.4965	0.4546	0.0489	0.522	0.9029	0.0971	0.3994	0.2981	0.2729	0.0294	0.0002	0.675	0.00529	herb	perennial	2.84266e+07	0.1746	-2.4861	0.3649	80	7.6613
Justicia betonica	southern_america	afr_atr	C	0.9542	0.0525	neither	0.7001	0.2359	0.064	0.748	0.7866	0.2134	0.3902	0.427	0.1438	0.039	0	NA	NA	NA	NA	NA	NA	NA	NA	NA	NA
Kalanchoe pinnata	africa	afr_nam	AC	0.9467	0.0658	neither	0.0084	0.9417	0.0499	0.0088	0.9496	0.0504	0.1424	0.0072	0.8017	0.0425	0.0062	1	6e-05	herb	perennial	2.92103e+06	0.1581	-3.5776	-1.2811	129	10.1751
Kalanchoe pinnata	temperate_asia	afr_nam	AC	0.9534	0.06	neither	0.0754	0.8921	0.0325	0.0779	0.9649	0.0351	0.0963	0.0624	0.7385	0.0269	0.0759	1	6e-05	herb	perennial	2.92103e+06	0.1581	-3.5776	-1.2811	176	18.5144
Kalanchoe pinnata	australasia	afr_nam	AC	0.9334	0.0749	neither	0.3448	0.6463	0.0089	0.3479	0.9863	0.0137	0.082	0.3165	0.5933	0.0082	0	1	6e-05	herb	perennial	2.92103e+06	0.1581	-3.5776	-1.2811	180	32.2978
Kalanchoe pinnata	northern_america	afr_nam	AC	1	0.0033	conservatism	0.0818	0.9182	0	0.0818	1	0	0.7212	0.0228	0.256	0	0	1	6e-05	herb	perennial	2.92103e+06	0.1581	-3.5776	-1.2811	61	18.9515
Kalanchoe pinnata	pacific_islands	afr_nam	AC	0.9983	0.0025	conservatism	0.118	0.7977	0.0844	0.1288	0.9044	0.0956	0.1696	0.0961	0.6496	0.0687	0.0159	1	6e-05	herb	perennial	2.92103e+06	0.1581	-3.5776	-1.2811	140	10.1587
Kalanchoe pinnata	southern_america	afr_nam	AC	0.9917	0.0133	conservatism	0.0343	0.8678	0.0978	0.0381	0.8987	0.1013	0.0068	0.0331	0.8354	0.0942	0.0306	NA	NA	NA	NA	NA	NA	NA	NA	NA	NA
Lablab purpureus	temperate_asia	afr_atr_nam	AC	0.9858	0.0192	conservatism	0.0659	0.876	0.0582	0.0699	0.9377	0.0623	0.1702	0.0546	0.7262	0.0482	0.0008	2.1	0.205066	herb	perennial	2.87246e+07	0.5287	-3.0168	0.2182	137	28.4957
Lablab purpureus	tropical_asia	afr_atr_nam	AC	0.9875	0.0125	conservatism	0.0573	0.849	0.0937	0.0632	0.9006	0.0994	0.0223	0.0557	0.8254	0.0911	0.0055	2.1	0.205066	herb	perennial	2.87246e+07	0.5287	-3.0168	0.2182	121	0.4177
Lablab purpureus	australasia	afr_atr_nam	AC	0.9983	0.0033	conservatism	0.0847	0.9153	0	0.0847	1	0	0.0541	0.0802	0.8658	0	0	2.1	0.205066	herb	perennial	2.87246e+07	0.5287	-3.0168	0.2182	180	28.3096
Lablab purpureus	northern_america	afr_atr_nam	AC	0.6553	0.3722	neither	0.5683	0.3983	0.0333	0.5879	0.9228	0.0772	0.5247	0.2701	0.1893	0.0158	0	2.1	0.205066	herb	perennial	2.87246e+07	0.5287	-3.0168	0.2182	144	39.0665
Lablab purpureus	pacific_islands	afr_atr_nam	AC	0.6744	0.3181	neither	0.6978	0.3022	0	0.6978	1	0	0.3146	0.4782	0.2072	0	0	2.1	0.205066	herb	perennial	2.87246e+07	0.5287	-3.0168	0.2182	183	9.8043
Lablab purpureus	southern_america	afr_atr_nam	AC	0.9975	0.0083	conservatism	0.2284	0.7627	0.0089	0.2304	0.9884	0.0116	0.0607	0.2145	0.7164	0.0084	0	NA	NA	NA	NA	NA	NA	NA	NA	NA	NA
Lantana camara	africa	nam_sam	AC	0.9917	0.0092	conservatism	0.0116	0.9861	0.0023	0.0116	0.9976	0.0024	0.01	0.0114	0.9761	0.0023	0.0001	2.06	0.0160135	shrub	perennial	4.12966e+07	0.9188	-3.4512	-0.4717	183	3.8656
Lantana camara	temperate_asia	nam_sam	AC	0.9709	0.0433	conservatism	0.1713	0.8243	0.0044	0.1721	0.9947	0.0053	0.1817	0.1401	0.6743	0.0036	0.0002	2.06	0.0160135	shrub	perennial	4.12966e+07	0.9188	-3.4512	-0.4717	378	23.1957
Lantana camara	tropical_asia	nam_sam	AC	0.9734	0.0308	conservatism	0.0319	0.9584	0.0097	0.0322	0.99	0.01	0.0009	0.0317	0.9523	0.0096	0.0054	2.06	0.0160135	shrub	perennial	4.12966e+07	0.9188	-3.4512	-0.4717	214	19.1047
Lantana camara	australasia	nam_sam	AC	1	0.0042	conservatism	0.0752	0.9244	0.0004	0.0752	0.9995	0.0005	0.0525	0.0712	0.8758	0.0004	0	2.06	0.0160135	shrub	perennial	4.12966e+07	0.9188	-3.4512	-0.4717	180	25.2331
Lantana camara	europe	nam_sam	AC	0.9775	0.0225	conservatism	0.1716	0.7899	0.0385	0.1784	0.9535	0.0465	0.7967	0.0349	0.1606	0.0078	0	2.06	0.0160135	shrub	perennial	4.12966e+07	0.9188	-3.4512	-0.4717	56	40.8576
Lantana camara	northern_america	nam_sam	AC	1	0.0025	conservatism	0.0629	0.9272	0.0099	0.0635	0.9894	0.0106	0.5033	0.0312	0.4605	0.0049	0	2.06	0.0160135	shrub	perennial	4.12966e+07	0.9188	-3.4512	-0.4717	132	24.0218
Lantana camara	pacific_islands	nam_sam	AC	0.8951	0.0949	neither	0.1248	0.8735	0.0017	0.125	0.9981	0.0019	0.2173	0.0977	0.6837	0.0013	0	2.06	0.0160135	shrub	perennial	4.12966e+07	0.9188	-3.4512	-0.4717	180	3.0477
Lantana camara	southern_america	nam_sam	AC	0.9534	0.0458	conservatism	0.3319	0.6539	0.0142	0.3366	0.9787	0.0213	0.0021	0.3312	0.6525	0.0142	0	NA	NA	NA	NA	NA	NA	NA	NA	NA	NA
Leonotis nepetifolia	australasia	afr_aus	AC	0.9509	0.0591	neither	0.1131	0.8868	0.0001	0.1131	0.9999	0.0001	0.1135	0.1003	0.7861	0.0001	0	1.75	0.001858	herb	annual	2.34426e+07	0.8829	-2.7073	0.5334	112	21.7575
Leonotis nepetifolia	northern_america	afr_aus	AC	0.9642	0.0316	conservatism	0.1435	0.8546	0.0018	0.1438	0.9978	0.0022	0.0169	0.1411	0.8401	0.0018	0	1.75	0.001858	herb	annual	2.34426e+07	0.8829	-2.7073	0.5334	130	23.5317
Leonotis nepetifolia	pacific_islands	afr_aus	AC	0.7719	0.2573	neither	0.3805	0.6191	0.0004	0.3806	0.9993	0.0007	0.4428	0.212	0.3449	0.0002	0.0001	NA	NA	NA	NA	NA	NA	NA	NA	NA	NA
Leonotis nepetifolia	southern_america	afr_aus	AC	0.9101	0.1174	neither	0.2769	0.7187	0.0044	0.2781	0.9939	0.0061	0.1192	0.2437	0.6327	0.0039	0.0004	NA	NA	NA	NA	NA	NA	NA	NA	NA	NA
Lepidium didymum	africa	eur_nam_sam	C	0.8859	0.1341	neither	0.0348	0.8796	0.0857	0.038	0.9113	0.0887	0.0276	0.0336	0.8496	0.0827	0.0064	NA	NA	NA	NA	NA	NA	NA	NA	NA	NA
Lepidium didymum	temperate_asia	eur_nam_sam	C	0.826	0.1907	neither	0.0246	0.8749	0.1005	0.0274	0.897	0.103	0.0057	0.0245	0.8698	0.0999	0.0001	NA	NA	NA	NA	NA	NA	NA	NA	NA	NA
Lepidium didymum	tropical_asia	eur_nam_sam	C	0.9659	0.0483	conservatism	0.0913	0.8715	0.0372	0.0948	0.9591	0.0409	0.0004	0.0913	0.8712	0.0371	0	NA	NA	NA	NA	NA	NA	NA	NA	NA	NA
Lepidium didymum	australasia	eur_nam_sam	C	0.975	0.03	conservatism	0.0549	0.9349	0.0103	0.0554	0.9891	0.0109	0.0151	0.054	0.9208	0.0101	0	NA	NA	NA	NA	NA	NA	NA	NA	NA	NA
Lepidium didymum	europe	eur_nam_sam	C	0.9459	0.0858	neither	0.2419	0.7485	0.0096	0.2443	0.9873	0.0127	0.1274	0.2111	0.653	0.0084	0.0001	NA	NA	NA	NA	NA	NA	NA	NA	NA	NA
Lepidium didymum	northern_america	eur_nam_sam	C	0.9958	0.0067	conservatism	0.0158	0.9472	0.037	0.0164	0.9624	0.0376	0.0019	0.0157	0.9455	0.0369	0	NA	NA	NA	NA	NA	NA	NA	NA	NA	NA
Lepidium didymum	pacific_islands	eur_nam_sam	C	0.7369	0.2315	neither	0.7231	0.242	0.035	0.7493	0.8737	0.1263	0.5721	0.3094	0.1035	0.015	0	NA	NA	NA	NA	NA	NA	NA	NA	NA	NA
Lepidium didymum	southern_america	eur_nam_sam	C	0.9667	0.03	conservatism	0.4497	0.4849	0.0655	0.4812	0.881	0.119	0.3098	0.3103	0.3346	0.0452	0	NA	NA	NA	NA	NA	NA	NA	NA	NA	NA
Lepidium virginicum	africa	eur_nam	C	0.9609	0.035	conservatism	0.5021	0.4979	0	0.5021	1	0	0.1871	0.4082	0.4047	0	0	NA	NA	NA	NA	NA	NA	NA	NA	NA	NA
Lepidium virginicum	temperate_asia	eur_nam	C	0.9675	0.03	conservatism	0.0896	0.8429	0.0676	0.0961	0.9258	0.0742	0.0311	0.0868	0.8163	0.0655	0.0003	NA	NA	NA	NA	NA	NA	NA	NA	NA	NA
Lepidium virginicum	australasia	eur_nam	C	0.9759	0.0283	conservatism	0.284	0.7115	0.0045	0.2853	0.9937	0.0063	0.0811	0.2609	0.6539	0.0041	0	NA	NA	NA	NA	NA	NA	NA	NA	NA	NA
Lepidium virginicum	europe	eur_nam	C	0.9509	0.0466	conservatism	0.2283	0.767	0.0047	0.2294	0.9939	0.0061	0.2619	0.1685	0.5661	0.0035	0	NA	NA	NA	NA	NA	NA	NA	NA	NA	NA
Lepidium virginicum	pacific_islands	eur_nam	C	0.9126	0.0866	neither	0.0896	0.8402	0.0702	0.0964	0.9229	0.0771	0.5091	0.0439	0.4117	0.0344	0.0009	NA	NA	NA	NA	NA	NA	NA	NA	NA	NA
Lepidium virginicum	southern_america	eur_nam	C	0.9575	0.0516	neither	0.635	0.3646	0.0004	0.6353	0.9989	0.0011	0.0999	0.5716	0.3282	0.0004	0	NA	NA	NA	NA	NA	NA	NA	NA	NA	NA
Leucaena leucocephala	africa	nam_sam	AC	0.9634	0.0466	conservatism	0.0093	0.9837	0.007	0.0094	0.9929	0.0071	0.0018	0.0093	0.9819	0.007	0	8.72	0.0446099	tree	perennial	5.33888e+06	0.8333	-3.4814	0.3818	203	12.4625
Leucaena leucocephala	temperate_asia	nam_sam	AC	0.7843	0.1965	neither	0.492	0.4812	0.0267	0.5055	0.9474	0.0526	0.1089	0.4382	0.4285	0.0238	0.0006	8.72	0.0446099	tree	perennial	5.33888e+06	0.8333	-3.4814	0.3818	378	12.378
Leucaena leucocephala	tropical_asia	nam_sam	AC	0.975	0.0258	conservatism	0.0165	0.9435	0.04	0.0172	0.9593	0.0407	0.0002	0.0164	0.939	0.0398	0.0045	8.72	0.0446099	tree	perennial	5.33888e+06	0.8333	-3.4814	0.3818	225	2.7085
Leucaena leucocephala	australasia	nam_sam	AC	0.9917	0.0083	conservatism	0.0274	0.9708	0.0018	0.0275	0.9982	0.0018	0.0393	0.0263	0.9324	0.0017	0.0002	8.72	0.0446099	tree	perennial	5.33888e+06	0.8333	-3.4814	0.3818	180	39.4699
Leucaena leucocephala	europe	nam_sam	AC	0.9051	0.1207	neither	0.4122	0.5862	0.0015	0.4129	0.9974	0.0026	0.8401	0.0659	0.0938	0.0002	0	8.72	0.0446099	tree	perennial	5.33888e+06	0.8333	-3.4814	0.3818	34	25.0832
Leucaena leucocephala	northern_america	nam_sam	AC	0.9933	0.0083	conservatism	0.091	0.8986	0.0104	0.0919	0.9886	0.0114	0.3755	0.0568	0.5612	0.0065	0	8.72	0.0446099	tree	perennial	5.33888e+06	0.8333	-3.4814	0.3818	132	11.5909
Leucaena leucocephala	pacific_islands	nam_sam	AC	0.9925	0.0192	conservatism	0.2333	0.7524	0.0143	0.2367	0.9814	0.0186	0.3935	0.1415	0.4564	0.0086	0	8.72	0.0446099	tree	perennial	5.33888e+06	0.8333	-3.4814	0.3818	186	22.3286
Leucaena leucocephala	southern_america	nam_sam	AC	0.9842	0.015	conservatism	0.047	0.9506	0.0023	0.0471	0.9975	0.0025	0.0134	0.0464	0.9379	0.0023	0	8.72	0.0446099	tree	perennial	5.33888e+06	0.8333	-3.4814	0.3818	25	25.0658
Lonicera japonica	africa	temperate_asia	C	0.9842	0.0192	conservatism	0.0229	0.9335	0.0435	0.024	0.9554	0.0446	0.1283	0.0199	0.8113	0.0378	0.0026	3.1	0.00336	shrub	perennial	1.47599e+07	5.3285	-1.5145	-1.6849	198	12.3112
Lonicera japonica	australasia	temperate_asia	C	0.6869	0.3214	neither	0.3341	0.6655	0.0004	0.3342	0.9994	0.0006	0.0794	0.3075	0.6125	0.0004	0.0002	3.1	0.00336	shrub	perennial	1.47599e+07	5.3285	-1.5145	-1.6849	213	71.8808
Lonicera japonica	europe	temperate_asia	C	0.995	0.0125	conservatism	0.0615	0.9378	0.0007	0.0615	0.9992	0.0008	0.2125	0.0484	0.7385	0.0006	0	3.1	0.00336	shrub	perennial	1.47599e+07	5.3285	-1.5145	-1.6849	124	14.6367
Lonicera japonica	northern_america	temperate_asia	C	0.955	0.0516	neither	0.2065	0.7908	0.0027	0.2071	0.9966	0.0034	0.0663	0.1928	0.7384	0.0025	0	3.1	0.00336	shrub	perennial	1.47599e+07	5.3285	-1.5145	-1.6849	181	6.2791
Lonicera japonica	pacific_islands	temperate_asia	C	0.7019	0.3439	neither	0.5029	0.4034	0.0937	0.5549	0.8114	0.1886	0.2689	0.3675	0.2948	0.0685	0.0004	3.1	0.00336	shrub	perennial	1.47599e+07	5.3285	-1.5145	-1.6849	141	32.4809
Lonicera japonica	southern_america	temperate_asia	C	0.955	0.0608	neither	0.0929	0.8928	0.0142	0.0943	0.9843	0.0157	0	0.0929	0.8924	0.0142	0.0005	NA	NA	NA	NA	NA	NA	NA	NA	NA	NA
Macroptilium atropurpureum	africa	nam_sam	A	0.7777	0.234	neither	0.0331	0.9335	0.0334	0.0342	0.9654	0.0346	0.0295	0.032	0.9038	0.0324	0.0023	1.2	0.0136783	herb	perennial	5.18217e+07	0.6009	-3.2866	0.5158	62	4.3826
Macroptilium atropurpureum	temperate_asia	nam_sam	A	0.627	0.378	neither	0.3877	0.6055	0.0069	0.3903	0.9888	0.0112	0.4731	0.2042	0.319	0.0036	0	1.2	0.0136783	herb	perennial	5.18217e+07	0.6009	-3.2866	0.5158	58	25.8288
Macroptilium atropurpureum	tropical_asia	nam_sam	A	0.9883	0.0183	conservatism	0.1943	0.7881	0.0176	0.1978	0.9782	0.0218	0.0938	0.1758	0.7132	0.0159	0.0012	1.2	0.0136783	herb	perennial	5.18217e+07	0.6009	-3.2866	0.5158	51	13.7925
Macroptilium atropurpureum	australasia	nam_sam	A	0.955	0.0475	conservatism	0.0142	0.9801	0.0057	0.0143	0.9942	0.0058	0.0275	0.0138	0.9524	0.0056	0.0008	1.2	0.0136783	herb	perennial	5.18217e+07	0.6009	-3.2866	0.5158	63	26.5354
Macroptilium atropurpureum	pacific_islands	nam_sam	A	0.8859	0.1191	neither	0.4292	0.563	0.0078	0.4326	0.9863	0.0137	0.2992	0.3008	0.3945	0.0055	0	1.2	0.0136783	herb	perennial	5.18217e+07	0.6009	-3.2866	0.5158	161	4.4533
Macroptilium atropurpureum	southern_america	nam_sam	A	0.9808	0.0341	conservatism	0.0709	0.9286	0.0005	0.0709	0.9995	0.0005	0.2684	0.0519	0.6794	0.0003	0	NA	NA	NA	NA	NA	NA	NA	NA	NA	NA
Macroptilium lathyroides	temperate_asia	nam_sam	A	0.9267	0.0858	neither	0.6707	0.3127	0.0167	0.682	0.9494	0.0506	0.372	0.4211	0.1963	0.0105	0	NA	NA	NA	NA	NA	NA	NA	NA	NA	NA
Macroptilium lathyroides	tropical_asia	nam_sam	A	0.9725	0.0291	conservatism	0.1727	0.8088	0.0185	0.176	0.9776	0.0224	0.0165	0.1699	0.7954	0.0182	0	NA	NA	NA	NA	NA	NA	NA	NA	NA	NA
Macroptilium lathyroides	australasia	nam_sam	A	0.9975	0.0042	conservatism	0.0002	0.9078	0.092	0.0002	0.908	0.092	0.0864	0.0002	0.8232	0.0834	0.0068	NA	NA	NA	NA	NA	NA	NA	NA	NA	NA
Macroptilium lathyroides	pacific_islands	nam_sam	A	0.995	0.01	conservatism	0.0548	0.9395	0.0057	0.0551	0.994	0.006	0.2224	0.0426	0.7305	0.0044	0	NA	NA	NA	NA	NA	NA	NA	NA	NA	NA
Malva parviflora	africa	eur_ate_nam	BC	0.9109	0.1091	neither	0.0005	0.9604	0.0391	0.0005	0.9609	0.0391	0.0672	0.0004	0.8929	0.0364	0.0031	0.75	0.00339143	herb	annual	2.05983e+07	0.2216	-1.1019	1.0489	181	44.6804
Malva parviflora	temperate_asia	eur_ate_nam	BC	0.8435	0.1757	neither	0.7219	0.2608	0.0173	0.7346	0.938	0.062	0.7845	0.1556	0.0562	0.0037	0	0.75	0.00339143	herb	annual	2.05983e+07	0.2216	-1.1019	1.0489	118	10.6251
Malva parviflora	australasia	eur_ate_nam	BC	0.8493	0.1582	neither	0.1269	0.8729	0.0001	0.1269	0.9998	0.0002	0.0429	0.1215	0.8355	0.0001	0	0.75	0.00339143	herb	annual	2.05983e+07	0.2216	-1.1019	1.0489	176	67.2393
Malva parviflora	europe	eur_ate_nam	BC	0.7685	0.2115	neither	0.4143	0.561	0.0247	0.4248	0.9579	0.0421	0.9326	0.0279	0.0378	0.0017	0	0.75	0.00339143	herb	annual	2.05983e+07	0.2216	-1.1019	1.0489	216	21.7956
Malva parviflora	northern_america	eur_ate_nam	BC	0.9709	0.0275	conservatism	0.0799	0.8799	0.0402	0.0833	0.9563	0.0437	0.0037	0.0795	0.8749	0.0399	0.002	0.75	0.00339143	herb	annual	2.05983e+07	0.2216	-1.1019	1.0489	190	17.8798
Malva parviflora	pacific_islands	eur_ate_nam	BC	0.8634	0.1532	neither	0.492	0.4417	0.0663	0.5269	0.8695	0.1305	0.627	0.1828	0.1641	0.0246	0.0016	0.75	0.00339143	herb	annual	2.05983e+07	0.2216	-1.1019	1.0489	198	12.7675
Malva parviflora	southern_america	eur_ate_nam	BC	1	0.0067	conservatism	0.0434	0.8211	0.1355	0.0502	0.8583	0.1417	0.0001	0.0432	0.818	0.135	0.0037	0.75	0.00339143	herb	annual	2.05983e+07	0.2216	-1.1019	1.0489	177	45.3529
Malvastrum coromandelianum	africa	aus_nam_sam	AC	0.9634	0.03	conservatism	0.0077	0.9453	0.047	0.0081	0.9527	0.0473	0.003	0.0077	0.9425	0.0468	0	NA	NA	NA	NA	NA	NA	NA	NA	NA	NA
Malvastrum coromandelianum	temperate_asia	aus_nam_sam	AC	0.8609	0.1507	neither	0.2261	0.7278	0.0461	0.2371	0.9404	0.0596	0.2064	0.1795	0.5776	0.0366	0	NA	NA	NA	NA	NA	NA	NA	NA	NA	NA
Malvastrum coromandelianum	australasia	aus_nam_sam	AC	0.9958	0.0117	conservatism	0.0835	0.9141	0.0024	0.0837	0.9974	0.0026	0.0366	0.0805	0.8807	0.0023	0	NA	NA	NA	NA	NA	NA	NA	NA	NA	NA
Malvastrum coromandelianum	pacific_islands	aus_nam_sam	AC	0.9051	0.1057	neither	0.3551	0.6392	0.0057	0.3571	0.9911	0.0089	0.2305	0.2732	0.4919	0.0044	0	NA	NA	NA	NA	NA	NA	NA	NA	NA	NA
Malvaviscus penduliflorus	temperate_asia	atr_nam_sam	AC	0.9367	0.0791	neither	0.4566	0.5428	0.0006	0.4569	0.999	0.001	0.437	0.2571	0.3056	0.0003	0	NA	NA	NA	NA	NA	NA	NA	NA	NA	NA
Malvaviscus penduliflorus	northern_america	atr_nam_sam	AC	0.746	0.2465	neither	0.6365	0.3635	0	0.6365	1	0	0.7606	0.1523	0.087	0	0	NA	NA	NA	NA	NA	NA	NA	NA	NA	NA
Malvaviscus penduliflorus	pacific_islands	atr_nam_sam	AC	0.6486	0.3547	neither	0.4655	0.5307	0.0038	0.4672	0.9929	0.0071	0.1038	0.4172	0.4757	0.0034	0	NA	NA	NA	NA	NA	NA	NA	NA	NA	NA
Malvaviscus penduliflorus	southern_america	atr_nam_sam	AC	0.9717	0.0233	conservatism	0.1846	0.808	0.0074	0.186	0.9909	0.0091	0.0766	0.1704	0.7461	0.0068	0	NA	NA	NA	NA	NA	NA	NA	NA	NA	NA
Mangifera indica	africa	atr_aus_nam	AC	0.9709	0.04	conservatism	0.024	0.9523	0.0237	0.0246	0.9757	0.0243	0.0208	0.0235	0.931	0.0231	0.0016	25	16.4659	tree	perennial	3.40529e+07	0.8645	-3.599	-0.4103	253	23.6147
Mangifera indica	temperate_asia	atr_aus_nam	AC	0.9958	0.0067	conservatism	0.2961	0.6734	0.0305	0.3054	0.9567	0.0433	0.1439	0.2511	0.571	0.0259	0.0081	25	16.4659	tree	perennial	3.40529e+07	0.8645	-3.599	-0.4103	116	5.2794
Mangifera indica	tropical_asia	atr_aus_nam	AC	0.995	0.0058	conservatism	0.0219	0.8919	0.0862	0.0239	0.9119	0.0881	0	0.0218	0.8901	0.086	0.0021	25	16.4659	tree	perennial	3.40529e+07	0.8645	-3.599	-0.4103	244	0.8844
Mangifera indica	australasia	atr_aus_nam	AC	0.9983	0.0042	conservatism	0.0346	0.9604	0.005	0.0348	0.9948	0.0052	0.1161	0.0306	0.8489	0.0044	0	25	16.4659	tree	perennial	3.40529e+07	0.8645	-3.599	-0.4103	87	44.4822
Mangifera indica	northern_america	atr_aus_nam	AC	0.9892	0.0117	conservatism	0.2663	0.7337	0	0.2663	1	0	0.1174	0.235	0.6476	0	0	25	16.4659	tree	perennial	3.40529e+07	0.8645	-3.599	-0.4103	109	0.1965
Mangifera indica	pacific_islands	atr_aus_nam	AC	0.9659	0.0466	conservatism	0.1336	0.7955	0.0709	0.1438	0.9182	0.0818	0.378	0.0831	0.4947	0.0441	0.0001	NA	NA	NA	NA	NA	NA	NA	NA	NA	NA
Mangifera indica	southern_america	atr_aus_nam	AC	0.9367	0.0758	neither	0.0524	0.9292	0.0184	0.0534	0.9806	0.0194	0.0123	0.0518	0.9175	0.0181	0.0003	NA	NA	NA	NA	NA	NA	NA	NA	NA	NA
Manihot esculenta	africa	sam	A	0.7794	0.199	neither	0.0458	0.9382	0.016	0.0465	0.9832	0.0168	0.0259	0.044	0.9017	0.0154	0.013	NA	NA	NA	NA	NA	NA	NA	NA	NA	NA
Manihot esculenta	temperate_asia	sam	A	1	0.0033	conservatism	0.1181	0.8741	0.0078	0.1191	0.9912	0.0088	0.4375	0.0665	0.4917	0.0044	0	NA	NA	NA	NA	NA	NA	NA	NA	NA	NA
Manihot esculenta	tropical_asia	sam	A	0.97	0.02	conservatism	0.0718	0.9077	0.0206	0.0733	0.9779	0.0221	0.0012	0.0702	0.8877	0.0201	0.0207	NA	NA	NA	NA	NA	NA	NA	NA	NA	NA
Manihot esculenta	australasia	sam	A	1	0.0042	conservatism	0.1174	0.8826	0	0.1174	1	0	0.3511	0.0762	0.5728	0	0	NA	NA	NA	NA	NA	NA	NA	NA	NA	NA
Manihot esculenta	northern_america	sam	A	0.7677	0.2698	neither	0.1751	0.8184	0.0066	0.1762	0.9921	0.0079	0.101	0.1574	0.7357	0.0059	0	NA	NA	NA	NA	NA	NA	NA	NA	NA	NA
Manihot esculenta	pacific_islands	sam	A	0.8793	0.1357	neither	0.1499	0.8458	0.0043	0.1506	0.995	0.005	0.0529	0.1417	0.7991	0.004	0.0023	NA	NA	NA	NA	NA	NA	NA	NA	NA	NA
Manihot esculenta	southern_america	sam	A	0.9759	0.0333	conservatism	0.0205	0.9776	0.0019	0.0205	0.9981	0.0019	0.004	0.0204	0.9735	0.0019	0.0003	NA	NA	NA	NA	NA	NA	NA	NA	NA	NA
Medicago lupulina	africa	europe	C	0.746	0.2606	neither	0.6219	0.3306	0.0475	0.6529	0.8744	0.1256	0.6101	0.2425	0.1289	0.0185	0	NA	NA	NA	NA	NA	NA	NA	NA	NA	NA
Medicago lupulina	temperate_asia	europe	C	0.5995	0.3938	neither	0.0004	0.8394	0.1603	0.0005	0.8397	0.1603	0.0085	0.0004	0.8185	0.1563	0.0164	NA	NA	NA	NA	NA	NA	NA	NA	NA	NA
Medicago lupulina	australasia	europe	C	0.8118	0.1699	neither	0.1637	0.8329	0.0034	0.1643	0.9959	0.0041	0.0918	0.1486	0.7562	0.0031	0.0003	NA	NA	NA	NA	NA	NA	NA	NA	NA	NA
Medicago lupulina	northern_america	europe	C	0.9684	0.04	conservatism	0.0059	0.97	0.0241	0.0061	0.9758	0.0242	0.0001	0.0059	0.9696	0.0241	0.0003	NA	NA	NA	NA	NA	NA	NA	NA	NA	NA
Medicago lupulina	pacific_islands	europe	C	0.6619	0.3572	neither	0.266	0.2849	0.4491	0.4829	0.3881	0.6119	0.8624	0.0233	0.0249	0.0393	0.0501	NA	NA	NA	NA	NA	NA	NA	NA	NA	NA
Medicago lupulina	southern_america	europe	C	0.7294	0.2548	neither	0.1264	0.7114	0.1622	0.1509	0.8144	0.1856	0.0012	0.1231	0.693	0.158	0.0247	NA	NA	NA	NA	NA	NA	NA	NA	NA	NA
Medicago polymorpha	africa	afr_eur_ate	C	0.8818	0.1141	neither	0.1424	0.8525	0.0051	0.1431	0.994	0.006	0.1155	0.1259	0.754	0.0045	0	0.287667	0.0364406	herb	annual	2.23592e+07	4.1291	-0.8486	0.233	185	26.6581
Medicago polymorpha	temperate_asia	afr_eur_ate	C	0.7402	0.2673	neither	0.0759	0.8372	0.087	0.0831	0.9059	0.0941	0.1199	0.0668	0.7368	0.0765	0	0.287667	0.0364406	herb	annual	2.23592e+07	4.1291	-0.8486	0.233	120	3.0182
Medicago polymorpha	australasia	afr_eur_ate	C	1	0.0117	conservatism	0.0879	0.9116	0.0006	0.0879	0.9994	0.0006	0.0488	0.0836	0.8671	0.0005	0	0.287667	0.0364406	herb	annual	2.23592e+07	4.1291	-0.8486	0.233	253	60.9024
Medicago polymorpha	europe	afr_eur_ate	C	0.8959	0.1007	neither	0.5489	0.4378	0.0133	0.5563	0.9706	0.0294	0.6793	0.176	0.1404	0.0043	0	0.287667	0.0364406	herb	annual	2.23592e+07	4.1291	-0.8486	0.233	361	14.3737
Medicago polymorpha	northern_america	afr_eur_ate	C	0.9509	0.055	neither	0.0446	0.9515	0.0038	0.0448	0.996	0.004	0.0001	0.0446	0.9514	0.0038	0	0.287667	0.0364406	herb	annual	2.23592e+07	4.1291	-0.8486	0.233	191	2.2189
Medicago polymorpha	pacific_islands	afr_eur_ate	C	0.8734	0.1415	neither	0.3546	0.5346	0.1109	0.3988	0.8282	0.1718	0.9257	0.0264	0.0397	0.0082	0	0.287667	0.0364406	herb	annual	2.23592e+07	4.1291	-0.8486	0.233	141	37.5938
Medicago polymorpha	southern_america	afr_eur_ate	C	0.8843	0.1232	neither	0.1827	0.739	0.0782	0.1982	0.9043	0.0957	0.0127	0.1804	0.7297	0.0772	0	0.287667	0.0364406	herb	annual	2.23592e+07	4.1291	-0.8486	0.233	177	50.3172
Melaleuca quinquenervia	northern_america	australasia	C	0.9034	0.1132	neither	0.5941	0.4059	0	0.5941	1	0	0.7715	0.1357	0.0927	0	0	NA	NA	NA	NA	NA	NA	NA	NA	NA	NA
Melaleuca quinquenervia	pacific_islands	australasia	C	0.8485	0.1632	neither	0.5905	0.3626	0.0468	0.6195	0.8857	0.1143	0.2494	0.4433	0.2722	0.0351	0	NA	NA	NA	NA	NA	NA	NA	NA	NA	NA
Melaleuca quinquenervia	southern_america	australasia	C	0.776	0.194	neither	0.4213	0.5588	0.02	0.4298	0.9655	0.0345	0.2031	0.3357	0.4453	0.0159	0	NA	NA	NA	NA	NA	NA	NA	NA	NA	NA
Melia azedarach	africa	ate_aus_nam	C	0.9759	0.035	conservatism	0.1443	0.8547	0.001	0.1445	0.9988	0.0012	0.0254	0.1407	0.8329	0.001	0.0001	12	0.373186	tree	perennial	3.05688e+07	2.5682	-2.493	-1.1297	323	6.8914
Melia azedarach	temperate_asia	ate_aus_nam	C	0.9892	0.01	conservatism	0.0801	0.8977	0.0222	0.0819	0.9759	0.0241	0.2955	0.0564	0.6316	0.0156	0.0008	12	0.373186	tree	perennial	3.05688e+07	2.5682	-2.493	-1.1297	236	26.506
Melia azedarach	australasia	ate_aus_nam	C	0.781	0.209	neither	0.3232	0.6749	0.0019	0.3238	0.9972	0.0028	0.3052	0.2246	0.4689	0.0013	0	12	0.373186	tree	perennial	3.05688e+07	2.5682	-2.493	-1.1297	180	38.329
Melia azedarach	europe	ate_aus_nam	C	0.9867	0.0275	conservatism	0.0875	0.9111	0.0014	0.0876	0.9985	0.0015	0.5747	0.0372	0.3875	0.0006	0	12	0.373186	tree	perennial	3.05688e+07	2.5682	-2.493	-1.1297	112	35.1111
Melia azedarach	northern_america	ate_aus_nam	C	0.9525	0.0508	neither	0.1741	0.8249	0.0009	0.1743	0.9989	0.0011	0.1048	0.1559	0.7385	0.0008	0	12	0.373186	tree	perennial	3.05688e+07	2.5682	-2.493	-1.1297	317	25.8478
Melia azedarach	pacific_islands	ate_aus_nam	C	0.8976	0.1199	neither	0.403	0.5957	0.0013	0.4035	0.9978	0.0022	0.2413	0.3058	0.452	0.001	0	12	0.373186	tree	perennial	3.05688e+07	2.5682	-2.493	-1.1297	184	13.7618
Melia azedarach	southern_america	ate_aus_nam	C	0.9892	0.0175	conservatism	0.0641	0.9283	0.0076	0.0646	0.9919	0.0081	0.0037	0.0639	0.9249	0.0076	0	12	0.373186	tree	perennial	3.05688e+07	2.5682	-2.493	-1.1297	28	19.6649
Melinis minutiflora	africa	africa	AC	1	0.0017	conservatism	0.2153	0.7832	0.0015	0.2156	0.9981	0.0019	0.4109	0.1268	0.4614	0.0009	0	1	0.000105	herb	perennial	2.58876e+07	0.0974	-3.5877	-0.9459	54	16.2345
Melinis minutiflora	australasia	africa	AC	0.995	0.0083	conservatism	0.0545	0.9455	0	0.0545	1	0	0.0855	0.0499	0.8647	0	0	1	0.000105	herb	perennial	2.58876e+07	0.0974	-3.5877	-0.9459	97	18.5516
Melinis minutiflora	northern_america	africa	AC	0.9284	0.0716	neither	0.0915	0.9061	0.0024	0.0917	0.9973	0.0027	0.025	0.0892	0.8834	0.0024	0	1	0.000105	herb	perennial	2.58876e+07	0.0974	-3.5877	-0.9459	110	25.7342
Melinis minutiflora	pacific_islands	africa	AC	0.8376	0.159	neither	0.255	0.7015	0.0435	0.2666	0.9416	0.0584	0.11	0.2267	0.6235	0.0387	0.0011	1	0.000105	herb	perennial	2.58876e+07	0.0974	-3.5877	-0.9459	110	1.6358
Melinis minutiflora	southern_america	africa	AC	0.9892	0.0142	conservatism	0.0505	0.9153	0.0342	0.0523	0.964	0.036	0.0181	0.0494	0.895	0.0334	0.0041	1	0.000105	herb	perennial	2.58876e+07	0.0974	-3.5877	-0.9459	223	8.2845
Melinis repens	africa	africa	BC	0.8593	0.159	neither	0.1159	0.8841	0	0.1159	1	0	0.3385	0.0767	0.5848	0	0	NA	NA	NA	NA	NA	NA	NA	NA	NA	NA
Melinis repens	temperate_asia	africa	BC	0.6411	0.3947	neither	0.7029	0.2928	0.0043	0.7059	0.9856	0.0144	0.5906	0.2878	0.1199	0.0018	0	NA	NA	NA	NA	NA	NA	NA	NA	NA	NA
Melinis repens	tropical_asia	africa	BC	0.9217	0.0874	neither	0.4703	0.4999	0.0298	0.4848	0.9438	0.0562	0.6766	0.1521	0.1617	0.0096	0	NA	NA	NA	NA	NA	NA	NA	NA	NA	NA
Melinis repens	australasia	africa	BC	0.9875	0.01	conservatism	0.0195	0.9804	0.0002	0.0195	0.9998	0.0002	0.0323	0.0188	0.9487	0.0001	0	NA	NA	NA	NA	NA	NA	NA	NA	NA	NA
Melinis repens	northern_america	africa	BC	0.8934	0.0858	neither	0.0387	0.9611	0.0002	0.0388	0.9998	0.0002	0.0053	0.0385	0.956	0.0002	0	NA	NA	NA	NA	NA	NA	NA	NA	NA	NA
Melinis repens	pacific_islands	africa	BC	0.9167	0.0749	neither	0.3359	0.6413	0.0228	0.3437	0.9656	0.0344	0.4214	0.1944	0.3711	0.0132	0	NA	NA	NA	NA	NA	NA	NA	NA	NA	NA
Melinis repens	southern_america	africa	BC	0.9509	0.0616	neither	0.2401	0.753	0.0069	0.2418	0.9909	0.0091	0.0356	0.2314	0.7257	0.0067	0.0006	NA	NA	NA	NA	NA	NA	NA	NA	NA	NA
Miconia calvescens	australasia	sam	A	0.9842	0.0192	conservatism	0.3342	0.6658	0	0.3342	1	0	0.2635	0.2462	0.4903	0	0	NA	NA	NA	NA	NA	NA	NA	NA	NA	NA
Miconia calvescens	pacific_islands	sam	A	0.9126	0.0991	neither	0.4146	0.5849	0.0005	0.4148	0.9992	0.0008	0.0318	0.4014	0.5663	0.0005	0	NA	NA	NA	NA	NA	NA	NA	NA	NA	NA
Miconia crenata	africa	atr_sam	A	0.9983	0.0075	conservatism	0.0608	0.8532	0.086	0.0666	0.9084	0.0916	0.1957	0.0489	0.6862	0.0692	0	1.2	3e-05	shrub	perennial	2.23916e+07	4.7679	-4.886	-3.4353	109	14.1749
Miconia crenata	tropical_asia	atr_sam	A	0.9875	0.0192	conservatism	0.0907	0.8932	0.0161	0.0922	0.9823	0.0177	0.0303	0.088	0.8662	0.0156	0	1.2	3e-05	shrub	perennial	2.23916e+07	4.7679	-4.886	-3.4353	129	24.096
Miconia crenata	pacific_islands	atr_sam	A	0.9933	0.0083	conservatism	0.097	0.8833	0.0197	0.099	0.9782	0.0218	0.0281	0.0943	0.8584	0.0192	0	1.2	3e-05	shrub	perennial	2.23916e+07	4.7679	-4.886	-3.4353	82	4.9545
Mimosa pudica	africa	nam_sam	A	0.9842	0.0225	conservatism	0.0139	0.9828	0.0033	0.0139	0.9967	0.0033	0.0232	0.0135	0.959	0.0032	0.0009	0.45	0.00534667	herb	perennial	2.63205e+07	0.7457	-4.1605	-1.8997	120	2.2089
Mimosa pudica	temperate_asia	nam_sam	A	0.9883	0.015	conservatism	0.1655	0.8177	0.0168	0.1683	0.9799	0.0201	0.4485	0.0913	0.451	0.0093	0	0.45	0.00534667	herb	perennial	2.63205e+07	0.7457	-4.1605	-1.8997	246	28.44
Mimosa pudica	tropical_asia	nam_sam	A	0.9642	0.0316	conservatism	0.0054	0.9735	0.021	0.0056	0.9788	0.0212	0	0.0054	0.9688	0.0209	0.0049	0.45	0.00534667	herb	perennial	2.63205e+07	0.7457	-4.1605	-1.8997	188	14.9892
Mimosa pudica	australasia	nam_sam	A	1	0.0017	conservatism	0.0342	0.9597	0.006	0.0344	0.9937	0.0063	0.1482	0.0291	0.8175	0.0051	0	0.45	0.00534667	herb	perennial	2.63205e+07	0.7457	-4.1605	-1.8997	111	24.1969
Mimosa pudica	pacific_islands	nam_sam	A	0.9625	0.04	conservatism	0.0972	0.901	0.0018	0.0974	0.998	0.002	0.0741	0.09	0.8342	0.0017	0	0.45	0.00534667	herb	perennial	2.63205e+07	0.7457	-4.1605	-1.8997	184	7.7742
Mimosa pudica	southern_america	nam_sam	A	0.9925	0.0108	conservatism	0.1796	0.8185	0.0019	0.18	0.9977	0.0023	0.1376	0.1549	0.7058	0.0016	0	NA	NA	NA	NA	NA	NA	NA	NA	NA	NA
Mirabilis jalapa	africa	nam_sam	AC	0.9908	0.0108	conservatism	0.0158	0.9754	0.0088	0.016	0.9911	0.0089	0.005	0.0157	0.9705	0.0087	0	0.8	0.05703	herb	perennial	3.09092e+07	0.7445	-2.4219	0.9462	166	19.9551
Mirabilis jalapa	temperate_asia	nam_sam	AC	0.8743	0.1149	neither	0.1096	0.8415	0.0489	0.1153	0.9451	0.0549	0.0616	0.1029	0.7897	0.0459	0	0.8	0.05703	herb	perennial	3.09092e+07	0.7445	-2.4219	0.9462	452	11.75
Mirabilis jalapa	tropical_asia	nam_sam	AC	0.9176	0.0974	neither	0.0277	0.8679	0.1044	0.031	0.8926	0.1074	0.0019	0.0277	0.8662	0.1042	0.0001	0.8	0.05703	herb	perennial	3.09092e+07	0.7445	-2.4219	0.9462	427	1.0601
Mirabilis jalapa	australasia	nam_sam	AC	0.8901	0.1141	neither	0.3643	0.6126	0.0231	0.373	0.9637	0.0363	0.0951	0.3297	0.5543	0.0209	0	0.8	0.05703	herb	perennial	3.09092e+07	0.7445	-2.4219	0.9462	141	48.9623
Mirabilis jalapa	europe	nam_sam	AC	0.98	0.0458	conservatism	0.0515	0.5805	0.3679	0.0815	0.6121	0.3879	0.3864	0.0314	0.3542	0.2245	0.0034	0.8	0.05703	herb	perennial	3.09092e+07	0.7445	-2.4219	0.9462	427	27.8548
Mirabilis jalapa	northern_america	nam_sam	AC	1	0.0033	conservatism	0.0763	0.773	0.1507	0.0898	0.8368	0.1632	0.1733	0.063	0.6384	0.1245	0.0008	0.8	0.05703	herb	perennial	3.09092e+07	0.7445	-2.4219	0.9462	201	12.1881
Mirabilis jalapa	pacific_islands	nam_sam	AC	0.8468	0.1724	neither	0.1319	0.8601	0.008	0.1329	0.9908	0.0092	0.5207	0.0632	0.4122	0.0038	0	0.8	0.05703	herb	perennial	3.09092e+07	0.7445	-2.4219	0.9462	135	28.854
Mirabilis jalapa	southern_america	nam_sam	AC	0.9892	0.0117	conservatism	0.0068	0.9452	0.048	0.0071	0.9517	0.0483	0.0011	0.0068	0.9441	0.0479	0	NA	NA	NA	NA	NA	NA	NA	NA	NA	NA
Momordica charantia	africa	afr_atr_aus_nam_sam	AC	0.9667	0.0316	conservatism	0.0086	0.9553	0.0361	0.0089	0.9635	0.0365	0.1922	0.0069	0.7706	0.0292	0.0011	4	0.0745875	herb	annual	2.49907e+07	0.2022	-3.5676	-0.8812	224	1.6444
Momordica charantia	temperate_asia	afr_atr_aus_nam_sam	AC	0.985	0.0175	conservatism	0.1486	0.8275	0.0239	0.1522	0.972	0.028	0.3362	0.0986	0.5493	0.0158	0	4	0.0745875	herb	annual	2.49907e+07	0.2022	-3.5676	-0.8812	618	33.9174
Momordica charantia	northern_america	afr_atr_aus_nam_sam	AC	0.9775	0.02	conservatism	0.2338	0.7662	0	0.2338	1	0	0.0527	0.2215	0.7258	0	0	4	0.0745875	herb	annual	2.49907e+07	0.2022	-3.5676	-0.8812	139	30.5667
Momordica charantia	pacific_islands	afr_atr_aus_nam_sam	AC	1	0.0058	conservatism	0.1227	0.8543	0.023	0.1256	0.9738	0.0262	0.3338	0.0818	0.5691	0.0153	0	4	0.0745875	herb	annual	2.49907e+07	0.2022	-3.5676	-0.8812	114	19.2069
Momordica charantia	southern_america	afr_atr_aus_nam_sam	AC	1	0.0058	conservatism	0.0881	0.9065	0.0054	0.0886	0.9941	0.0059	0.0687	0.082	0.8436	0.005	0.0007	NA	NA	NA	NA	NA	NA	NA	NA	NA	NA
Morinda citrifolia	northern_america	pac_ate_atr_aus	A	0.8626	0.1132	neither	0.3908	0.6092	0	0.3908	1	0	0.3397	0.2581	0.4022	0	0	6.05	0.01502	tree	perennial	3.36189e+07	0.1275	-4.4658	-2.7339	128	16.1253
Morinda citrifolia	pacific_islands	pac_ate_atr_aus	A	0.9684	0.0316	conservatism	0.0779	0.8986	0.0235	0.0797	0.9745	0.0255	0.1815	0.0637	0.7351	0.0193	0.0005	6.05	0.01502	tree	perennial	3.36189e+07	0.1275	-4.4658	-2.7339	1023	7.5276
Morinda citrifolia	southern_america	pac_ate_atr_aus	A	0.9625	0.0441	conservatism	0.0438	0.9525	0.0037	0.044	0.9962	0.0038	0.0326	0.0424	0.921	0.0036	0.0005	NA	NA	NA	NA	NA	NA	NA	NA	NA	NA
Muntingia calabura	africa	nam_sam	AC	0.9201	0.0899	neither	0.1796	0.8204	0	0.1796	1	0	0.3688	0.1133	0.5178	0	0	NA	NA	NA	NA	NA	NA	NA	NA	NA	NA
Muntingia calabura	temperate_asia	nam_sam	AC	0.9292	0.0783	neither	0.5605	0.4356	0.0039	0.5627	0.9911	0.0089	0.3292	0.376	0.2922	0.0026	0	9	9.33335e-05	tree	perennial	4.73789e+07	1.1586	-4.0244	-0.7447	89	21.2903
Muntingia calabura	tropical_asia	nam_sam	AC	0.975	0.0308	conservatism	0.0599	0.9089	0.0312	0.0618	0.9668	0.0332	0.0031	0.0596	0.9054	0.0311	0.0008	9	9.33335e-05	tree	perennial	4.73789e+07	1.1586	-4.0244	-0.7447	128	16.3212
Muntingia calabura	northern_america	nam_sam	AC	0.8535	0.1607	neither	0.6405	0.358	0.0014	0.6415	0.996	0.004	0.4277	0.3666	0.2049	0.0008	0	9	9.33335e-05	tree	perennial	4.73789e+07	1.1586	-4.0244	-0.7447	95	29.3462
Muntingia calabura	pacific_islands	nam_sam	AC	0.8318	0.1582	neither	0.3776	0.6224	0	0.3776	1	0	0.2806	0.2717	0.4477	0	0	NA	NA	NA	NA	NA	NA	NA	NA	NA	NA
Muntingia calabura	southern_america	nam_sam	AC	0.9484	0.0591	neither	0.2117	0.7883	0	0.2117	1	0	0.2112	0.167	0.6218	0	0	NA	NA	NA	NA	NA	NA	NA	NA	NA	NA
Murraya paniculata	northern_america	ate_atr	AC	0.7519	0.2373	neither	0.2383	0.7594	0.0023	0.2389	0.9969	0.0031	0.1656	0.1989	0.6336	0.002	0	NA	NA	NA	NA	NA	NA	NA	NA	NA	NA
Murraya paniculata	pacific_islands	ate_atr	AC	0.7685	0.2331	neither	0.3227	0.6618	0.0154	0.3278	0.9772	0.0228	0.3532	0.2087	0.4281	0.01	0	NA	NA	NA	NA	NA	NA	NA	NA	NA	NA
Murraya paniculata	southern_america	ate_atr	AC	0.8759	0.1141	neither	0.213	0.7846	0.0024	0.2135	0.9969	0.0031	0.0834	0.1952	0.7191	0.0022	0	NA	NA	NA	NA	NA	NA	NA	NA	NA	NA
Neonotonia wightii	temperate_asia	africa	AC	0.9392	0.0624	neither	0.4201	0.5708	0.0091	0.424	0.9843	0.0157	0.1556	0.3547	0.4819	0.0077	0.0001	2.75333	0.0053849	herb	perennial	3.255e+07	0.2414	-2.8101	0.2377	61	20.0859
Neonotonia wightii	australasia	africa	AC	0.9617	0.0466	conservatism	0.2299	0.7695	0.0006	0.23	0.9992	0.0008	0.0796	0.2116	0.7082	0.0005	0	2.75333	0.0053849	herb	perennial	3.255e+07	0.2414	-2.8101	0.2377	71	29.4726
Neonotonia wightii	pacific_islands	africa	AC	0.647	0.3497	neither	0.5026	0.4722	0.0252	0.5156	0.9493	0.0507	0.2273	0.3884	0.3648	0.0195	0	2.75333	0.0053849	herb	perennial	3.255e+07	0.2414	-2.8101	0.2377	48	16.4871
Neonotonia wightii	southern_america	africa	AC	0.9176	0.0824	neither	0.3016	0.6984	0	0.3016	1	0	0.2405	0.2291	0.5304	0	0	NA	NA	NA	NA	NA	NA	NA	NA	NA	NA
Nephrolepis brownii	northern_america	ate_atr_sam	AC	0.7494	0.2481	neither	0.4483	0.5479	0.0038	0.45	0.9931	0.0069	0.1746	0.37	0.4522	0.0031	0	NA	NA	NA	NA	NA	NA	NA	NA	NA	NA
Nephrolepis brownii	pacific_islands	ate_atr_sam	AC	0.8143	0.229	neither	0.355	0.6397	0.0053	0.3569	0.9918	0.0082	0.1711	0.2943	0.5302	0.0044	0	NA	NA	NA	NA	NA	NA	NA	NA	NA	NA
Nerium oleander	africa	europe	C	0.9317	0.0733	neither	0.2401	0.7197	0.0402	0.2502	0.9471	0.0529	0.0178	0.2358	0.7068	0.0395	0.0001	3.85	0.004083	shrub	perennial	3.46567e+07	4.3265	-0.864	0.2127	248	29.8378
Nerium oleander	temperate_asia	europe	C	0.9975	0.0083	conservatism	0.0513	0.9035	0.0452	0.0537	0.9524	0.0476	0.0455	0.049	0.8624	0.0431	0	3.85	0.004083	shrub	perennial	3.46567e+07	4.3265	-0.864	0.2127	623	4.6378
Nerium oleander	tropical_asia	europe	C	0.6953	0.3114	neither	0.979	0.0186	0.0024	0.9813	0.8857	0.1143	0.0063	0.9728	0.0185	0.0024	0	3.85	0.004083	shrub	perennial	3.46567e+07	4.3265	-0.864	0.2127	229	12.8461
Nerium oleander	australasia	europe	C	0.985	0.0192	conservatism	0.1398	0.8585	0.0017	0.14	0.998	0.002	0.0176	0.1373	0.8434	0.0017	0	3.85	0.004083	shrub	perennial	3.46567e+07	4.3265	-0.864	0.2127	180	62.8324
Nerium oleander	europe	europe	C	1	0.0092	conservatism	0.1708	0.8255	0.0037	0.1714	0.9955	0.0045	0.0885	0.1557	0.7524	0.0034	0	NA	NA	NA	NA	NA	NA	NA	NA	NA	NA
Nerium oleander	northern_america	europe	C	0.9509	0.0433	conservatism	0.078	0.9088	0.0132	0.079	0.9857	0.0143	0.0027	0.0777	0.9062	0.0131	0.0002	3.85	0.004083	shrub	perennial	3.46567e+07	4.3265	-0.864	0.2127	153	5.0062
Nerium oleander	pacific_islands	europe	C	0.846	0.1615	neither	0.3457	0.4582	0.1961	0.43	0.7003	0.2997	0.8712	0.0445	0.059	0.0252	0	NA	NA	NA	NA	NA	NA	NA	NA	NA	NA
Nerium oleander	southern_america	europe	C	0.826	0.1882	neither	0.8522	0.1347	0.013	0.8635	0.9118	0.0882	0.1706	0.7068	0.1117	0.0108	0	NA	NA	NA	NA	NA	NA	NA	NA	NA	NA
Nicandra physalodes	africa	nam_sam	C	0.9542	0.0491	conservatism	0.0415	0.9568	0.0017	0.0415	0.9982	0.0018	0.0084	0.0411	0.9488	0.0017	0	0.71875	0.00087	herb	annual	1.51682e+07	4.8452	-2.5255	0.6639	161	3.9336
Nicandra physalodes	temperate_asia	nam_sam	C	0.9917	0.0075	conservatism	0.0327	0.7515	0.2158	0.0417	0.7769	0.2231	0.0048	0.0324	0.7435	0.2135	0.0058	0.71875	0.00087	herb	annual	1.51682e+07	4.8452	-2.5255	0.6639	178	40.7369
Nicandra physalodes	tropical_asia	nam_sam	C	0.985	0.0092	conservatism	0.0087	0.8797	0.1115	0.0098	0.8875	0.1125	0.0004	0.0087	0.8792	0.1115	0.0002	0.71875	0.00087	herb	annual	1.51682e+07	4.8452	-2.5255	0.6639	198	27.7332
Nicandra physalodes	australasia	nam_sam	C	0.9742	0.0258	conservatism	0.0282	0.9647	0.0071	0.0284	0.9927	0.0073	0.0132	0.0278	0.952	0.007	0	0.71875	0.00087	herb	annual	1.51682e+07	4.8452	-2.5255	0.6639	141	23.9658
Nicandra physalodes	europe	nam_sam	C	0.9675	0.0691	neither	0.1234	0.097	0.7796	0.5599	0.1106	0.8894	0.1371	0.1065	0.0837	0.6727	0	0.71875	0.00087	herb	annual	1.51682e+07	4.8452	-2.5255	0.6639	170	52.1215
Nicandra physalodes	northern_america	nam_sam	C	0.8651	0.1624	neither	0.1831	0.4854	0.3316	0.2739	0.5941	0.4059	0.03	0.1776	0.4708	0.3216	0	0.71875	0.00087	herb	annual	1.51682e+07	4.8452	-2.5255	0.6639	202	38.2875
Nicandra physalodes	pacific_islands	nam_sam	C	0.5196	0.4788	neither	0.8213	0.1754	0.0033	0.824	0.9815	0.0185	0.3319	0.5487	0.1172	0.0022	0	0.71875	0.00087	herb	annual	1.51682e+07	4.8452	-2.5255	0.6639	173	0.8597
Nicandra physalodes	southern_america	nam_sam	C	0.9875	0.0316	conservatism	0.1802	0.8112	0.0086	0.1818	0.9895	0.0105	0.1306	0.1567	0.7053	0.0075	0	NA	NA	NA	NA	NA	NA	NA	NA	NA	NA
Nicotiana glauca	africa	sam	C	0.8784	0.1324	neither	0.0979	0.8514	0.0507	0.1031	0.9438	0.0562	0.003	0.097	0.8439	0.0503	0.0058	3.16667	4.27e-05	shrub	perennial	8.48517e+06	4.2212	-1.6594	0.3204	193	22.8007
Nicotiana glauca	temperate_asia	sam	C	0.7377	0.2839	neither	0.3213	0.651	0.0278	0.3304	0.9591	0.0409	0.0141	0.3157	0.6398	0.0273	0.0031	3.16667	4.27e-05	shrub	perennial	8.48517e+06	4.2212	-1.6594	0.3204	125	45.0413
Nicotiana glauca	australasia	sam	C	0.8601	0.1357	neither	0.16	0.7779	0.062	0.1706	0.9261	0.0739	0.0165	0.1569	0.7628	0.0608	0.0029	3.16667	4.27e-05	shrub	perennial	8.48517e+06	4.2212	-1.6594	0.3204	173	11.0286
Nicotiana glauca	europe	sam	C	0.9825	0.0167	conservatism	0.2369	0.7505	0.0126	0.2399	0.9835	0.0165	0.2275	0.183	0.5797	0.0097	0	3.16667	4.27e-05	shrub	perennial	8.48517e+06	4.2212	-1.6594	0.3204	171	58.8018
Nicotiana glauca	northern_america	sam	C	0.8693	0.1257	neither	0.0335	0.8867	0.0798	0.0364	0.9174	0.0826	0.0005	0.0326	0.8619	0.0776	0.0274	3.16667	4.27e-05	shrub	perennial	8.48517e+06	4.2212	-1.6594	0.3204	144	43.6516
Nicotiana glauca	pacific_islands	sam	C	0.5712	0.448	neither	0.8085	0.1796	0.0119	0.8183	0.9376	0.0624	0.2497	0.6066	0.1347	0.009	0	3.16667	4.27e-05	shrub	perennial	8.48517e+06	4.2212	-1.6594	0.3204	158	35.935
Nicotiana glauca	southern_america	sam	C	0.9317	0.0708	neither	0.0274	0.8118	0.1608	0.0326	0.8347	0.1653	0.0406	0.0258	0.7639	0.1513	0.0184	3.16667	4.27e-05	shrub	perennial	8.48517e+06	4.2212	-1.6594	0.3204	114	7.0079
Nicotiana tabacum	africa	eur_nam_sam	AC	0.9642	0.0466	conservatism	0.1327	0.8617	0.0057	0.1334	0.9935	0.0065	0.0795	0.1221	0.7932	0.0052	0	NA	NA	NA	NA	NA	NA	NA	NA	NA	NA
Nicotiana tabacum	temperate_asia	eur_nam_sam	AC	0.9475	0.0433	conservatism	0.0685	0.8843	0.0472	0.0719	0.9493	0.0507	0.0554	0.0645	0.8323	0.0444	0.0034	NA	NA	NA	NA	NA	NA	NA	NA	NA	NA
Nicotiana tabacum	tropical_asia	eur_nam_sam	AC	0.9867	0.0183	conservatism	0.0781	0.8689	0.053	0.0824	0.9425	0.0575	0.0016	0.0774	0.861	0.0525	0.0076	NA	NA	NA	NA	NA	NA	NA	NA	NA	NA
Nicotiana tabacum	australasia	eur_nam_sam	AC	0.9759	0.025	conservatism	0.3483	0.6517	0	0.3483	1	0	0.1137	0.3087	0.5776	0	0	NA	NA	NA	NA	NA	NA	NA	NA	NA	NA
Nicotiana tabacum	europe	eur_nam_sam	AC	0.995	0.0142	conservatism	0.1045	0.895	0.0006	0.1045	0.9994	0.0006	0.5631	0.0457	0.391	0.0002	0	NA	NA	NA	NA	NA	NA	NA	NA	NA	NA
Nicotiana tabacum	northern_america	eur_nam_sam	AC	0.9226	0.0891	neither	0.237	0.763	0	0.237	1	0	0.1595	0.1992	0.6413	0	0	NA	NA	NA	NA	NA	NA	NA	NA	NA	NA
Nicotiana tabacum	pacific_islands	eur_nam_sam	AC	0.8193	0.2173	neither	0.3476	0.6524	0	0.3476	1	0	0.4381	0.1953	0.3666	0	0	NA	NA	NA	NA	NA	NA	NA	NA	NA	NA
Nicotiana tabacum	southern_america	eur_nam_sam	AC	0.9875	0.0216	conservatism	0.1694	0.8288	0.0018	0.1697	0.9978	0.0022	0.0049	0.1685	0.8247	0.0018	0	NA	NA	NA	NA	NA	NA	NA	NA	NA	NA
Ocimum basilicum	africa	afr_atr_nam	A	0.9917	0.0108	conservatism	0.1073	0.8848	0.008	0.1081	0.9911	0.0089	0.104	0.0961	0.7927	0.0071	0	NA	NA	NA	NA	NA	NA	NA	NA	NA	NA
Ocimum basilicum	temperate_asia	afr_atr_nam	A	0.8218	0.1982	neither	0.4402	0.5404	0.0194	0.4489	0.9654	0.0346	0.5578	0.1946	0.239	0.0086	0	NA	NA	NA	NA	NA	NA	NA	NA	NA	NA
Ocimum basilicum	northern_america	afr_atr_nam	A	0.8668	0.1382	neither	0.0661	0.8245	0.1094	0.0742	0.8829	0.1171	0.3864	0.0406	0.5059	0.0671	0	NA	NA	NA	NA	NA	NA	NA	NA	NA	NA
Ocimum basilicum	pacific_islands	afr_atr_nam	A	0.9051	0.1057	neither	0.0495	0.9424	0.0081	0.0499	0.9915	0.0085	0.5371	0.0229	0.4362	0.0038	0	NA	NA	NA	NA	NA	NA	NA	NA	NA	NA
Ocimum basilicum	southern_america	afr_atr_nam	A	0.9509	0.0541	neither	0.1801	0.7867	0.0332	0.1862	0.9595	0.0405	0.0695	0.1675	0.7319	0.0309	0.0002	NA	NA	NA	NA	NA	NA	NA	NA	NA	NA
Odontonema cuspidatum	pacific_islands	nam_sam	A	0.8951	0.0991	neither	0.1754	0.6913	0.1333	0.2024	0.8384	0.1616	0.0347	0.1614	0.6362	0.1226	0.0452	NA	NA	NA	NA	NA	NA	NA	NA	NA	NA
Odontonema cuspidatum	southern_america	nam_sam	A	0.9667	0.0341	conservatism	0.1348	0.8126	0.0526	0.1423	0.9392	0.0608	0.0156	0.1327	0.7999	0.0518	0	NA	NA	NA	NA	NA	NA	NA	NA	NA	NA
Oldenlandia corymbosa	temperate_asia	afr_ate_atr_nam_sam	AC	0.6053	0.3913	neither	0.6182	0.2634	0.1184	0.7012	0.6899	0.3101	0.9726	0.0169	0.0072	0.0032	0	NA	NA	NA	NA	NA	NA	NA	NA	NA	NA
Oldenlandia corymbosa	australasia	afr_ate_atr_nam_sam	AC	0.9409	0.0733	neither	0.2464	0.7536	0	0.2464	1	0	0.1788	0.2024	0.6188	0	0	0.2	0.000201	herb	annual	8.59268e+07	0.9568	-3.9438	-1.3634	91	25.5432
Oldenlandia corymbosa	pacific_islands	afr_ate_atr_nam_sam	AC	0.7094	0.2823	neither	0.1916	0.7329	0.0755	0.2072	0.9066	0.0934	0.1761	0.1578	0.6038	0.0622	0	0.2	0.000201	herb	annual	8.59268e+07	0.9568	-3.9438	-1.3634	58	12.0576
Oldenlandia corymbosa	southern_america	afr_ate_atr_nam_sam	AC	0.9833	0.0142	conservatism	0.152	0.8388	0.0093	0.1534	0.989	0.011	0.0887	0.1384	0.7641	0.0085	0.0003	NA	NA	NA	NA	NA	NA	NA	NA	NA	NA
Oplismenus hirtellus	northern_america	afr_aus_sam	C	0.9883	0.0233	conservatism	0.1481	0.851	0.0009	0.1482	0.999	0.001	0.3175	0.1011	0.5808	0.0006	0	0.75	0.001085	herb	perennial	8.51323e+07	1.3928	-2.0911	-0.8045	180	36.7827
Oplismenus hirtellus	pacific_islands	afr_aus_sam	C	0.6095	0.3955	neither	0.6526	0.3441	0.0033	0.6547	0.9906	0.0094	0.0969	0.5894	0.3108	0.003	0	0.75	0.001085	herb	perennial	8.51323e+07	1.3928	-2.0911	-0.8045	182	3.3603
Opuntia ficus-indica	africa	sam	CE	0.9625	0.0341	conservatism	0.2308	0.6811	0.0881	0.2531	0.8855	0.1145	0.023	0.2255	0.6654	0.086	0.0001	3.3125	0.002268	shrub	perennial	5.42179e+06	4.1798	-1.8696	0.1983	64	14.4517
Opuntia ficus-indica	temperate_asia	sam	CE	0.7677	0.2256	neither	0.1548	0.7924	0.0529	0.1634	0.9375	0.0625	0.0013	0.1546	0.7913	0.0528	0	3.3125	0.002268	shrub	perennial	5.42179e+06	4.1798	-1.8696	0.1983	378	37.2814
Opuntia ficus-indica	australasia	sam	CE	0.9101	0.1074	neither	0.539	0.3252	0.1358	0.6237	0.7054	0.2946	0.0329	0.5213	0.3145	0.1313	0	3.3125	0.002268	shrub	perennial	5.42179e+06	4.1798	-1.8696	0.1983	180	20.0249
Opuntia ficus-indica	europe	sam	CE	0.9251	0.0899	neither	0.2014	0.3425	0.4561	0.3704	0.4288	0.5712	0.1754	0.166	0.2822	0.3758	0.0007	3.3125	0.002268	shrub	perennial	5.42179e+06	4.1798	-1.8696	0.1983	189	50.9289
Opuntia ficus-indica	northern_america	sam	CE	0.9384	0.0608	neither	0.4159	0.4553	0.1288	0.4774	0.7794	0.2206	0.1809	0.3406	0.3729	0.1055	0	3.3125	0.002268	shrub	perennial	5.42179e+06	4.1798	-1.8696	0.1983	162	42.4049
Opuntia ficus-indica	pacific_islands	sam	CE	0.5945	0.3922	neither	0.8098	0.0769	0.1133	0.9133	0.4041	0.5959	0.3132	0.5562	0.0528	0.0778	0	3.3125	0.002268	shrub	perennial	5.42179e+06	4.1798	-1.8696	0.1983	38	22.4028
Opuntia ficus-indica	southern_america	sam	CE	0.9992	0.0033	conservatism	0.0207	0.8165	0.1628	0.0247	0.8338	0.1662	0	0.0207	0.8162	0.1627	0.0004	NA	NA	NA	NA	NA	NA	NA	NA	NA	NA
Oxalis corniculata	africa	eur_ate_aus_nam	C	1	0.0125	conservatism	0.103	0.8966	0.0004	0.1031	0.9995	0.0005	0.0556	0.0973	0.8467	0.0004	0	NA	NA	NA	NA	NA	NA	NA	NA	NA	NA
Oxalis corniculata	temperate_asia	eur_ate_aus_nam	C	0.8451	0.1665	neither	0.0046	0.9861	0.0094	0.0046	0.9906	0.0094	0.0081	0.0045	0.9781	0.0093	0	NA	NA	NA	NA	NA	NA	NA	NA	NA	NA
Oxalis corniculata	tropical_asia	eur_ate_aus_nam	C	0.8251	0.1857	neither	0.3156	0.6324	0.052	0.3329	0.924	0.076	0.3062	0.2166	0.434	0.0357	0.0075	NA	NA	NA	NA	NA	NA	NA	NA	NA	NA
Oxalis corniculata	australasia	eur_ate_aus_nam	C	1	0.0042	conservatism	0.018	0.9718	0.0103	0.0181	0.9895	0.0105	0.0322	0.0174	0.9405	0.0099	0	NA	NA	NA	NA	NA	NA	NA	NA	NA	NA
Oxalis corniculata	europe	eur_ate_aus_nam	C	1	0.0358	conservatism	0.0632	0.9364	0.0003	0.0633	0.9996	0.0004	0.1093	0.0563	0.8341	0.0003	0	NA	NA	NA	NA	NA	NA	NA	NA	NA	NA
Oxalis corniculata	northern_america	eur_ate_aus_nam	C	0.9858	0.0291	conservatism	0.288	0.7091	0.0029	0.2889	0.9959	0.0041	0.1614	0.2415	0.5946	0.0024	0	NA	NA	NA	NA	NA	NA	NA	NA	NA	NA
Oxalis corniculata	pacific_islands	eur_ate_aus_nam	C	0.8351	0.1657	neither	0.6892	0.3079	0.0029	0.6912	0.9906	0.0094	0.4011	0.4128	0.1844	0.0017	0	NA	NA	NA	NA	NA	NA	NA	NA	NA	NA
Oxalis corniculata	southern_america	eur_ate_aus_nam	C	0.9201	0.0991	neither	0.1181	0.8711	0.0108	0.1194	0.9878	0.0122	0.0141	0.1164	0.8588	0.0106	0	NA	NA	NA	NA	NA	NA	NA	NA	NA	NA
Oxalis debilis	africa	eur_nam_sam	C	0.9667	0.0358	conservatism	0.1365	0.808	0.0555	0.1445	0.9357	0.0643	0.2559	0.1013	0.5998	0.0412	0.0018	0.2	0.0001	herb	perennial	3.06275e+07	5.1844	-1.2772	-1.14	129	29.0496
Oxalis debilis	temperate_asia	eur_nam_sam	C	0.9784	0.0216	conservatism	0.0246	0.8775	0.0979	0.0272	0.8996	0.1004	0.0303	0.0238	0.8508	0.0949	0.0001	0.2	0.0001	herb	perennial	3.06275e+07	5.1844	-1.2772	-1.14	173	42.4143
Oxalis debilis	tropical_asia	eur_nam_sam	C	0.8343	0.184	neither	0.4174	0.4983	0.0842	0.4558	0.8554	0.1446	0.4638	0.2237	0.2671	0.0452	0.0002	0.2	0.0001	herb	perennial	3.06275e+07	5.1844	-1.2772	-1.14	206	17.6097
Oxalis debilis	australasia	eur_nam_sam	C	0.9409	0.0624	neither	0.3094	0.6882	0.0024	0.3102	0.9965	0.0035	0.0448	0.2956	0.6574	0.0023	0	0.2	0.0001	herb	perennial	3.06275e+07	5.1844	-1.2772	-1.14	122	12.6661
Oxalis debilis	europe	eur_nam_sam	C	0.8759	0.1657	neither	0.0618	0.9368	0.0014	0.0618	0.9985	0.0015	0.3188	0.0421	0.6382	0.001	0	0.2	0.0001	herb	perennial	3.06275e+07	5.1844	-1.2772	-1.14	133	57.9556
Oxalis debilis	northern_america	eur_nam_sam	C	1	0.0133	conservatism	0.3917	0.6083	0	0.3917	1	0	0.1666	0.3264	0.507	0	0	0.2	0.0001	herb	perennial	3.06275e+07	5.1844	-1.2772	-1.14	128	46.1611
Oxalis debilis	pacific_islands	eur_nam_sam	C	0.8709	0.1515	neither	0.2495	0.6814	0.0692	0.268	0.9078	0.0922	0.4588	0.135	0.3688	0.0374	0	0.2	0.0001	herb	perennial	3.06275e+07	5.1844	-1.2772	-1.14	183	26.9949
Oxalis debilis	southern_america	eur_nam_sam	C	0.8918	0.1082	neither	0.4535	0.5465	0	0.4535	1	0	0.0218	0.4436	0.5345	0	0	NA	NA	NA	NA	NA	NA	NA	NA	NA	NA
Paederia foetida	northern_america	temperate_asia	C	0.7036	0.2923	neither	0.6746	0.3254	0	0.6746	1	0	0.6292	0.2501	0.1207	0	0	NA	NA	NA	NA	NA	NA	NA	NA	NA	NA
Paederia foetida	pacific_islands	temperate_asia	C	0.7785	0.2481	neither	0.3971	0.5644	0.0385	0.413	0.9362	0.0638	0.3554	0.256	0.3638	0.0248	0	NA	NA	NA	NA	NA	NA	NA	NA	NA	NA
Parthenium hysterophorus	africa	nam_sam	A	0.8435	0.1898	neither	0.1132	0.8817	0.0051	0.1138	0.9942	0.0058	0.0133	0.1117	0.8699	0.005	0	NA	NA	NA	NA	NA	NA	NA	NA	NA	NA
Parthenium hysterophorus	temperate_asia	nam_sam	A	0.9825	0.0258	conservatism	0.3689	0.6296	0.0015	0.3695	0.9976	0.0024	0.1382	0.3179	0.5426	0.0013	0	NA	NA	NA	NA	NA	NA	NA	NA	NA	NA
Parthenium hysterophorus	tropical_asia	nam_sam	A	1	0.0142	conservatism	0.0904	0.908	0.0016	0.0905	0.9982	0.0018	0	0.0904	0.908	0.0016	0	NA	NA	NA	NA	NA	NA	NA	NA	NA	NA
Parthenium hysterophorus	australasia	nam_sam	A	0.8734	0.1291	neither	0.126	0.874	0	0.126	1	0	0.0416	0.1208	0.8376	0	0	NA	NA	NA	NA	NA	NA	NA	NA	NA	NA
Parthenium hysterophorus	northern_america	nam_sam	A	1	0.01	conservatism	0.0802	0.9186	0.0012	0.0803	0.9987	0.0013	0.2667	0.0588	0.6736	0.0009	0	NA	NA	NA	NA	NA	NA	NA	NA	NA	NA
Parthenium hysterophorus	pacific_islands	nam_sam	A	1	0.0175	conservatism	0.2056	0.7918	0.0026	0.2062	0.9968	0.0032	0.37	0.1296	0.4988	0.0016	0	NA	NA	NA	NA	NA	NA	NA	NA	NA	NA
Parthenium hysterophorus	southern_america	nam_sam	A	0.9559	0.0475	conservatism	0.1711	0.8289	0	0.1711	1	0	0.4531	0.0936	0.4533	0	0	NA	NA	NA	NA	NA	NA	NA	NA	NA	NA
Paspalum conjugatum	africa	afr_atr_nam_sam	A	1	0.01	conservatism	0.1363	0.8637	0	0.1363	1	0	0.134	0.118	0.748	0	0	0.603333	0.000925334	herb	perennial	6.88577e+07	1.068	-4.0163	-1.9675	185	6.0716
Paspalum conjugatum	temperate_asia	afr_atr_nam_sam	A	1	0.0033	conservatism	0.2339	0.7637	0.0024	0.2344	0.9968	0.0032	0.4029	0.1396	0.456	0.0015	0	0.603333	0.000925334	herb	perennial	6.88577e+07	1.068	-4.0163	-1.9675	128	26.7397
Paspalum conjugatum	tropical_asia	afr_atr_nam_sam	A	0.98	0.0216	conservatism	0.0403	0.9343	0.0253	0.0414	0.9736	0.0264	0.0211	0.0386	0.8937	0.0242	0.0224	0.603333	0.000925334	herb	perennial	6.88577e+07	1.068	-4.0163	-1.9675	173	0.425
Paspalum conjugatum	australasia	afr_atr_nam_sam	A	1	0.0025	conservatism	0.0864	0.9126	0.0011	0.0864	0.9988	0.0012	0.1741	0.0713	0.7537	0.0009	0	0.603333	0.000925334	herb	perennial	6.88577e+07	1.068	-4.0163	-1.9675	124	39.9869
Paspalum conjugatum	pacific_islands	afr_atr_nam_sam	A	0.557	0.4671	neither	0.2177	0.7823	0	0.2177	1	0	0.1082	0.1942	0.6976	0	0	0.603333	0.000925334	herb	perennial	6.88577e+07	1.068	-4.0163	-1.9675	183	5.7143
Paspalum dilatatum	africa	aus_sam	C	0.9867	0.0216	conservatism	0.0052	0.9039	0.0909	0.0057	0.9086	0.0914	0.0231	0.005	0.8713	0.0876	0.013	0.655	0.00152243	herb	perennial	2.1827e+07	4.8858	-1.0732	0.0798	132	22.691
Paspalum dilatatum	temperate_asia	aus_sam	C	0.8468	0.1624	neither	0.3336	0.5942	0.0722	0.3596	0.8917	0.1083	0.0059	0.3263	0.5811	0.0706	0.016	0.655	0.00152243	herb	perennial	2.1827e+07	4.8858	-1.0732	0.0798	110	50.6048
Paspalum dilatatum	australasia	aus_sam	C	0.99	0.0167	conservatism	0.0961	0.8995	0.0044	0.0966	0.9951	0.0049	0.0098	0.0952	0.8905	0.0044	0.0001	0.655	0.00152243	herb	perennial	2.1827e+07	4.8858	-1.0732	0.0798	253	22.7117
Paspalum dilatatum	europe	aus_sam	C	0.98	0.0233	conservatism	0.0681	0.9271	0.0048	0.0684	0.9948	0.0052	0.0964	0.0615	0.8377	0.0044	0	0.655	0.00152243	herb	perennial	2.1827e+07	4.8858	-1.0732	0.0798	116	62.2527
Paspalum dilatatum	northern_america	aus_sam	C	0.9958	0.0092	conservatism	0.0857	0.8757	0.0386	0.0892	0.9578	0.0422	0.0022	0.0855	0.8738	0.0385	0	0.655	0.00152243	herb	perennial	2.1827e+07	4.8858	-1.0732	0.0798	154	51.7011
Paspalum dilatatum	pacific_islands	aus_sam	C	0.6261	0.3589	neither	0.5561	0.3457	0.0982	0.6167	0.7787	0.2213	0.5353	0.2519	0.1566	0.0445	0.0118	0.655	0.00152243	herb	perennial	2.1827e+07	4.8858	-1.0732	0.0798	115	39.055
Paspalum urvillei	africa	afr_aus_sam	C	0.9967	0.0075	conservatism	0.0882	0.9079	0.0039	0.0885	0.9957	0.0043	0.2173	0.069	0.7106	0.0031	0	0.11	0.0008	herb	perennial	3.01801e+07	5.2144	-2.9826	-1.8257	120	7.6033
Paspalum urvillei	temperate_asia	afr_aus_sam	C	1	0.0025	conservatism	0.0446	0.8509	0.1045	0.0498	0.8907	0.1093	0.1694	0.0354	0.6757	0.083	0.0366	0.11	0.0008	herb	perennial	3.01801e+07	5.2144	-2.9826	-1.8257	72	48.1017
Paspalum urvillei	australasia	afr_aus_sam	C	0.9892	0.0167	conservatism	0.1923	0.8005	0.0072	0.1937	0.9911	0.0089	0.0531	0.1821	0.758	0.0068	0	0.11	0.0008	herb	perennial	3.01801e+07	5.2144	-2.9826	-1.8257	112	21.8974
Paspalum urvillei	northern_america	afr_aus_sam	C	0.955	0.055	neither	0.1485	0.829	0.0226	0.1519	0.9735	0.0265	0.1564	0.1252	0.6989	0.019	0.0006	0.11	0.0008	herb	perennial	3.01801e+07	5.2144	-2.9826	-1.8257	144	48.5666
Paspalum urvillei	pacific_islands	afr_aus_sam	C	0.9925	0.0092	conservatism	0.3404	0.6478	0.0117	0.3445	0.9822	0.0178	0.0872	0.31	0.5898	0.0107	0.0024	0.11	0.0008	herb	perennial	3.01801e+07	5.2144	-2.9826	-1.8257	109	15.4871
Passiflora edulis	africa	nam_sam	AC	0.9933	0.01	conservatism	0.0048	0.9808	0.0144	0.0049	0.9855	0.0145	0.0098	0.0048	0.9711	0.0143	0	12	0.01546	herb	perennial	3.41796e+07	0.2135	-3.3908	-1.3096	165	2.7171
Passiflora edulis	temperate_asia	nam_sam	AC	0.9634	0.0408	conservatism	0.0588	0.916	0.0252	0.0603	0.9733	0.0267	0.1702	0.0488	0.7601	0.0209	0	12	0.01546	herb	perennial	3.41796e+07	0.2135	-3.3908	-1.3096	107	35.3041
Passiflora edulis	tropical_asia	nam_sam	AC	0.94	0.0641	neither	0.0094	0.8813	0.1093	0.0105	0.8896	0.1104	0.0007	0.0089	0.8377	0.1039	0.0488	12	0.01546	herb	perennial	3.41796e+07	0.2135	-3.3908	-1.3096	107	24.3218
Passiflora edulis	australasia	nam_sam	AC	0.975	0.0291	conservatism	0.3709	0.6217	0.0074	0.3737	0.9883	0.0117	0.0469	0.3535	0.5925	0.007	0	12	0.01546	herb	perennial	3.41796e+07	0.2135	-3.3908	-1.3096	180	20.28
Passiflora edulis	northern_america	nam_sam	AC	0.9076	0.0958	neither	0.3671	0.6329	0	0.3671	1	0	0.0793	0.338	0.5827	0	0	12	0.01546	herb	perennial	3.41796e+07	0.2135	-3.3908	-1.3096	128	30.5637
Passiflora edulis	pacific_islands	nam_sam	AC	0.5803	0.3955	neither	0.1628	0.8115	0.0257	0.1671	0.9693	0.0307	0.1301	0.1416	0.7059	0.0224	0	12	0.01546	herb	perennial	3.41796e+07	0.2135	-3.3908	-1.3096	135	4.8976
Passiflora edulis	southern_america	nam_sam	AC	0.9334	0.0674	neither	0.002	0.95	0.048	0.0021	0.9519	0.0481	0.0002	0.002	0.9488	0.0479	0.0011	NA	NA	NA	NA	NA	NA	NA	NA	NA	NA
Passiflora foetida	africa	nam_sam	A	0.8351	0.174	neither	0.0134	0.9826	0.004	0.0134	0.9959	0.0041	0.0293	0.013	0.9539	0.0039	0	2.5	0.009667	herb	perennial	5.61753e+07	0.8833	-3.7013	-0.2023	128	3.6586
Passiflora foetida	temperate_asia	nam_sam	A	0.8301	0.1932	neither	0.1783	0.8217	0	0.1783	1	0	0.1883	0.1448	0.6669	0	0	2.5	0.009667	herb	perennial	5.61753e+07	0.8833	-3.7013	-0.2023	172	32.5729
Passiflora foetida	tropical_asia	nam_sam	A	1	0.0083	conservatism	0.0217	0.9758	0.0025	0.0218	0.9974	0.0026	0.0392	0.0209	0.9376	0.0024	0	2.5	0.009667	herb	perennial	5.61753e+07	0.8833	-3.7013	-0.2023	172	6.7738
Passiflora foetida	australasia	nam_sam	A	0.9858	0.0291	conservatism	0.0248	0.9752	0	0.0248	1	0	0.0703	0.0231	0.9067	0	0	2.5	0.009667	herb	perennial	5.61753e+07	0.8833	-3.7013	-0.2023	180	19.9412
Passiflora foetida	northern_america	nam_sam	A	1	0.0158	conservatism	0.1205	0.8795	0	0.1205	1	0	0.6445	0.0428	0.3127	0	0	2.5	0.009667	herb	perennial	5.61753e+07	0.8833	-3.7013	-0.2023	171	32.94
Passiflora foetida	pacific_islands	nam_sam	A	0.9925	0.0108	conservatism	0.0056	0.952	0.0424	0.0058	0.9573	0.0427	0.2326	0.0043	0.7305	0.0326	0	2.5	0.009667	herb	perennial	5.61753e+07	0.8833	-3.7013	-0.2023	178	5.2014
Passiflora suberosa	africa	nam_sam	AC	0.9492	0.0475	conservatism	0.0226	0.973	0.0044	0.0227	0.9955	0.0045	0.0127	0.0222	0.9559	0.0043	0.0048	NA	NA	NA	NA	NA	NA	NA	NA	NA	NA
Passiflora suberosa	temperate_asia	nam_sam	AC	0.9384	0.0541	neither	0.504	0.4848	0.0112	0.5097	0.9773	0.0227	0.3077	0.3489	0.3356	0.0078	0	NA	NA	NA	NA	NA	NA	NA	NA	NA	NA
Passiflora suberosa	tropical_asia	nam_sam	AC	0.5229	0.4904	neither	0.8496	0.1296	0.0208	0.8677	0.8617	0.1383	0.0005	0.8492	0.1295	0.0208	0	NA	NA	NA	NA	NA	NA	NA	NA	NA	NA
Passiflora suberosa	australasia	nam_sam	AC	0.9958	0.005	conservatism	0.1428	0.8572	0	0.1428	1	0	0.0338	0.138	0.8282	0	0	NA	NA	NA	NA	NA	NA	NA	NA	NA	NA
Passiflora suberosa	pacific_islands	nam_sam	AC	0.8826	0.1332	neither	0.3772	0.6215	0.0013	0.3777	0.9978	0.0022	0.1632	0.3156	0.52	0.0011	0	NA	NA	NA	NA	NA	NA	NA	NA	NA	NA
Passiflora subpeltata	africa	nam_sam	C	0.9883	0.02	conservatism	0.2681	0.7319	0	0.2681	1	0	0.0618	0.2515	0.6867	0	0	5	0.049615	herb	perennial	3.93382e+06	4.8691	-2.4869	0.5542	165	24.6836
Passiflora subpeltata	tropical_asia	nam_sam	C	0.8743	0.0958	neither	0.1247	0.8155	0.0598	0.1326	0.9317	0.0683	0.2622	0.092	0.6017	0.0441	0	5	0.049615	herb	perennial	3.93382e+06	4.8691	-2.4869	0.5542	96	7.5904
Passiflora subpeltata	australasia	nam_sam	C	0.9975	0.0067	conservatism	0.2927	0.7057	0.0016	0.2932	0.9978	0.0022	0.0925	0.2656	0.6405	0.0014	0	5	0.049615	herb	perennial	3.93382e+06	4.8691	-2.4869	0.5542	180	39.0426
Passiflora subpeltata	pacific_islands	nam_sam	C	0.6828	0.3231	neither	0.7253	0.2687	0.0061	0.7297	0.9779	0.0221	0.3808	0.4491	0.1664	0.0038	0	5	0.049615	herb	perennial	3.93382e+06	4.8691	-2.4869	0.5542	109	6.9171
Passiflora tarminiana	australasia	atr_nam_sam	C	0.9309	0.0716	neither	0.2926	0.7046	0.0028	0.2934	0.9961	0.0039	0.3007	0.2046	0.4928	0.0019	0	NA	NA	NA	NA	NA	NA	NA	NA	NA	NA
Passiflora tarminiana	northern_america	atr_nam_sam	C	0.9201	0.0808	neither	0.6202	0.3759	0.0039	0.6226	0.9899	0.0101	0.418	0.3609	0.2188	0.0022	0	NA	NA	NA	NA	NA	NA	NA	NA	NA	NA
Passiflora tarminiana	pacific_islands	atr_nam_sam	C	0.9084	0.0841	neither	0.1972	0.7665	0.0363	0.2046	0.9548	0.0452	0.1234	0.1729	0.6719	0.0318	0	NA	NA	NA	NA	NA	NA	NA	NA	NA	NA
Pennisetum setaceum	africa	afr_ate_aus	B	0.9475	0.06	neither	0.3413	0.6386	0.0202	0.3483	0.9694	0.0306	0.1083	0.3043	0.5694	0.018	0	NA	NA	NA	NA	NA	NA	NA	NA	NA	NA
Pennisetum setaceum	australasia	afr_ate_aus	B	0.9184	0.0749	neither	0.0905	0.8595	0.05	0.0953	0.945	0.055	0.0304	0.0877	0.8333	0.0485	0	NA	NA	NA	NA	NA	NA	NA	NA	NA	NA
Pennisetum setaceum	europe	afr_ate_aus	B	0.8535	0.149	neither	0.5105	0.486	0.0035	0.5123	0.9928	0.0072	0.6978	0.1543	0.1468	0.0011	0	NA	NA	NA	NA	NA	NA	NA	NA	NA	NA
Pennisetum setaceum	northern_america	afr_ate_aus	B	0.8501	0.1565	neither	0.3282	0.642	0.0298	0.3382	0.9556	0.0444	0.0063	0.326	0.6377	0.0296	0.0004	NA	NA	NA	NA	NA	NA	NA	NA	NA	NA
Pennisetum setaceum	pacific_islands	afr_ate_aus	B	0.8926	0.1016	neither	0.3487	0.5132	0.1381	0.4046	0.7879	0.2121	0.3104	0.224	0.3297	0.0887	0.0471	NA	NA	NA	NA	NA	NA	NA	NA	NA	NA
Pentas lanceolata	northern_america	africa	A	0.3847	0.617	neither	0.4605	0.5395	0	0.4605	1	0	0.6451	0.1634	0.1915	0	0	NA	NA	NA	NA	NA	NA	NA	NA	NA	NA
Pentas lanceolata	pacific_islands	africa	A	0.6095	0.4105	neither	0.6313	0.3508	0.018	0.6428	0.9512	0.0488	0.0689	0.5852	0.3251	0.0167	0.0041	NA	NA	NA	NA	NA	NA	NA	NA	NA	NA
Pentas lanceolata	southern_america	africa	A	0.9226	0.0816	neither	0.2462	0.7496	0.0042	0.2472	0.9944	0.0056	0.0567	0.2322	0.7071	0.004	0	NA	NA	NA	NA	NA	NA	NA	NA	NA	NA
Persea americana	africa	nam_sam	AC	0.7827	0.2356	neither	0.0634	0.9333	0.0033	0.0636	0.9964	0.0036	0.0804	0.0583	0.8583	0.0031	0	15.3973	15.3075	tree	perennial	3.25741e+07	0.845	-3.3717	-0.857	199	17.565
Persea americana	temperate_asia	nam_sam	AC	0.4596	0.5321	neither	0.4157	0.5843	0	0.4157	1	0	0.1974	0.3337	0.469	0	0	NA	NA	NA	NA	NA	NA	NA	NA	NA	NA
Persea americana	australasia	nam_sam	AC	0.9958	0.0075	conservatism	0.5621	0.4305	0.0074	0.5663	0.9831	0.0169	0.0799	0.5172	0.3961	0.0068	0	15.3973	15.3075	tree	perennial	3.25741e+07	0.845	-3.3717	-0.857	59	56.9128
Persea americana	northern_america	nam_sam	AC	0.97	0.0458	conservatism	0.33	0.6629	0.0071	0.3324	0.9894	0.0106	0.2829	0.2366	0.4754	0.0051	0	15.3973	15.3075	tree	perennial	3.25741e+07	0.845	-3.3717	-0.857	114	10.2749
Persea americana	pacific_islands	nam_sam	AC	0.7111	0.2881	neither	0.2827	0.7173	0	0.2827	1	0	0.1497	0.2404	0.6099	0	0	15.3973	15.3075	tree	perennial	3.25741e+07	0.845	-3.3717	-0.857	198	19.4358
Persea americana	southern_america	nam_sam	AC	0.9134	0.0716	neither	0.0097	0.9839	0.0065	0.0097	0.9935	0.0065	0.0016	0.0096	0.9759	0.0064	0.0066	NA	NA	NA	NA	NA	NA	NA	NA	NA	NA
Persicaria capitata	africa	ate_atr	C	1	0.0008	conservatism	0.0185	0.9278	0.0536	0.0196	0.9454	0.0546	0.2714	0.0134	0.6711	0.0388	0.0053	NA	NA	NA	NA	NA	NA	NA	NA	NA	NA
Persicaria capitata	temperate_asia	ate_atr	C	0.9326	0.0683	neither	0.1292	0.863	0.0078	0.1302	0.991	0.009	0.1589	0.1085	0.725	0.0066	0.001	NA	NA	NA	NA	NA	NA	NA	NA	NA	NA
Persicaria capitata	australasia	ate_atr	C	0.9376	0.0516	neither	0.7149	0.1928	0.0923	0.7876	0.6763	0.3237	0.1324	0.5711	0.1541	0.0737	0.0686	NA	NA	NA	NA	NA	NA	NA	NA	NA	NA
Persicaria capitata	europe	ate_atr	C	0.9659	0.0341	conservatism	0.0691	0.9227	0.0082	0.0697	0.9912	0.0088	0.6144	0.0267	0.3558	0.0032	0	NA	NA	NA	NA	NA	NA	NA	NA	NA	NA
Persicaria capitata	northern_america	ate_atr	C	0.4488	0.562	neither	0.3649	0.5491	0.086	0.3993	0.8646	0.1354	0.2068	0.2894	0.4355	0.0682	0	NA	NA	NA	NA	NA	NA	NA	NA	NA	NA
Persicaria capitata	pacific_islands	ate_atr	C	0.7669	0.2215	neither	0.5635	0.3826	0.0539	0.5956	0.8765	0.1235	0.5083	0.2104	0.1428	0.0201	0.1183	NA	NA	NA	NA	NA	NA	NA	NA	NA	NA
Persicaria capitata	southern_america	ate_atr	C	0.8684	0.1332	neither	0.3522	0.647	0.0008	0.3525	0.9988	0.0012	0.0728	0.3266	0.5999	0.0007	0	NA	NA	NA	NA	NA	NA	NA	NA	NA	NA
Phaius tankervilleae	pacific_islands	pac_ate_atr	AC	0.7569	0.2714	neither	0.456	0.544	0	0.456	1	0	0.191	0.3689	0.4401	0	0	NA	NA	NA	NA	NA	NA	NA	NA	NA	NA
Phaius tankervilleae	southern_america	pac_ate_atr	AC	0.9992	0.0025	conservatism	0.1803	0.8192	0.0006	0.1804	0.9993	0.0007	0.2781	0.1301	0.5914	0.0004	0	NA	NA	NA	NA	NA	NA	NA	NA	NA	NA
Phyllanthus debilis	australasia	pac_atr_aus	A	0.8651	0.1457	neither	0.0515	0.828	0.1205	0.0586	0.873	0.127	0.4201	0.0296	0.4758	0.0692	0.0053	NA	NA	NA	NA	NA	NA	NA	NA	NA	NA
Phyllanthus debilis	pacific_islands	pac_atr_aus	A	0.8651	0.1465	neither	0.4816	0.514	0.0044	0.4837	0.9916	0.0084	0.4506	0.2646	0.2824	0.0024	0	NA	NA	NA	NA	NA	NA	NA	NA	NA	NA
Phyllanthus tenellus	temperate_asia	afr_sam	AC	0.9792	0.0233	conservatism	0.1261	0.6075	0.2665	0.1719	0.6951	0.3049	0.1869	0.095	0.4576	0.2007	0.0599	NA	NA	NA	NA	NA	NA	NA	NA	NA	NA
Phyllanthus tenellus	australasia	afr_sam	AC	0.9759	0.0316	conservatism	0.0041	0.7705	0.2254	0.0053	0.7737	0.2263	0.0091	0.0041	0.7627	0.2231	0.001	NA	NA	NA	NA	NA	NA	NA	NA	NA	NA
Phyllanthus tenellus	northern_america	afr_sam	AC	0.9425	0.0508	neither	0.215	0.5817	0.2033	0.2699	0.7411	0.2589	0.0158	0.2076	0.5618	0.1963	0.0186	NA	NA	NA	NA	NA	NA	NA	NA	NA	NA
Phyllanthus tenellus	pacific_islands	afr_sam	AC	0.98	0.0167	conservatism	0.2872	0.6216	0.0911	0.316	0.8721	0.1279	0.0334	0.2768	0.5991	0.0878	0.0028	NA	NA	NA	NA	NA	NA	NA	NA	NA	NA
Physalis angulata	africa	afr_ate_aus_nam_sam	AC	0.9925	0.0108	conservatism	0.0364	0.9229	0.0408	0.0379	0.9577	0.0423	0.0246	0.0353	0.896	0.0396	0.0045	0.525	0.0006925	herb	annual	7.82878e+07	0.426	-2.1635	-1.0536	174	8.951
Physalis angulata	temperate_asia	afr_ate_aus_nam_sam	AC	0.9667	0.0383	conservatism	0.0701	0.8967	0.0331	0.0725	0.9644	0.0356	0.1334	0.0608	0.7772	0.0287	0	0.525	0.0006925	herb	annual	7.82878e+07	0.426	-2.1635	-1.0536	445	29.2929
Physalis angulata	tropical_asia	afr_ate_aus_nam_sam	AC	0.9017	0.1132	neither	0.4999	0.5001	0	0.4999	1	0	0.3584	0.3207	0.3208	0	0	0.525	0.0006925	herb	annual	7.82878e+07	0.426	-2.1635	-1.0536	192	0.6027
Physalis angulata	australasia	afr_ate_aus_nam_sam	AC	0.9475	0.0666	neither	0.1566	0.8417	0.0017	0.1569	0.998	0.002	0.1241	0.1372	0.7373	0.0014	0	0.525	0.0006925	herb	annual	7.82878e+07	0.426	-2.1635	-1.0536	142	31.3031
Physalis angulata	europe	afr_ate_aus_nam_sam	AC	1	0.0075	conservatism	0.1773	0.8227	0	0.1773	1	0	0.5893	0.0728	0.3379	0	0	0.525	0.0006925	herb	annual	7.82878e+07	0.426	-2.1635	-1.0536	130	37.0523
Physalis angulata	northern_america	afr_ate_aus_nam_sam	AC	0.9117	0.1166	neither	0.4491	0.5509	0	0.4491	1	0	0.8162	0.0825	0.1012	0	0	0.525	0.0006925	herb	annual	7.82878e+07	0.426	-2.1635	-1.0536	178	33.5314
Physalis angulata	pacific_islands	afr_ate_aus_nam_sam	AC	0.9858	0.0167	conservatism	0.4536	0.5443	0.0022	0.4546	0.9961	0.0039	0.286	0.3239	0.3886	0.0015	0	0.525	0.0006925	herb	annual	7.82878e+07	0.426	-2.1635	-1.0536	47	10.9002
Physalis peruviana	africa	eur_atr_nam_sam	C	0.9933	0.0108	conservatism	0.0699	0.9247	0.0054	0.0703	0.9942	0.0058	0.014	0.0689	0.9117	0.0054	0	0.945	0.000849833	herb	perennial	1.70662e+07	5.2108	-1.8057	0.5341	248	14.1026
Physalis peruviana	temperate_asia	eur_atr_nam_sam	C	0.8643	0.1307	neither	0.0863	0.8915	0.0222	0.0883	0.9757	0.0243	0.0124	0.0852	0.8799	0.0219	0.0006	0.945	0.000849833	herb	perennial	1.70662e+07	5.2108	-1.8057	0.5341	170	21.89
Physalis peruviana	tropical_asia	eur_atr_nam_sam	C	0.9784	0.0233	conservatism	0.0762	0.853	0.0707	0.082	0.9234	0.0766	0	0.0762	0.853	0.0707	0	0.945	0.000849833	herb	perennial	1.70662e+07	5.2108	-1.8057	0.5341	229	9.7845
Physalis peruviana	australasia	eur_atr_nam_sam	C	0.9883	0.015	conservatism	0.1891	0.8083	0.0026	0.1896	0.9967	0.0033	0.0596	0.1778	0.7601	0.0025	0	0.945	0.000849833	herb	perennial	1.70662e+07	5.2108	-1.8057	0.5341	180	34.1317
Physalis peruviana	europe	eur_atr_nam_sam	C	1	0.0216	conservatism	0.0444	0.9355	0.02	0.0454	0.9791	0.0209	0.2879	0.0316	0.6662	0.0143	0	0.945	0.000849833	herb	perennial	1.70662e+07	5.2108	-1.8057	0.5341	219	38.6649
Physalis peruviana	northern_america	eur_atr_nam_sam	C	0.8934	0.1074	neither	0.2625	0.7311	0.0065	0.2642	0.9912	0.0088	0.086	0.2399	0.6682	0.0059	0	0.945	0.000849833	herb	perennial	1.70662e+07	5.2108	-1.8057	0.5341	187	17.1925
Physalis peruviana	pacific_islands	eur_atr_nam_sam	C	0.8893	0.1016	neither	0.5145	0.4855	0	0.5145	1	0	0.6162	0.1975	0.1863	0	0	0.945	0.000849833	herb	perennial	1.70662e+07	5.2108	-1.8057	0.5341	198	9.5045
Physalis peruviana	southern_america	eur_atr_nam_sam	C	0.9908	0.0158	conservatism	0.1219	0.8535	0.0247	0.125	0.9719	0.0281	0.001	0.1217	0.8526	0.0246	0	0.945	0.000849833	herb	perennial	1.70662e+07	5.2108	-1.8057	0.5341	174	17.6581
Pilea microphylla	africa	atr_nam_sam	AC	0.9042	0.1116	neither	0.0734	0.9217	0.0048	0.0738	0.9948	0.0052	0.0192	0.072	0.904	0.0047	0	NA	NA	NA	NA	NA	NA	NA	NA	NA	NA
Pilea microphylla	temperate_asia	atr_nam_sam	AC	0.9667	0.0416	conservatism	0.0944	0.8924	0.0132	0.0957	0.9855	0.0145	0.2187	0.0738	0.6973	0.0103	0	NA	NA	NA	NA	NA	NA	NA	NA	NA	NA
Pilea microphylla	tropical_asia	atr_nam_sam	AC	0.8601	0.1415	neither	0.092	0.8577	0.0502	0.0969	0.9447	0.0553	0.0182	0.0895	0.8338	0.0488	0.0097	NA	NA	NA	NA	NA	NA	NA	NA	NA	NA
Pilea microphylla	australasia	atr_nam_sam	AC	0.8768	0.1332	neither	0.4763	0.5237	0	0.4763	1	0	0.1079	0.4249	0.4672	0	0	NA	NA	NA	NA	NA	NA	NA	NA	NA	NA
Pilea microphylla	pacific_islands	atr_nam_sam	AC	0.9592	0.0333	conservatism	0.0558	0.9239	0.0203	0.0569	0.9785	0.0215	0.1555	0.0471	0.7802	0.0172	0	NA	NA	NA	NA	NA	NA	NA	NA	NA	NA
Pilea microphylla	southern_america	atr_nam_sam	AC	1	0.0067	conservatism	0.0483	0.9473	0.0045	0.0485	0.9953	0.0047	0.0114	0.0477	0.9364	0.0044	0	NA	NA	NA	NA	NA	NA	NA	NA	NA	NA
Pinus caribaea	pacific_islands	nam_sam	A	0.8959	0.0866	neither	0.279	0.6851	0.0359	0.2894	0.9502	0.0498	0.0252	0.2719	0.6678	0.035	0	30	0.0175985	tree	perennial	5.01622e+06	4.5132	-3.9634	-1.5676	64	36.4427
Pinus caribaea	southern_america	nam_sam	A	0.9725	0.0358	conservatism	0.0303	0.7105	0.2592	0.0409	0.7327	0.2673	0	0.0303	0.7104	0.2591	0.0002	30	0.0175985	tree	perennial	5.01622e+06	4.5132	-3.9634	-1.5676	64	6.613
Pistia stratiotes	africa	nam_sam	C	0.9992	0.005	conservatism	0.0937	0.9063	0	0.0937	1	0	0.1029	0.084	0.8131	0	0	0.125	0	herb	perennial	7.45079e+07	0.9286	-3.2976	-0.8983	158	4.0491
Pistia stratiotes	temperate_asia	nam_sam	C	0.7977	0.239	neither	0.551	0.4481	0.0008	0.5515	0.9981	0.0019	0.6452	0.1955	0.159	0.0003	0	0.125	0	herb	perennial	7.45079e+07	0.9286	-3.2976	-0.8983	430	35.3162
Pistia stratiotes	europe	nam_sam	C	0.9376	0.0841	neither	0.3469	0.6516	0.0015	0.3474	0.9977	0.0023	0.9024	0.0339	0.0636	0.0001	0	0.125	0	herb	perennial	7.45079e+07	0.9286	-3.2976	-0.8983	57	46.8371
Pistia stratiotes	northern_america	nam_sam	C	0.6278	0.3988	neither	0.4958	0.5042	0	0.4958	1	0	0.6335	0.1817	0.1848	0	0	0.125	0	herb	perennial	7.45079e+07	0.9286	-3.2976	-0.8983	138	33.6147
Pistia stratiotes	pacific_islands	nam_sam	C	0.9875	0.0233	conservatism	0.0528	0.9202	0.027	0.0543	0.9715	0.0285	0.4275	0.0302	0.5268	0.0155	0	0.125	0	herb	perennial	7.45079e+07	0.9286	-3.2976	-0.8983	91	3.4045
Pithecellobium dulce	africa	nam_sam	A	0.955	0.0508	neither	0.0691	0.9249	0.0059	0.0695	0.9936	0.0064	0.0228	0.0676	0.9038	0.0058	0.0001	15	0.0898843	tree	perennial	1.88371e+07	1.06	-3.5944	0.5446	117	4.6043
Pithecellobium dulce	temperate_asia	nam_sam	A	0.9942	0.0092	conservatism	0.0534	0.8506	0.0959	0.0591	0.8986	0.1014	0.1169	0.0446	0.7101	0.0801	0.0483	15	0.0898843	tree	perennial	1.88371e+07	1.06	-3.5944	0.5446	28	16.7001
Pithecellobium dulce	tropical_asia	nam_sam	A	0.9725	0.025	conservatism	0.1691	0.7743	0.0566	0.1792	0.9319	0.0681	0.0048	0.1675	0.7669	0.056	0.0048	15	0.0898843	tree	perennial	1.88371e+07	1.06	-3.5944	0.5446	190	8.7339
Pithecellobium dulce	northern_america	nam_sam	A	0.9825	0.0375	conservatism	0.4823	0.5177	0	0.4823	1	0	0.6132	0.1866	0.2002	0	0	15	0.0898843	tree	perennial	1.88371e+07	1.06	-3.5944	0.5446	114	21.5785
Pithecellobium dulce	pacific_islands	nam_sam	A	0.8102	0.1982	neither	0.7243	0.2757	0	0.7243	1	0	0.316	0.4954	0.1886	0	0	15	0.0898843	tree	perennial	1.88371e+07	1.06	-3.5944	0.5446	153	11.4719
Pithecellobium dulce	southern_america	nam_sam	A	0.9051	0.0766	neither	0.2038	0.7962	0	0.2038	1	0	0.1807	0.1669	0.6524	0	0	NA	NA	NA	NA	NA	NA	NA	NA	NA	NA
Pityrogramma calomelanos	africa	afr_nam_sam	A	1	0.035	conservatism	0.0123	0.9877	0	0.0123	1	0	0.3878	0.0075	0.6047	0	0	NA	NA	NA	NA	NA	NA	NA	NA	NA	NA
Pityrogramma calomelanos	temperate_asia	afr_nam_sam	A	0.9883	0.0241	conservatism	0.3519	0.6476	0.0005	0.3521	0.9992	0.0008	0.2847	0.2517	0.4632	0.0004	0	NA	NA	NA	NA	NA	NA	NA	NA	NA	NA
Pityrogramma calomelanos	tropical_asia	afr_nam_sam	A	0.9109	0.1066	neither	0.0998	0.8962	0.004	0.1002	0.9956	0.0044	0.054	0.0936	0.8406	0.0037	0.0081	NA	NA	NA	NA	NA	NA	NA	NA	NA	NA
Pityrogramma calomelanos	australasia	afr_nam_sam	A	0.9975	0.0067	conservatism	0.0685	0.9315	0	0.0685	1	0	0.2307	0.0527	0.7166	0	0	NA	NA	NA	NA	NA	NA	NA	NA	NA	NA
Pityrogramma calomelanos	pacific_islands	afr_nam_sam	A	0.9534	0.0608	neither	0.0297	0.9703	0	0.0297	1	0	0.1167	0.0263	0.857	0	0	NA	NA	NA	NA	NA	NA	NA	NA	NA	NA
Plantago lanceolata	africa	europe	C	0.7818	0.239	neither	0.0061	0.8067	0.1873	0.0074	0.8116	0.1884	0.3173	0.0041	0.5483	0.1273	0.003	0.278333	0.00142481	herb	perennial	4.13623e+07	4.5615	-0.2914	-1.0242	185	61.5853
Plantago lanceolata	temperate_asia	europe	C	0.9942	0.0158	conservatism	0.0549	0.9439	0.0012	0.055	0.9987	0.0013	0.0009	0.0549	0.943	0.0012	0	0.278333	0.00142481	herb	perennial	4.13623e+07	4.5615	-0.2914	-1.0242	118	3.5213
Plantago lanceolata	australasia	europe	C	0.9159	0.1141	neither	0.1308	0.8654	0.0038	0.1313	0.9957	0.0043	0.0923	0.1187	0.7855	0.0034	0	0.278333	0.00142481	herb	perennial	4.13623e+07	4.5615	-0.2914	-1.0242	253	79.2795
Plantago lanceolata	northern_america	europe	C	0.97	0.0266	conservatism	0.0188	0.9742	0.007	0.0189	0.9928	0.0072	0	0.0188	0.9742	0.007	0	0.278333	0.00142481	herb	perennial	4.13623e+07	4.5615	-0.2914	-1.0242	280	6.5739
Plantago lanceolata	pacific_islands	europe	C	0.6661	0.3589	neither	0.2699	0.3346	0.3954	0.4465	0.4583	0.5417	0.7854	0.0579	0.0718	0.0848	0	0.278333	0.00142481	herb	perennial	4.13623e+07	4.5615	-0.2914	-1.0242	135	22.7923
Plantago lanceolata	southern_america	europe	C	0.9284	0.0883	neither	0.0121	0.7795	0.2084	0.0153	0.789	0.211	0.0001	0.0121	0.7791	0.2084	0.0003	0.278333	0.00142481	herb	perennial	4.13623e+07	4.5615	-0.2914	-1.0242	163	62.5356
Plantago major	africa	europe	C	1	0.0025	conservatism	0.0054	0.9484	0.0463	0.0056	0.9535	0.0465	0.8212	0.001	0.1695	0.0083	0	0.265	0.000203675	herb	perennial	5.62088e+07	4.602	-0.1236	-0.9084	197	55.4245
Plantago major	australasia	europe	C	0.7827	0.2157	neither	0.0646	0.9305	0.0049	0.0649	0.9948	0.0052	0.1778	0.0531	0.765	0.004	0.0001	0.265	0.000203675	herb	perennial	5.62088e+07	4.602	-0.1236	-0.9084	196	91.6451
Plantago major	northern_america	europe	C	0.9584	0.0483	conservatism	0.0016	0.9875	0.0109	0.0016	0.9891	0.0109	0.0004	0.0016	0.987	0.0109	0.0001	0.265	0.000203675	herb	perennial	5.62088e+07	4.602	-0.1236	-0.9084	351	3.288
Plantago major	pacific_islands	europe	C	0.6803	0.3172	neither	0.4578	0.4285	0.1137	0.5165	0.7902	0.2098	0.8971	0.0471	0.0441	0.0117	0	0.265	0.000203675	herb	perennial	5.62088e+07	4.602	-0.1236	-0.9084	173	54.1758
Plantago major	southern_america	europe	C	0.8485	0.1607	neither	0.0619	0.8714	0.0667	0.0663	0.9289	0.0711	0.0008	0.0618	0.8705	0.0667	0.0002	0.265	0.000203675	herb	perennial	5.62088e+07	4.602	-0.1236	-0.9084	174	65.9063
Pluchea carolinensis	temperate_asia	nam_sam	A	0.9059	0.0858	neither	0.4773	0.5055	0.0172	0.4857	0.9671	0.0329	0.4213	0.2762	0.2925	0.0099	0	NA	NA	NA	NA	NA	NA	NA	NA	NA	NA
Pluchea carolinensis	pacific_islands	nam_sam	A	0.9792	0.0208	conservatism	0.0527	0.8551	0.0922	0.0581	0.9027	0.0973	0.2133	0.0415	0.6727	0.0725	0	NA	NA	NA	NA	NA	NA	NA	NA	NA	NA
Plumbago auriculata	africa	afr_aus_nam	C	0.9842	0.0108	conservatism	0.018	0.8394	0.1425	0.021	0.8549	0.1451	0.0438	0.0172	0.8027	0.1363	0	NA	NA	NA	NA	NA	NA	NA	NA	NA	NA
Plumbago auriculata	temperate_asia	afr_aus_nam	C	0.8243	0.1823	neither	0.1305	0.8691	0.0004	0.1305	0.9995	0.0005	0.0515	0.1237	0.8243	0.0004	0	NA	NA	NA	NA	NA	NA	NA	NA	NA	NA
Plumbago auriculata	europe	afr_aus_nam	C	0.9517	0.055	neither	0.1117	0.7826	0.1057	0.1249	0.8811	0.1189	0.1655	0.0932	0.6528	0.0881	0.0004	NA	NA	NA	NA	NA	NA	NA	NA	NA	NA
Plumbago auriculata	northern_america	afr_aus_nam	C	0.9867	0.0125	conservatism	0.0556	0.9277	0.0167	0.0566	0.9823	0.0177	0.0149	0.0548	0.9136	0.0164	0.0003	NA	NA	NA	NA	NA	NA	NA	NA	NA	NA
Plumbago auriculata	pacific_islands	afr_aus_nam	C	0.7261	0.2789	neither	0.6321	0.2873	0.0806	0.6876	0.7809	0.2191	0.2937	0.4429	0.2013	0.0565	0.0057	NA	NA	NA	NA	NA	NA	NA	NA	NA	NA
Plumbago auriculata	southern_america	afr_aus_nam	C	0.9659	0.0283	conservatism	0.0331	0.6047	0.3622	0.0519	0.6254	0.3746	0.0007	0.0328	0.598	0.3582	0.0103	NA	NA	NA	NA	NA	NA	NA	NA	NA	NA
Poa annua	africa	europe	C	0.9684	0.0525	neither	0	0.9761	0.0239	0	0.9761	0.0239	0.3215	0	0.6623	0.0162	0	0.125	0.00028735	herb	annual	4.64982e+07	4.7646	-0.3323	-1.0796	181	69.7563
Poa annua	australasia	europe	C	0.9933	0.0158	conservatism	0.0599	0.9382	0.0019	0.06	0.998	0.002	0.1057	0.0536	0.8384	0.0017	0.0007	0.125	0.00028735	herb	annual	4.64982e+07	4.7646	-0.3323	-1.0796	253	73.9646
Poa annua	northern_america	europe	C	0.9675	0.0425	conservatism	0.0011	0.9937	0.0052	0.0011	0.9948	0.0052	0.0005	0.0011	0.9931	0.0052	0.0001	0.125	0.00028735	herb	annual	4.64982e+07	4.7646	-0.3323	-1.0796	261	6.2549
Poa annua	pacific_islands	europe	C	0.796	0.1907	neither	0.3354	0.5974	0.0672	0.3596	0.8988	0.1012	0.8391	0.054	0.0961	0.0108	0	0.125	0.00028735	herb	annual	4.64982e+07	4.7646	-0.3323	-1.0796	182	49.8775
Poa annua	southern_america	europe	C	0.831	0.179	neither	0.0747	0.8574	0.0679	0.0801	0.9266	0.0734	0.0007	0.0746	0.8568	0.0678	0	0.125	0.00028735	herb	annual	4.64982e+07	4.7646	-0.3323	-1.0796	169	66.0396
Polygala paniculata	temperate_asia	nam_sam	AC	0.9858	0.0133	conservatism	0.2756	0.7243	0.0001	0.2756	0.9998	0.0002	0.3219	0.1869	0.4911	0.0001	0	NA	NA	NA	NA	NA	NA	NA	NA	NA	NA
Polygala paniculata	tropical_asia	nam_sam	AC	0.9617	0.0525	neither	0.1282	0.8318	0.0401	0.1335	0.9541	0.0459	0.1153	0.1133	0.7351	0.0354	0.0009	NA	NA	NA	NA	NA	NA	NA	NA	NA	NA
Polygala paniculata	australasia	nam_sam	AC	1	0.005	conservatism	0.1839	0.8077	0.0084	0.1855	0.9897	0.0103	0.2987	0.129	0.5664	0.0059	0	NA	NA	NA	NA	NA	NA	NA	NA	NA	NA
Polygala paniculata	pacific_islands	nam_sam	AC	0.9942	0.0083	conservatism	0.1011	0.885	0.014	0.1025	0.9845	0.0155	0.0517	0.0957	0.8377	0.0132	0.0017	NA	NA	NA	NA	NA	NA	NA	NA	NA	NA
Portulaca oleracea	africa	eur_aus	C	1	0.0067	conservatism	0.2248	0.7752	0	0.2248	1	0	0.1253	0.1966	0.6781	0	0	0.22	0.000242701	herb	annual	1.07162e+08	0.7123	-0.7858	-0.1831	322	47.1405
Portulaca oleracea	temperate_asia	eur_aus	C	0.577	0.4263	neither	0.3055	0.6862	0.0082	0.3081	0.9882	0.0118	0.0267	0.2974	0.6679	0.008	0	0.22	0.000242701	herb	annual	1.07162e+08	0.7123	-0.7858	-0.1831	115	9.1123
Portulaca oleracea	tropical_asia	eur_aus	C	0.7294	0.2739	neither	0.4719	0.5209	0.0072	0.4753	0.9864	0.0136	0.9219	0.0369	0.0407	0.0006	0	0.22	0.000242701	herb	annual	1.07162e+08	0.7123	-0.7858	-0.1831	178	25.2174
Portulaca oleracea	australasia	eur_aus	C	0.8993	0.0949	neither	0.0321	0.9679	0	0.0321	1	0	0.04	0.0309	0.9291	0	0	0.22	0.000242701	herb	annual	1.07162e+08	0.7123	-0.7858	-0.1831	155	50.3463
Portulaca oleracea	europe	eur_aus	C	0.9717	0.0466	conservatism	0.0516	0.9484	0	0.0516	1	0	0.1752	0.0425	0.7822	0	0	0.22	0.000242701	herb	annual	1.07162e+08	0.7123	-0.7858	-0.1831	362	27.1625
Portulaca oleracea	northern_america	eur_aus	C	0.9975	0.005	conservatism	0.0292	0.9706	0.0002	0.0292	0.9998	0.0002	0.0047	0.029	0.9661	0.0002	0	0.22	0.000242701	herb	annual	1.07162e+08	0.7123	-0.7858	-0.1831	185	18.1477
Portulaca oleracea	pacific_islands	eur_aus	C	0.8859	0.1141	neither	0.6084	0.3912	0.0004	0.6087	0.9989	0.0011	0.697	0.1844	0.1185	0.0001	0	0.22	0.000242701	herb	annual	1.07162e+08	0.7123	-0.7858	-0.1831	206	33.1263
Portulaca oleracea	southern_america	eur_aus	C	0.9334	0.0824	neither	0.0409	0.9446	0.0145	0.0415	0.9849	0.0151	0.0061	0.0406	0.9374	0.0144	0.0015	0.22	0.000242701	herb	annual	1.07162e+08	0.7123	-0.7858	-0.1831	176	42.8427
Prosopis juliflora	africa	nam_sam	A	0.8934	0.1357	neither	0.336	0.5685	0.0955	0.3715	0.8562	0.1438	0.2663	0.2232	0.3777	0.0634	0.0693	10.03	0.0543855	tree	perennial	2.80037e+07	0.753	-3.3189	0.6695	201	0.3856
Prosopis juliflora	temperate_asia	nam_sam	A	0.9134	0.0941	neither	0.751	0.1945	0.0545	0.7943	0.7811	0.2189	0.2718	0.5326	0.1379	0.0387	0.019	10.03	0.0543855	tree	perennial	2.80037e+07	0.753	-3.3189	0.6695	51	18.8977
Prosopis juliflora	tropical_asia	nam_sam	A	0.9534	0.0508	neither	0.3154	0.6763	0.0083	0.318	0.9879	0.0121	0.0005	0.315	0.6754	0.0083	0.0008	10.03	0.0543855	tree	perennial	2.80037e+07	0.753	-3.3189	0.6695	166	14.0701
Prosopis juliflora	pacific_islands	nam_sam	A	0.9351	0.0649	neither	0.7554	0.2446	0	0.7554	1	0	0.3476	0.4928	0.1596	0	0	NA	NA	NA	NA	NA	NA	NA	NA	NA	NA
Prosopis juliflora	southern_america	nam_sam	A	0.9692	0.0341	conservatism	0.16	0.84	0	0.16	1	0	0.2839	0.1146	0.6016	0	0	10.03	0.0543855	tree	perennial	2.80037e+07	0.753	-3.3189	0.6695	83	20.2014
Prosopis pallida	australasia	pac_atr_aus_sam	AB	0.6245	0.393	neither	0.4017	0.2852	0.3131	0.5848	0.4767	0.5233	0.0711	0.3723	0.2644	0.2902	0.002	12	0.045	tree	perennial	1.32483e+07	2.2422	-2.9923	0.7737	87	17.3868
Prosopis pallida	pacific_islands	pac_atr_aus_sam	AB	0.9376	0.0683	neither	0.617	0.3814	0.0015	0.618	0.996	0.004	0.1217	0.5419	0.335	0.0013	0	12	0.045	tree	perennial	1.32483e+07	2.2422	-2.9923	0.7737	195	27.145
Pseudelephantopus spicatus	temperate_asia	nam_sam	A	0.8551	0.144	neither	0.5682	0.4318	0	0.5682	1	0	0.1856	0.4628	0.3517	0	0	NA	NA	NA	NA	NA	NA	NA	NA	NA	NA
Pseudelephantopus spicatus	tropical_asia	nam_sam	A	0.851	0.1549	neither	0.5188	0.4812	0	0.5188	1	0	0.0501	0.4928	0.457	0	0	NA	NA	NA	NA	NA	NA	NA	NA	NA	NA
Pseudelephantopus spicatus	australasia	nam_sam	A	0.6911	0.3489	neither	0.2125	0.7875	0	0.2125	1	0	0.2633	0.1565	0.5801	0	0	NA	NA	NA	NA	NA	NA	NA	NA	NA	NA
Pseudelephantopus spicatus	northern_america	nam_sam	A	0.7569	0.2598	neither	0.35	0.65	0	0.35	1	0	0.7942	0.072	0.1338	0	0	NA	NA	NA	NA	NA	NA	NA	NA	NA	NA
Pseudelephantopus spicatus	pacific_islands	nam_sam	A	0.6245	0.3897	neither	0.4844	0.5156	0	0.4844	1	0	0.1093	0.4315	0.4592	0	0	NA	NA	NA	NA	NA	NA	NA	NA	NA	NA
Psidium cattleianum	africa	sam	C	0.7769	0.2423	neither	0.0487	0.6713	0.28	0.0676	0.7057	0.2943	0.001	0.0441	0.6084	0.2537	0.0928	8	0.012	tree	perennial	2.49557e+07	0.2007	-3.2301	-2.4635	205	7.8803
Psidium cattleianum	australasia	sam	C	0.9692	0.0283	conservatism	0.2108	0.7552	0.0339	0.2182	0.957	0.043	0.0114	0.2084	0.7466	0.0335	0	8	0.012	tree	perennial	2.49557e+07	0.2007	-3.2301	-2.4635	180	14.1615
Psidium cattleianum	northern_america	sam	C	0.9367	0.0624	neither	0.5087	0.4913	0	0.5087	1	0	0.8045	0.0994	0.096	0	0	8	0.012	tree	perennial	2.49557e+07	0.2007	-3.2301	-2.4635	198	45.1001
Psidium cattleianum	pacific_islands	sam	C	0.8884	0.1299	neither	0.1956	0.5517	0.2527	0.2618	0.6859	0.3141	0.0085	0.1871	0.5276	0.2416	0.0353	8	0.012	tree	perennial	2.49557e+07	0.2007	-3.2301	-2.4635	198	33.7809
Psidium cattleianum	southern_america	sam	C	0.9792	0.0341	conservatism	0.0331	0.9254	0.0415	0.0346	0.9571	0.0429	0	0.0331	0.9251	0.0414	0.0003	NA	NA	NA	NA	NA	NA	NA	NA	NA	NA
Psidium guajava	africa	nam_sam	AC	0.9917	0.0142	conservatism	0.0311	0.9659	0.003	0.0312	0.9969	0.0031	0.0051	0.0309	0.961	0.003	0	NA	NA	NA	NA	NA	NA	NA	NA	NA	NA
Psidium guajava	temperate_asia	nam_sam	AC	0.9442	0.0841	neither	0.0819	0.9123	0.0058	0.0824	0.9937	0.0063	0.1195	0.0721	0.8034	0.0051	0	NA	NA	NA	NA	NA	NA	NA	NA	NA	NA
Psidium guajava	tropical_asia	nam_sam	AC	0.9351	0.0716	neither	0.0843	0.8958	0.0199	0.086	0.9783	0.0217	0.0013	0.0841	0.8944	0.0199	0.0004	NA	NA	NA	NA	NA	NA	NA	NA	NA	NA
Psidium guajava	australasia	nam_sam	AC	0.9459	0.0624	neither	0.3515	0.6485	0	0.3515	1	0	0.0797	0.3235	0.5968	0	0	NA	NA	NA	NA	NA	NA	NA	NA	NA	NA
Psidium guajava	northern_america	nam_sam	AC	0.9883	0.0208	conservatism	0.2958	0.7042	0	0.2958	1	0	0.0513	0.2806	0.668	0	0	NA	NA	NA	NA	NA	NA	NA	NA	NA	NA
Psidium guajava	pacific_islands	nam_sam	AC	0.9084	0.0949	neither	0.1453	0.8434	0.0113	0.147	0.9868	0.0132	0.2715	0.1059	0.6145	0.0082	0	NA	NA	NA	NA	NA	NA	NA	NA	NA	NA
Psidium guajava	southern_america	nam_sam	AC	0.6694	0.3181	neither	0.0484	0.8983	0.0533	0.0511	0.944	0.056	0.1611	0.0406	0.7536	0.0447	0	NA	NA	NA	NA	NA	NA	NA	NA	NA	NA
Pteris vittata	northern_america	afr_eur_ate_atr_aus	C	0.9942	0.0125	conservatism	0.3157	0.6843	0	0.3157	1	0	0.4781	0.1648	0.3572	0	0	NA	NA	NA	NA	NA	NA	NA	NA	NA	NA
Pteris vittata	pacific_islands	afr_eur_ate_atr_aus	C	0.5995	0.4122	neither	0.4118	0.5882	0	0.4118	1	0	0.2274	0.3181	0.4545	0	0	NA	NA	NA	NA	NA	NA	NA	NA	NA	NA
Pteris vittata	southern_america	afr_eur_ate_atr_aus	C	0.8884	0.1082	neither	0.2162	0.7838	0	0.2162	1	0	0.0367	0.2083	0.755	0	0	NA	NA	NA	NA	NA	NA	NA	NA	NA	NA
Punica granatum	africa	eur_ate	C	0.8993	0.1032	neither	0.1173	0.7476	0.1351	0.1356	0.8469	0.1531	0.1403	0.1007	0.6418	0.116	0.0012	NA	NA	NA	NA	NA	NA	NA	NA	NA	NA
Punica granatum	temperate_asia	eur_ate	C	0.9492	0.0691	neither	0.0233	0.9004	0.0763	0.0253	0.9219	0.0781	0.0089	0.0231	0.8922	0.0756	0.0002	NA	NA	NA	NA	NA	NA	NA	NA	NA	NA
Punica granatum	tropical_asia	eur_ate	C	0.8285	0.1998	neither	0.1008	0.3326	0.5666	0.2325	0.3699	0.6301	0.0005	0.0984	0.3248	0.5533	0.023	NA	NA	NA	NA	NA	NA	NA	NA	NA	NA
Punica granatum	australasia	eur_ate	C	0.9001	0.1232	neither	0.2112	0.714	0.0749	0.2283	0.9051	0.0949	0.0183	0.2073	0.7009	0.0735	0	NA	NA	NA	NA	NA	NA	NA	NA	NA	NA
Punica granatum	europe	eur_ate	C	0.965	0.0341	conservatism	0.022	0.9757	0.0023	0.022	0.9976	0.0024	0.0435	0.021	0.9333	0.0022	0	NA	NA	NA	NA	NA	NA	NA	NA	NA	NA
Punica granatum	northern_america	eur_ate	C	0.7502	0.2373	neither	0.1351	0.7527	0.1122	0.1522	0.8703	0.1297	0.0073	0.1341	0.747	0.1113	0.0003	NA	NA	NA	NA	NA	NA	NA	NA	NA	NA
Punica granatum	pacific_islands	eur_ate	C	0.9908	0.01	conservatism	0.0021	0.519	0.4789	0.004	0.5201	0.4799	0.9573	0.0001	0.0221	0.0204	0	NA	NA	NA	NA	NA	NA	NA	NA	NA	NA
Punica granatum	southern_america	eur_ate	C	0.7594	0.2182	neither	0.6793	0.2768	0.0439	0.7105	0.863	0.137	0.0247	0.6625	0.27	0.0429	0	NA	NA	NA	NA	NA	NA	NA	NA	NA	NA
Ricinus communis	africa	afr_eur_atr_sam	C	0.9975	0.0042	conservatism	0.0258	0.9573	0.0169	0.0262	0.9827	0.0173	0.0102	0.0255	0.9476	0.0167	0	3.83333	0.322157	shrub	perennial	4.02658e+07	0.7772	-1.6341	0.2018	1223	11.4293
Ricinus communis	temperate_asia	afr_eur_atr_sam	C	0.955	0.0508	neither	0.0148	0.9464	0.0387	0.0154	0.9607	0.0393	0.0622	0.0139	0.8845	0.0362	0.0032	3.83333	0.322157	shrub	perennial	4.02658e+07	0.7772	-1.6341	0.2018	1958	9.4973
Ricinus communis	tropical_asia	afr_eur_atr_sam	C	0.8809	0.0983	neither	0.0209	0.9501	0.0289	0.0216	0.9704	0.0296	0.0022	0.0209	0.948	0.0289	0	3.83333	0.322157	shrub	perennial	4.02658e+07	0.7772	-1.6341	0.2018	259	0.6842
Ricinus communis	australasia	afr_eur_atr_sam	C	0.9908	0.0208	conservatism	0.1131	0.8655	0.0215	0.1155	0.9758	0.0242	0.0481	0.1076	0.8238	0.0205	0	3.83333	0.322157	shrub	perennial	4.02658e+07	0.7772	-1.6341	0.2018	159	47.9202
Ricinus communis	europe	afr_eur_atr_sam	C	1	0.0033	conservatism	0.0411	0.9392	0.0196	0.042	0.9795	0.0205	0.3988	0.0247	0.5647	0.0118	0	3.83333	0.322157	shrub	perennial	4.02658e+07	0.7772	-1.6341	0.2018	216	26.6937
Ricinus communis	northern_america	afr_eur_atr_sam	C	0.9617	0.0333	conservatism	0.0162	0.9794	0.0045	0.0162	0.9955	0.0045	0.0117	0.016	0.968	0.0044	0	3.83333	0.322157	shrub	perennial	4.02658e+07	0.7772	-1.6341	0.2018	201	9.1704
Ricinus communis	pacific_islands	afr_eur_atr_sam	C	0.8626	0.1532	neither	0.4342	0.5655	0.0003	0.4343	0.9994	0.0006	0.3915	0.2642	0.3441	0.0002	0	3.83333	0.322157	shrub	perennial	4.02658e+07	0.7772	-1.6341	0.2018	204	27.7818
Ricinus communis	southern_america	afr_eur_atr_sam	C	0.9992	0.0025	conservatism	0.0178	0.9752	0.007	0.0179	0.9929	0.0071	0.0114	0.0176	0.9641	0.0069	0	3.83333	0.322157	shrub	perennial	4.02658e+07	0.7772	-1.6341	0.2018	435	34.4767
Rivina humilis	africa	nam_sam	AC	0.8968	0.1332	neither	0.0612	0.9388	0	0.0612	1	0	0.0188	0.0601	0.9211	0	0	0.825	0.003805	herb	perennial	6.41291e+07	0.3458	-2.9733	0.0334	139	10.8624
Rivina humilis	temperate_asia	nam_sam	AC	0.9975	0.0067	conservatism	0.3748	0.6217	0.0035	0.3761	0.9944	0.0056	0.4031	0.2237	0.3711	0.0021	0	0.825	0.003805	herb	perennial	6.41291e+07	0.3458	-2.9733	0.0334	103	34.2222
Rivina humilis	tropical_asia	nam_sam	AC	0.9259	0.0924	neither	0.2614	0.7222	0.0163	0.2658	0.9779	0.0221	0.0553	0.2448	0.6763	0.0153	0.0083	0.825	0.003805	herb	perennial	6.41291e+07	0.3458	-2.9733	0.0334	223	14.4765
Rivina humilis	australasia	nam_sam	AC	0.8684	0.1474	neither	0.2387	0.7613	0	0.2387	1	0	0.0779	0.2201	0.702	0	0	0.825	0.003805	herb	perennial	6.41291e+07	0.3458	-2.9733	0.0334	137	28.1377
Rivina humilis	pacific_islands	nam_sam	AC	0.9908	0.0275	conservatism	0.4018	0.5982	0	0.4018	1	0	0.3829	0.248	0.3691	0	0	0.825	0.003805	herb	perennial	6.41291e+07	0.3458	-2.9733	0.0334	135	10.9894
Rubus niveus	africa	ate_atr	C	0.9384	0.0658	neither	0.1986	0.8014	0	0.1986	1	0	0.4345	0.1123	0.4532	0	0	2.75	0.00117667	shrub	perennial	1.25663e+07	5.3543	-2.152	-1.1326	62	41.6992
Rubus niveus	pacific_islands	ate_atr	C	0.3597	0.6511	neither	0.7799	0.2028	0.0173	0.7936	0.9216	0.0784	0.4207	0.4518	0.1175	0.01	0	2.75	0.00117667	shrub	perennial	1.25663e+07	5.3543	-2.152	-1.1326	58	12.1726
Rubus niveus	southern_america	ate_atr	C	0.8243	0.2107	neither	0.3479	0.6479	0.0042	0.3494	0.9935	0.0065	0.4022	0.208	0.3873	0.0025	0	NA	NA	NA	NA	NA	NA	NA	NA	NA	NA
Rubus rosifolius	africa	ate_aus_sam	C	0.9975	0.0033	conservatism	0.0236	0.957	0.0194	0.0241	0.9801	0.0199	0.0113	0.0233	0.9462	0.0192	0	2	0.000611157	shrub	perennial	2.88739e+07	5.236	-2.1348	-1.3939	255	16.5426
Rubus rosifolius	pacific_islands	ate_aus_sam	C	0.8576	0.1499	neither	0.4453	0.5547	0	0.4453	1	0	0.1902	0.3606	0.4492	0	0	2	0.000611157	shrub	perennial	2.88739e+07	5.236	-2.1348	-1.3939	143	16.2934
Rubus rosifolius	southern_america	ate_aus_sam	C	0.8426	0.1507	neither	0.2215	0.7665	0.0121	0.2242	0.9845	0.0155	0.0022	0.221	0.7648	0.012	0	NA	NA	NA	NA	NA	NA	NA	NA	NA	NA
Ruellia simplex	temperate_asia	atr_nam_sam	AC	0.98	0.0208	conservatism	0.183	0.7762	0.0408	0.1907	0.9501	0.0499	0.2938	0.1292	0.5482	0.0288	0	NA	NA	NA	NA	NA	NA	NA	NA	NA	NA
Ruellia simplex	tropical_asia	atr_nam_sam	AC	0.8634	0.1341	neither	0.3502	0.6498	0	0.3502	1	0	0.0158	0.3446	0.6396	0	0	NA	NA	NA	NA	NA	NA	NA	NA	NA	NA
Ruellia simplex	australasia	atr_nam_sam	AC	0.9775	0.0283	conservatism	0.2336	0.7664	0	0.2336	1	0	0.1826	0.191	0.6265	0	0	NA	NA	NA	NA	NA	NA	NA	NA	NA	NA
Ruellia simplex	northern_america	atr_nam_sam	AC	0.7877	0.2381	neither	0.5011	0.4986	0.0003	0.5012	0.9994	0.0006	0.484	0.2585	0.2573	0.0002	0	NA	NA	NA	NA	NA	NA	NA	NA	NA	NA
Ruellia simplex	pacific_islands	atr_nam_sam	AC	0.8826	0.1266	neither	0.4438	0.5562	0	0.4438	1	0	0.0818	0.4075	0.5107	0	0	NA	NA	NA	NA	NA	NA	NA	NA	NA	NA
Ruellia simplex	southern_america	atr_nam_sam	AC	0.9792	0.025	conservatism	0.3047	0.6871	0.0082	0.3073	0.9882	0.0118	0.1304	0.265	0.5974	0.0071	0	NA	NA	NA	NA	NA	NA	NA	NA	NA	NA
Rumex acetosella	africa	europe	CD	0.9792	0.0291	conservatism	0.0008	0.8731	0.1262	0.0009	0.8737	0.1263	0.4597	0.0004	0.471	0.0681	0.0008	0.155	0.00054075	herb	perennial	4.33578e+07	4.5392	0.3486	-0.981	177	83.1318
Rumex acetosella	temperate_asia	europe	CD	0.9217	0.0874	neither	0.0106	0.9876	0.0018	0.0106	0.9981	0.0019	0.0261	0.0103	0.9617	0.0018	0	0.155	0.00054075	herb	perennial	4.33578e+07	4.5392	0.3486	-0.981	126	16.4338
Rumex acetosella	australasia	europe	CD	0.99	0.0225	conservatism	0.0491	0.9464	0.0044	0.0493	0.9953	0.0047	0.3429	0.0323	0.6216	0.0029	0.0004	0.155	0.00054075	herb	perennial	4.33578e+07	4.5392	0.3486	-0.981	253	96.0473
Rumex acetosella	northern_america	europe	CD	0.9767	0.0266	conservatism	0.0033	0.9907	0.006	0.0033	0.994	0.006	0.0002	0.0033	0.9903	0.006	0.0002	0.155	0.00054075	herb	perennial	4.33578e+07	4.5392	0.3486	-0.981	1007	5.9086
Rumex acetosella	pacific_islands	europe	CD	0.8993	0.0849	neither	0.7134	0.1764	0.1101	0.8017	0.6157	0.3843	0.847	0.1091	0.027	0.0168	0	0.155	0.00054075	herb	perennial	4.33578e+07	4.5392	0.3486	-0.981	128	33.9334
Rumex acetosella	southern_america	europe	CD	0.9684	0.0316	conservatism	0.0068	0.8932	0.1	0.0076	0.8993	0.1007	0.0014	0.0068	0.8865	0.0992	0.0062	0.155	0.00054075	herb	perennial	4.33578e+07	4.5392	0.3486	-0.981	172	72.0915
Russelia equisetiformis	africa	atr_aus_nam	A	0.9384	0.0758	neither	0.1533	0.7203	0.1263	0.1755	0.8508	0.1492	0.451	0.0842	0.3955	0.0694	0	NA	NA	NA	NA	NA	NA	NA	NA	NA	NA
Russelia equisetiformis	tropical_asia	atr_aus_nam	A	0.8226	0.1657	neither	0.2728	0.6809	0.0463	0.286	0.9363	0.0637	0.0728	0.2506	0.6257	0.0425	0.0083	NA	NA	NA	NA	NA	NA	NA	NA	NA	NA
Russelia equisetiformis	northern_america	atr_aus_nam	A	1	0.0033	conservatism	0.3574	0.6426	0	0.3574	1	0	0.8091	0.0682	0.1227	0	0	NA	NA	NA	NA	NA	NA	NA	NA	NA	NA
Russelia equisetiformis	pacific_islands	atr_aus_nam	A	0.8318	0.1732	neither	0.1666	0.8242	0.0092	0.1682	0.989	0.011	0.6855	0.0524	0.2592	0.0029	0	NA	NA	NA	NA	NA	NA	NA	NA	NA	NA
Russelia equisetiformis	southern_america	atr_aus_nam	A	0.8893	0.1132	neither	0.2946	0.6553	0.0501	0.3101	0.9289	0.0711	0.0203	0.2885	0.6419	0.0491	0.0002	NA	NA	NA	NA	NA	NA	NA	NA	NA	NA
Sacciolepis indica	northern_america	afr_ate_atr_aus	AC	0.9908	0.02	conservatism	0.2649	0.7351	0	0.2649	1	0	0.7176	0.0748	0.2076	0	0	NA	NA	NA	NA	NA	NA	NA	NA	NA	NA
Sacciolepis indica	pacific_islands	afr_ate_atr_aus	AC	0.9634	0.0341	conservatism	0.3461	0.6539	0	0.3461	1	0	0.4055	0.2057	0.3888	0	0	NA	NA	NA	NA	NA	NA	NA	NA	NA	NA
Sacciolepis indica	southern_america	afr_ate_atr_aus	AC	0.781	0.2614	neither	0.2897	0.6935	0.0168	0.2947	0.9764	0.0236	0.0972	0.2616	0.6261	0.0152	0	NA	NA	NA	NA	NA	NA	NA	NA	NA	NA
Schefflera actinophylla	australasia	australasia	AC	1	0.005	conservatism	0.2898	0.7102	0	0.2898	1	0	0.5303	0.1361	0.3336	0	0	NA	NA	NA	NA	NA	NA	NA	NA	NA	NA
Schefflera actinophylla	northern_america	australasia	AC	0.8759	0.1249	neither	0.4931	0.5069	0	0.4931	1	0	0.6392	0.1779	0.1829	0	0	NA	NA	NA	NA	NA	NA	NA	NA	NA	NA
Schefflera actinophylla	pacific_islands	australasia	AC	0.9351	0.0666	neither	0.498	0.4524	0.0496	0.524	0.9011	0.0989	0.213	0.3919	0.356	0.0391	0	NA	NA	NA	NA	NA	NA	NA	NA	NA	NA
Schefflera actinophylla	southern_america	australasia	AC	0.8743	0.1291	neither	0.4238	0.556	0.0202	0.4326	0.9649	0.0351	0.038	0.4077	0.5348	0.0194	0	NA	NA	NA	NA	NA	NA	NA	NA	NA	NA
Selenicereus undatus	africa	nam_sam	AC	0.7261	0.2889	neither	0.0537	0.8592	0.0871	0.0589	0.9079	0.0921	0.3126	0.0369	0.5906	0.0599	0	NA	NA	NA	NA	NA	NA	NA	NA	NA	NA
Selenicereus undatus	temperate_asia	nam_sam	AC	0.6744	0.3347	neither	0.3448	0.4617	0.1935	0.4276	0.7047	0.2953	0.3513	0.2237	0.2995	0.1255	0	NA	NA	NA	NA	NA	NA	NA	NA	NA	NA
Selenicereus undatus	australasia	nam_sam	AC	0.8993	0.1066	neither	0.2553	0.7447	0	0.2553	1	0	0.4238	0.1471	0.4291	0	0	NA	NA	NA	NA	NA	NA	NA	NA	NA	NA
Selenicereus undatus	northern_america	nam_sam	AC	0.8152	0.2248	neither	0.3915	0.6085	0	0.3915	1	0	0.666	0.1308	0.2033	0	0	NA	NA	NA	NA	NA	NA	NA	NA	NA	NA
Selenicereus undatus	pacific_islands	nam_sam	AC	0.761	0.2681	neither	0.424	0.5125	0.0636	0.4528	0.8896	0.1104	0.1719	0.3511	0.4244	0.0526	0	NA	NA	NA	NA	NA	NA	NA	NA	NA	NA
Selenicereus undatus	southern_america	nam_sam	AC	0.9109	0.0974	neither	0.2138	0.7283	0.0579	0.2269	0.9264	0.0736	0.0552	0.202	0.6881	0.0547	0	NA	NA	NA	NA	NA	NA	NA	NA	NA	NA
Senecio madagascariensis	australasia	africa	C	0.9534	0.0325	conservatism	0.4013	0.5576	0.0411	0.4185	0.9313	0.0687	0.0286	0.3888	0.5402	0.0399	0.0025	NA	NA	NA	NA	NA	NA	NA	NA	NA	NA
Senecio madagascariensis	pacific_islands	africa	C	0.8551	0.1757	neither	0.0079	0.7883	0.2038	0.0099	0.7945	0.2055	0.1423	0.0047	0.4688	0.1212	0.263	NA	NA	NA	NA	NA	NA	NA	NA	NA	NA
Senecio madagascariensis	southern_america	africa	C	0.8668	0.1266	neither	0.2873	0.665	0.0477	0.3017	0.9331	0.0669	0.0327	0.266	0.6156	0.0441	0.0415	NA	NA	NA	NA	NA	NA	NA	NA	NA	NA
Senna alata	africa	atr_nam_sam	A	1	0.0058	conservatism	0.055	0.9389	0.0061	0.0553	0.9935	0.0065	0.0487	0.0522	0.8915	0.0058	0.0018	2	0.0385443	shrub	perennial	2.17012e+07	0.8625	-4.0571	-1.2298	128	5.6017
Senna alata	temperate_asia	atr_nam_sam	A	0.9617	0.0516	neither	0.4633	0.5334	0.0033	0.4648	0.9939	0.0061	0.4463	0.2558	0.2946	0.0018	0.0015	2	0.0385443	shrub	perennial	2.17012e+07	0.8625	-4.0571	-1.2298	114	31.64
Senna alata	tropical_asia	atr_nam_sam	A	0.9925	0.0075	conservatism	0.0075	0.9386	0.0539	0.0079	0.9457	0.0543	0.0006	0.0073	0.913	0.0524	0.0267	2	0.0385443	shrub	perennial	2.17012e+07	0.8625	-4.0571	-1.2298	270	19.6702
Senna alata	australasia	atr_nam_sam	A	0.9892	0.0175	conservatism	0.0184	0.9386	0.043	0.0192	0.9562	0.0438	0.1885	0.0148	0.7555	0.0346	0.0066	2	0.0385443	shrub	perennial	2.17012e+07	0.8625	-4.0571	-1.2298	129	19.0823
Senna alata	northern_america	atr_nam_sam	A	0.9625	0.0325	conservatism	0.231	0.684	0.0851	0.2524	0.8894	0.1106	0.6811	0.0728	0.2157	0.0268	0.0036	2	0.0385443	shrub	perennial	2.17012e+07	0.8625	-4.0571	-1.2298	118	39.2144
Senna alata	pacific_islands	atr_nam_sam	A	0.8684	0.1099	neither	0.267	0.733	0	0.267	1	0	0.1384	0.2297	0.6308	0	0.0011	NA	NA	NA	NA	NA	NA	NA	NA	NA	NA
Senna alata	southern_america	atr_nam_sam	A	0.9858	0.0216	conservatism	0.0109	0.9313	0.0579	0.0115	0.9415	0.0585	0.0098	0.0107	0.9214	0.0572	0.0009	NA	NA	NA	NA	NA	NA	NA	NA	NA	NA
Senna occidentalis	africa	afr_nam_sam	A	0.9925	0.0108	conservatism	0.0308	0.9643	0.0048	0.031	0.995	0.005	0.0363	0.0297	0.9294	0.0047	0	NA	NA	NA	NA	NA	NA	NA	NA	NA	NA
Senna occidentalis	temperate_asia	afr_nam_sam	A	0.99	0.0133	conservatism	0.1466	0.7944	0.059	0.1558	0.9308	0.0692	0.3943	0.0888	0.4811	0.0358	0	NA	NA	NA	NA	NA	NA	NA	NA	NA	NA
Senna occidentalis	tropical_asia	afr_nam_sam	A	0.5704	0.4371	neither	0.1093	0.7457	0.145	0.1279	0.8372	0.1628	0.0203	0.1025	0.6988	0.1359	0.0425	NA	NA	NA	NA	NA	NA	NA	NA	NA	NA
Senna occidentalis	australasia	afr_nam_sam	A	0.995	0.0108	conservatism	0.0201	0.9755	0.0044	0.0202	0.9955	0.0045	0.1126	0.0178	0.8656	0.0039	0	NA	NA	NA	NA	NA	NA	NA	NA	NA	NA
Senna occidentalis	northern_america	afr_nam_sam	A	0.9875	0.0125	conservatism	0.0955	0.8914	0.0132	0.0967	0.9854	0.0146	0.7219	0.0265	0.2479	0.0037	0	NA	NA	NA	NA	NA	NA	NA	NA	NA	NA
Senna occidentalis	pacific_islands	afr_nam_sam	A	0.9892	0.0083	conservatism	0.1115	0.8729	0.0156	0.1133	0.9824	0.0176	0.1785	0.0916	0.7171	0.0128	0	NA	NA	NA	NA	NA	NA	NA	NA	NA	NA
Setaria palmifolia	northern_america	ate_atr_sam	A	0.9958	0.0067	conservatism	0.0719	0.9278	0.0004	0.0719	0.9996	0.0004	0.4036	0.0429	0.5533	0.0002	0	NA	NA	NA	NA	NA	NA	NA	NA	NA	NA
Setaria palmifolia	pacific_islands	ate_atr_sam	A	0.6087	0.398	neither	0.3509	0.6491	0	0.3509	1	0	0.2598	0.2597	0.4805	0	0	NA	NA	NA	NA	NA	NA	NA	NA	NA	NA
Setaria palmifolia	southern_america	ate_atr_sam	A	0.7885	0.2381	neither	0.1909	0.806	0.0031	0.1915	0.9962	0.0038	0.0491	0.1815	0.7664	0.0029	0	NA	NA	NA	NA	NA	NA	NA	NA	NA	NA
Setaria parviflora	africa	afr_nam_sam	AC	1	0.0017	conservatism	0.3433	0.6567	0	0.3433	1	0	0.1612	0.2879	0.5509	0	0	0.95	0.0009525	herb	perennial	8.81221e+07	1.2986	-3.2302	-0.036	148	31.5285
Setaria parviflora	temperate_asia	afr_nam_sam	AC	0.9017	0.0941	neither	0.4712	0.528	0.0008	0.4716	0.9985	0.0015	0.2686	0.3446	0.3861	0.0006	0	0.95	0.0009525	herb	perennial	8.81221e+07	1.2986	-3.2302	-0.036	99	19.1842
Setaria parviflora	tropical_asia	afr_nam_sam	AC	1	0.0133	conservatism	0.0401	0.9592	0.0007	0.0401	0.9993	0.0007	0.2366	0.0306	0.7323	0.0005	0	0.95	0.0009525	herb	perennial	8.81221e+07	1.2986	-3.2302	-0.036	187	0.4584
Setaria parviflora	australasia	afr_nam_sam	AC	1	0.005	conservatism	0.0571	0.9428	0.0001	0.0571	0.9999	0.0001	0.0408	0.0548	0.9043	0.0001	0	0.95	0.0009525	herb	perennial	8.81221e+07	1.2986	-3.2302	-0.036	213	44.2194
Setaria parviflora	europe	afr_nam_sam	AC	0.9759	0.03	conservatism	0.1775	0.8225	0	0.1775	1	0	0.666	0.0593	0.2747	0	0	0.95	0.0009525	herb	perennial	8.81221e+07	1.2986	-3.2302	-0.036	212	40.8319
Setaria parviflora	pacific_islands	afr_nam_sam	AC	0.9967	0.0133	conservatism	0.0912	0.9088	0	0.0912	1	0	0.4474	0.0504	0.5022	0	0	0.95	0.0009525	herb	perennial	8.81221e+07	1.2986	-3.2302	-0.036	172	0.3309
Setaria verticillata	temperate_asia	afr_eur_ate	C	0.9192	0.0958	neither	0.2256	0.7551	0.0193	0.2301	0.975	0.025	0.2361	0.1721	0.5761	0.0148	0.0009	0.325	0.000874423	herb	annual	5.22157e+07	1.3126	-0.892	-0.2943	80	19.5269
Setaria verticillata	australasia	afr_eur_ate	C	0.7644	0.2298	neither	0.7542	0.2449	0.0008	0.7549	0.9967	0.0033	0.4021	0.4509	0.1464	0.0005	0	0.325	0.000874423	herb	annual	5.22157e+07	1.3126	-0.892	-0.2943	150	59.8571
Setaria verticillata	europe	afr_eur_ate	C	0.8393	0.1973	neither	0.4052	0.5948	0	0.4052	1	0	0.5973	0.1632	0.2395	0	0	0.325	0.000874423	herb	annual	5.22157e+07	1.3126	-0.892	-0.2943	357	34.4706
Setaria verticillata	northern_america	afr_eur_ate	C	0.8768	0.1057	neither	0.0998	0.8995	0.0007	0.0999	0.9992	0.0008	0.0592	0.0939	0.8462	0.0007	0	0.325	0.000874423	herb	annual	5.22157e+07	1.3126	-0.892	-0.2943	202	25.4123
Setaria verticillata	pacific_islands	afr_eur_ate	C	0.2823	0.7286	neither	0.6301	0.3699	0	0.6301	1	0	0.7688	0.1457	0.0855	0	0	0.325	0.000874423	herb	annual	5.22157e+07	1.3126	-0.892	-0.2943	128	20.8198
Setaria verticillata	southern_america	afr_eur_ate	C	0.5112	0.5304	neither	0.4137	0.5863	0	0.4137	1	0	0.0146	0.4077	0.5778	0	0	0.325	0.000874423	herb	annual	5.22157e+07	1.3126	-0.892	-0.2943	127	37.5516
Sida acuta	africa	afr_aus_nam_sam	A	0.9425	0.0525	neither	0.0315	0.9616	0.0068	0.0317	0.9929	0.0071	0.1163	0.0278	0.8498	0.0061	0	NA	NA	NA	NA	NA	NA	NA	NA	NA	NA
Sida acuta	australasia	afr_aus_nam_sam	A	0.9967	0.0158	conservatism	0.0881	0.9	0.0119	0.0892	0.9869	0.0131	0.0704	0.0819	0.8362	0.0111	0.0004	NA	NA	NA	NA	NA	NA	NA	NA	NA	NA
Sida acuta	pacific_islands	afr_aus_nam_sam	A	0.8909	0.1032	neither	0.6452	0.3548	0	0.6452	1	0	0.3699	0.4066	0.2235	0	0	NA	NA	NA	NA	NA	NA	NA	NA	NA	NA
Sida rhombifolia	africa	afr_nam_sam	AC	1	0.0025	conservatism	0.1202	0.879	0.0008	0.1203	0.9991	0.0009	0.0952	0.1088	0.7954	0.0007	0	NA	NA	NA	NA	NA	NA	NA	NA	NA	NA
Sida rhombifolia	australasia	afr_nam_sam	AC	0.9817	0.0158	conservatism	0.1944	0.8056	0	0.1944	1	0	0.0799	0.1788	0.7413	0	0	NA	NA	NA	NA	NA	NA	NA	NA	NA	NA
Sida rhombifolia	pacific_islands	afr_nam_sam	AC	0.9167	0.0891	neither	0.24	0.76	0	0.24	1	0	0.2776	0.1734	0.549	0	0	NA	NA	NA	NA	NA	NA	NA	NA	NA	NA
Sida rhombifolia	southern_america	afr_nam_sam	AC	0.955	0.0483	conservatism	0.0685	0.9241	0.0074	0.069	0.992	0.008	0.0126	0.0676	0.9123	0.0073	0.0002	NA	NA	NA	NA	NA	NA	NA	NA	NA	NA
Sida spinosa	temperate_asia	afr_aus_nam_sam	AB	0.9767	0.0291	conservatism	0.354	0.6185	0.0275	0.364	0.9575	0.0425	0.9319	0.0241	0.0421	0.0019	0	NA	NA	NA	NA	NA	NA	NA	NA	NA	NA
Sida spinosa	australasia	afr_aus_nam_sam	AB	0.965	0.0333	conservatism	0.1791	0.8209	0	0.1791	1	0	0.0715	0.1663	0.7622	0	0	NA	NA	NA	NA	NA	NA	NA	NA	NA	NA
Sida spinosa	pacific_islands	afr_aus_nam_sam	AB	0.9176	0.0883	neither	0.7003	0.2997	0	0.7003	1	0	0.5267	0.3315	0.1419	0	0	NA	NA	NA	NA	NA	NA	NA	NA	NA	NA
Sigesbeckia orientalis	africa	ate_aus	C	0.7694	0.2531	neither	0.1736	0.8245	0.0019	0.1739	0.9978	0.0022	0.2294	0.1338	0.6354	0.0014	0	0.768103	0.00120667	herb	annual	4.67481e+07	5.3587	-1.5073	-0.5883	130	39.4133
Sigesbeckia orientalis	australasia	ate_aus	C	0.9709	0.035	conservatism	0.1384	0.7603	0.1013	0.154	0.8824	0.1176	0.0684	0.1289	0.7082	0.0944	0	0.768103	0.00120667	herb	annual	4.67481e+07	5.3587	-1.5073	-0.5883	182	40.0317
Sigesbeckia orientalis	europe	ate_aus	C	0.7452	0.2756	neither	0.7391	0.2609	0	0.7391	1	0	0.6882	0.2304	0.0814	0	0	0.768103	0.00120667	herb	annual	4.67481e+07	5.3587	-1.5073	-0.5883	152	34.9187
Sigesbeckia orientalis	pacific_islands	ate_aus	C	0.4005	0.5779	neither	0.7927	0.1783	0.0289	0.8164	0.8604	0.1396	0.3772	0.4937	0.1111	0.018	0	0.768103	0.00120667	herb	annual	4.67481e+07	5.3587	-1.5073	-0.5883	135	4.962
Sigesbeckia orientalis	southern_america	ate_aus	C	0.7619	0.2406	neither	0.8342	0.165	0.0008	0.8349	0.9951	0.0049	0.0916	0.7578	0.1499	0.0007	0	NA	NA	NA	NA	NA	NA	NA	NA	NA	NA
Solanum americanum	africa	aus_nam_sam	AC	0.975	0.0308	conservatism	0.0462	0.9515	0.0023	0.0463	0.9976	0.0024	0.0764	0.0427	0.8788	0.0021	0	NA	NA	NA	NA	NA	NA	NA	NA	NA	NA
Solanum americanum	temperate_asia	aus_nam_sam	AC	0.9825	0.0125	conservatism	0.1231	0.8743	0.0026	0.1234	0.997	0.003	0.175	0.1016	0.7213	0.0022	0	NA	NA	NA	NA	NA	NA	NA	NA	NA	NA
Solanum americanum	tropical_asia	aus_nam_sam	AC	0.9858	0.025	conservatism	0.2039	0.791	0.0052	0.2049	0.9935	0.0065	0.0615	0.1908	0.7401	0.0048	0.0028	NA	NA	NA	NA	NA	NA	NA	NA	NA	NA
Solanum americanum	australasia	aus_nam_sam	AC	0.98	0.0258	conservatism	0.0523	0.9477	0	0.0523	1	0	0.1304	0.0455	0.8241	0	0	NA	NA	NA	NA	NA	NA	NA	NA	NA	NA
Solanum americanum	europe	aus_nam_sam	AC	0.9134	0.1316	neither	0.2073	0.7927	0	0.2073	1	0	0.7827	0.045	0.1722	0	0	NA	NA	NA	NA	NA	NA	NA	NA	NA	NA
Solanum americanum	pacific_islands	aus_nam_sam	AC	0.7802	0.2323	neither	0.049	0.951	0	0.049	1	0	0.6316	0.018	0.3504	0	0	NA	NA	NA	NA	NA	NA	NA	NA	NA	NA
Solanum lycopersicum	africa	eur_nam_sam	C	0.9883	0.0133	conservatism	0.0065	0.9733	0.0201	0.0067	0.9797	0.0203	0.5168	0.0031	0.4677	0.0097	0.0027	NA	NA	NA	NA	NA	NA	NA	NA	NA	NA
Solanum lycopersicum	temperate_asia	eur_nam_sam	C	0.97	0.025	conservatism	0.1628	0.7841	0.0531	0.172	0.9366	0.0634	0.028	0.1577	0.7596	0.0514	0.0033	NA	NA	NA	NA	NA	NA	NA	NA	NA	NA
Solanum lycopersicum	tropical_asia	eur_nam_sam	C	0.9467	0.0766	neither	0.518	0.4452	0.0369	0.5378	0.9235	0.0765	0.0001	0.515	0.4426	0.0367	0.0056	NA	NA	NA	NA	NA	NA	NA	NA	NA	NA
Solanum lycopersicum	australasia	eur_nam_sam	C	0.9101	0.0891	neither	0.1333	0.8649	0.0018	0.1335	0.998	0.002	0.0246	0.13	0.8437	0.0017	0	NA	NA	NA	NA	NA	NA	NA	NA	NA	NA
Solanum lycopersicum	europe	eur_nam_sam	C	0.9617	0.0608	neither	0.0409	0.9535	0.0056	0.0411	0.9942	0.0058	0.3323	0.0273	0.6367	0.0037	0	NA	NA	NA	NA	NA	NA	NA	NA	NA	NA
Solanum lycopersicum	northern_america	eur_nam_sam	C	0.9817	0.0216	conservatism	0.0481	0.9458	0.0062	0.0484	0.9935	0.0065	0.1504	0.0408	0.8036	0.0053	0	NA	NA	NA	NA	NA	NA	NA	NA	NA	NA
Solanum lycopersicum	pacific_islands	eur_nam_sam	C	0.9317	0.0591	neither	0.166	0.7786	0.0555	0.1757	0.9335	0.0665	0.6363	0.0604	0.2832	0.0202	0	NA	NA	NA	NA	NA	NA	NA	NA	NA	NA
Solanum lycopersicum	southern_america	eur_nam_sam	C	0.7927	0.219	neither	0.5101	0.4287	0.0612	0.5433	0.8751	0.1249	0.01	0.504	0.4237	0.0604	0.0018	NA	NA	NA	NA	NA	NA	NA	NA	NA	NA
Solanum seaforthianum	africa	sam	A	0.8776	0.1066	neither	0.2207	0.5686	0.2106	0.2796	0.7297	0.2703	0.1087	0.1966	0.5064	0.1876	0.0007	NA	NA	NA	NA	NA	NA	NA	NA	NA	NA
Solanum seaforthianum	temperate_asia	sam	A	0.9009	0.1049	neither	0.1503	0.8374	0.0122	0.1522	0.9856	0.0144	0.331	0.1006	0.5602	0.0082	0	NA	NA	NA	NA	NA	NA	NA	NA	NA	NA
Solanum seaforthianum	tropical_asia	sam	A	0.965	0.0541	neither	0.2015	0.7427	0.0558	0.2134	0.9301	0.0699	0.139	0.1727	0.6367	0.0479	0.0037	NA	NA	NA	NA	NA	NA	NA	NA	NA	NA
Solanum seaforthianum	australasia	sam	A	0.9942	0.0083	conservatism	0.0752	0.5837	0.3411	0.1141	0.6312	0.3688	0.1107	0.0668	0.5191	0.3033	0	NA	NA	NA	NA	NA	NA	NA	NA	NA	NA
Solanum seaforthianum	pacific_islands	sam	A	0.7211	0.2673	neither	0.5699	0.4301	0	0.5699	1	0	0.0895	0.5189	0.3916	0	0	NA	NA	NA	NA	NA	NA	NA	NA	NA	NA
Solanum seaforthianum	southern_america	sam	A	0.9659	0.0425	conservatism	0.344	0.656	0	0.344	1	0	0.1318	0.2986	0.5695	0	0	NA	NA	NA	NA	NA	NA	NA	NA	NA	NA
Solanum torvum	africa	afr_atr_nam_sam	A	0.9367	0.0674	neither	0.0586	0.9394	0.002	0.0587	0.9978	0.0022	0.0518	0.0555	0.8907	0.0019	0	2.34935	0.001075	shrub	perennial	8.39798e+07	0.6614	-4.1392	-1.4793	120	11.8742
Solanum torvum	temperate_asia	afr_atr_nam_sam	A	0.9892	0.015	conservatism	0.1163	0.8766	0.0071	0.1171	0.992	0.008	0.2938	0.0821	0.619	0.005	0	2.34935	0.001075	shrub	perennial	8.39798e+07	0.6614	-4.1392	-1.4793	196	21.5577
Solanum torvum	tropical_asia	afr_atr_nam_sam	A	0.9592	0.0308	conservatism	0.0071	0.9564	0.0365	0.0074	0.9632	0.0368	0.0003	0.0071	0.955	0.0365	0.0012	2.34935	0.001075	shrub	perennial	8.39798e+07	0.6614	-4.1392	-1.4793	227	14.1309
Solanum torvum	australasia	afr_atr_nam_sam	A	1	0.0058	conservatism	0.0382	0.9612	0.0007	0.0382	0.9993	0.0007	0.2034	0.0304	0.7657	0.0005	0	2.34935	0.001075	shrub	perennial	8.39798e+07	0.6614	-4.1392	-1.4793	141	31.2913
Solanum torvum	northern_america	afr_atr_nam_sam	A	0.9484	0.0733	neither	0.5823	0.4177	0	0.5823	1	0	0.7624	0.1384	0.0992	0	0	2.34935	0.001075	shrub	perennial	8.39798e+07	0.6614	-4.1392	-1.4793	139	21.0452
Solanum torvum	pacific_islands	afr_atr_nam_sam	A	0.9933	0.0225	conservatism	0.3269	0.6731	0	0.3269	1	0	0.2082	0.2589	0.5329	0	0	2.34935	0.001075	shrub	perennial	8.39798e+07	0.6614	-4.1392	-1.4793	123	15.4134
Sonchus oleraceus	africa	europe	C	0.8177	0.1973	neither	0.3096	0.6502	0.0402	0.3226	0.9418	0.0582	0.3253	0.2089	0.4387	0.0271	0	0.975	0.000328238	herb	annual	5.40885e+07	4.5192	-0.3856	-0.9303	185	68.1471
Sonchus oleraceus	temperate_asia	europe	C	0.8426	0.1715	neither	0.0429	0.7784	0.1787	0.0523	0.8133	0.1867	0.0038	0.0426	0.7729	0.1774	0.0033	0.975	0.000328238	herb	annual	5.40885e+07	4.5192	-0.3856	-0.9303	175	10.9649
Sonchus oleraceus	australasia	europe	C	0.9725	0.04	conservatism	0.0649	0.9305	0.0046	0.0652	0.9951	0.0049	0.0656	0.0607	0.8694	0.0043	0	0.975	0.000328238	herb	annual	5.40885e+07	4.5192	-0.3856	-0.9303	253	70.1111
Sonchus oleraceus	northern_america	europe	C	0.7977	0.1898	neither	0.012	0.9715	0.0165	0.0122	0.9833	0.0167	0.0004	0.012	0.971	0.0165	0	0.975	0.000328238	herb	annual	5.40885e+07	4.5192	-0.3856	-0.9303	202	6.1369
Sonchus oleraceus	pacific_islands	europe	C	0.4946	0.5137	neither	0.8992	0.0901	0.0107	0.9089	0.8934	0.1066	0.8368	0.1467	0.0147	0.0018	0	0.975	0.000328238	herb	annual	5.40885e+07	4.5192	-0.3856	-0.9303	206	44.9258
Sonchus oleraceus	southern_america	europe	C	0.8651	0.1291	neither	0.0369	0.9361	0.0271	0.0379	0.9719	0.0281	0.0012	0.0368	0.935	0.027	0	0.975	0.000328238	herb	annual	5.40885e+07	4.5192	-0.3856	-0.9303	175	56.6207
Sorghum bicolor	africa	afr_eur_nam	AB	0.9767	0.03	conservatism	0.037	0.9404	0.0225	0.0379	0.9766	0.0234	0.1084	0.033	0.8383	0.0201	0.0002	2.86667	0.0120416	herb	annual	3.84276e+07	1.4013	-3.365	1.0219	123	6.0269
Sorghum bicolor	temperate_asia	afr_eur_nam	AB	0.9992	0.0033	conservatism	0.0003	0.9075	0.0922	0.0003	0.9078	0.0922	0.04	0.0003	0.8592	0.0873	0.0133	2.86667	0.0120416	herb	annual	3.84276e+07	1.4013	-3.365	1.0219	99	16.006
Sorghum bicolor	tropical_asia	afr_eur_nam	AB	0.7943	0.2023	neither	0.2641	0.7336	0.0023	0.2647	0.9968	0.0032	0	0.264	0.7335	0.0023	0.0002	2.86667	0.0120416	herb	annual	3.84276e+07	1.4013	-3.365	1.0219	203	3.6441
Sorghum bicolor	australasia	afr_eur_nam	AB	0.9942	0.015	conservatism	0.1039	0.8836	0.0125	0.1052	0.986	0.014	0.0302	0.1007	0.8569	0.0122	0	2.86667	0.0120416	herb	annual	3.84276e+07	1.4013	-3.365	1.0219	122	58.8601
Sorghum bicolor	europe	afr_eur_nam	AB	0.9059	0.0991	neither	0.2409	0.7495	0.0096	0.2432	0.9874	0.0126	0.8312	0.0407	0.1265	0.0016	0	2.86667	0.0120416	herb	annual	3.84276e+07	1.4013	-3.365	1.0219	216	33.2346
Sorghum bicolor	northern_america	afr_eur_nam	AB	0.9808	0.0216	conservatism	0.0474	0.916	0.0366	0.0492	0.9616	0.0384	0.0717	0.044	0.8502	0.034	0.0001	2.86667	0.0120416	herb	annual	3.84276e+07	1.4013	-3.365	1.0219	205	23.4814
Sorghum bicolor	pacific_islands	afr_eur_nam	AB	0.9592	0.035	conservatism	0.008	0.8704	0.1216	0.0092	0.8774	0.1226	0.6255	0.003	0.326	0.0455	0	NA	NA	NA	NA	NA	NA	NA	NA	NA	NA
Sorghum bicolor	southern_america	afr_eur_nam	AB	1	0.005	conservatism	0.1664	0.795	0.0385	0.1731	0.9538	0.0462	0.1156	0.147	0.7024	0.034	0.001	NA	NA	NA	NA	NA	NA	NA	NA	NA	NA
Spathodea campanulata	africa	africa	A	0.96	0.0516	neither	0.0204	0.8542	0.1254	0.0233	0.872	0.128	0.0159	0.0197	0.8236	0.1209	0.02	23	0.005204	tree	perennial	8.65805e+06	0.613	-3.9005	-0.3185	95	1.2248
Spathodea campanulata	tropical_asia	africa	A	0.9842	0.0175	conservatism	0.0019	0.7654	0.2327	0.0025	0.7669	0.2331	0.0001	0.0017	0.679	0.2064	0.1128	23	0.005204	tree	perennial	8.65805e+06	0.613	-3.9005	-0.3185	150	18.2104
Spathodea campanulata	australasia	africa	A	0.9983	0.0025	conservatism	0.015	0.8491	0.1358	0.0174	0.8621	0.1379	0.0443	0.0139	0.7871	0.1259	0.0287	23	0.005204	tree	perennial	8.65805e+06	0.613	-3.9005	-0.3185	36	24.609
Spathodea campanulata	northern_america	africa	A	0.9342	0.0774	neither	0.0792	0.6698	0.251	0.1057	0.7274	0.2726	0.0095	0.0742	0.6281	0.2353	0.0528	23	0.005204	tree	perennial	8.65805e+06	0.613	-3.9005	-0.3185	108	16.6588
Spathodea campanulata	pacific_islands	africa	A	0.9617	0.0366	conservatism	0.1148	0.8568	0.0284	0.1182	0.9679	0.0321	0.0887	0.0887	0.6617	0.022	0.139	23	0.005204	tree	perennial	8.65805e+06	0.613	-3.9005	-0.3185	133	2.3459
Spathodea campanulata	southern_america	africa	A	0.9584	0.0491	conservatism	0.0048	0.9339	0.0613	0.0051	0.9384	0.0616	0	0.0045	0.888	0.0583	0.0492	23	0.005204	tree	perennial	8.65805e+06	0.613	-3.9005	-0.3185	87	9.2137
Spathoglottis plicata	pacific_islands	pac_atr_sam	A	0.8268	0.1998	neither	0.2178	0.7822	0	0.2178	1	0	0.1613	0.1827	0.6561	0	0	NA	NA	NA	NA	NA	NA	NA	NA	NA	NA
Spathoglottis plicata	southern_america	pac_atr_sam	A	0.94	0.0491	conservatism	0.3885	0.6115	0	0.3885	1	0	0.0632	0.3639	0.5728	0	0	NA	NA	NA	NA	NA	NA	NA	NA	NA	NA
Spermacoce remota	temperate_asia	nam_sam	AC	0.95	0.0591	neither	0.3236	0.6749	0.0016	0.3241	0.9977	0.0023	0.2922	0.229	0.4777	0.0011	0	NA	NA	NA	NA	NA	NA	NA	NA	NA	NA
Spermacoce remota	tropical_asia	nam_sam	AC	0.9867	0.0117	conservatism	0.1426	0.8561	0.0013	0.1427	0.9985	0.0015	0.0376	0.1368	0.8213	0.0013	0.0031	NA	NA	NA	NA	NA	NA	NA	NA	NA	NA
Spermacoce remota	australasia	nam_sam	AC	1	0.005	conservatism	0.1004	0.8959	0.0036	0.1008	0.996	0.004	0.2914	0.0712	0.6349	0.0026	0	NA	NA	NA	NA	NA	NA	NA	NA	NA	NA
Spermacoce remota	pacific_islands	nam_sam	AC	0.6112	0.3805	neither	0.2207	0.7778	0.0015	0.2211	0.9981	0.0019	0.0293	0.2141	0.7546	0.0014	0.0005	NA	NA	NA	NA	NA	NA	NA	NA	NA	NA
Sphagneticola trilobata	africa	nam_sam	AC	0.8993	0.1241	neither	0.092	0.9044	0.0035	0.0924	0.9961	0.0039	0.072	0.0854	0.8393	0.0033	0	NA	NA	NA	NA	NA	NA	NA	NA	NA	NA
Sphagneticola trilobata	temperate_asia	nam_sam	AC	0.9742	0.0366	conservatism	0.0309	0.9645	0.0045	0.031	0.9953	0.0047	0.5106	0.0151	0.472	0.0022	0	NA	NA	NA	NA	NA	NA	NA	NA	NA	NA
Sphagneticola trilobata	tropical_asia	nam_sam	AC	0.9442	0.0683	neither	0.0626	0.923	0.0144	0.0635	0.9847	0.0153	0.0026	0.062	0.9141	0.0142	0.0071	NA	NA	NA	NA	NA	NA	NA	NA	NA	NA
Sphagneticola trilobata	australasia	nam_sam	AC	1	0.0033	conservatism	0.0307	0.9671	0.0022	0.0308	0.9977	0.0023	0.1515	0.0261	0.8206	0.0019	0	NA	NA	NA	NA	NA	NA	NA	NA	NA	NA
Sphagneticola trilobata	northern_america	nam_sam	AC	0.9883	0.0366	conservatism	0.1918	0.8082	0	0.1918	1	0	0.6606	0.0651	0.2743	0	0	NA	NA	NA	NA	NA	NA	NA	NA	NA	NA
Sphagneticola trilobata	pacific_islands	nam_sam	AC	0.9226	0.0783	neither	0.1542	0.845	0.0007	0.1543	0.9991	0.0009	0.0785	0.1421	0.7787	0.0007	0	NA	NA	NA	NA	NA	NA	NA	NA	NA	NA
Sphagneticola trilobata	southern_america	nam_sam	AC	0.9251	0.0849	neither	0.3039	0.6961	0	0.3039	1	0	0.0523	0.288	0.6597	0	0	NA	NA	NA	NA	NA	NA	NA	NA	NA	NA
Spondias dulcis	africa	pac_afr_atr_aus	A	0.9908	0.0142	conservatism	0.006	0.5932	0.4008	0.0101	0.5968	0.4032	0.1209	0.0052	0.5118	0.3458	0.0163	NA	NA	NA	NA	NA	NA	NA	NA	NA	NA
Spondias dulcis	pacific_islands	pac_afr_atr_aus	A	1	0.0017	conservatism	0.0419	0.9278	0.0303	0.0432	0.9683	0.0317	0.2886	0.0298	0.6601	0.0216	0	NA	NA	NA	NA	NA	NA	NA	NA	NA	NA
Spondias dulcis	southern_america	pac_afr_atr_aus	A	0.9692	0.0383	conservatism	0.1054	0.6413	0.2534	0.1411	0.7168	0.2832	0.0093	0.1044	0.6353	0.251	0	NA	NA	NA	NA	NA	NA	NA	NA	NA	NA
Sporobolus africanus	africa	africa	C	0.995	0.0042	conservatism	0.2691	0.7291	0.0018	0.2695	0.9975	0.0025	0.3351	0.1782	0.483	0.0012	0.0025	NA	NA	NA	NA	NA	NA	NA	NA	NA	NA
Sporobolus africanus	australasia	africa	C	0.9875	0.0216	conservatism	0.2674	0.7325	0.0002	0.2674	0.9997	0.0003	0.0708	0.2484	0.6806	0.0002	0	NA	NA	NA	NA	NA	NA	NA	NA	NA	NA
Sporobolus africanus	pacific_islands	africa	C	0.8326	0.1732	neither	0.2991	0.6863	0.0146	0.3036	0.9792	0.0208	0.3457	0.1957	0.4491	0.0095	0	NA	NA	NA	NA	NA	NA	NA	NA	NA	NA
Sporobolus indicus	africa	aus_sam	AC	0.8968	0.1199	neither	0.204	0.796	0	0.204	1	0	0.1812	0.167	0.6518	0	0	NA	NA	NA	NA	NA	NA	NA	NA	NA	NA
Sporobolus indicus	europe	aus_sam	AC	0.9684	0.0516	neither	0.1516	0.8444	0.004	0.1522	0.9953	0.0047	0.6006	0.0605	0.3372	0.0016	0.0001	0.8	0.0001375	herb	perennial	5.07756e+07	0.5741	-3.0225	-1.2765	137	51.162
Sporobolus indicus	northern_america	aus_sam	AC	0.7494	0.2423	neither	0.4002	0.5518	0.048	0.4204	0.9199	0.0801	0.5887	0.1646	0.2269	0.0198	0	0.8	0.0001375	herb	perennial	5.07756e+07	0.5741	-3.0225	-1.2765	189	47.1576
Sporobolus indicus	pacific_islands	aus_sam	AC	0.9384	0.0583	neither	0.1833	0.8167	0	0.1833	1	0	0.1528	0.1553	0.6919	0	0	0.8	0.0001375	herb	perennial	5.07756e+07	0.5741	-3.0225	-1.2765	111	0.2759
Stachys arvensis	africa	europe	C	1	0.0008	conservatism	0	0.8376	0.1624	0	0.8376	0.1624	0.5567	0	0.3709	0.0719	0.0005	0.159	0.000720667	herb	annual	1.86905e+07	4.2816	-0.5106	-0.9539	185	66.1366
Stachys arvensis	australasia	europe	C	0.8843	0.1124	neither	0.1009	0.889	0.0101	0.1019	0.9888	0.0112	0.0048	0.1003	0.8839	0.01	0.001	0.159	0.000720667	herb	annual	1.86905e+07	4.2816	-0.5106	-0.9539	170	77.1971
Stachys arvensis	europe	europe	C	0.9484	0.0641	neither	0.0539	0.9344	0.0117	0.0545	0.9876	0.0124	0.3278	0.0362	0.628	0.0079	0.0001	0.159	0.000720667	herb	annual	1.86905e+07	4.2816	-0.5106	-0.9539	397	17.3034
Stachys arvensis	northern_america	europe	C	0.9009	0.1091	neither	0.5545	0.4325	0.0131	0.5618	0.9707	0.0293	0.004	0.5522	0.4307	0.013	0	0.159	0.000720667	herb	annual	1.86905e+07	4.2816	-0.5106	-0.9539	178	12.824
Stachys arvensis	pacific_islands	europe	C	0.4779	0.5179	neither	0.8921	0.0624	0.0454	0.9346	0.5789	0.4211	0.3895	0.5446	0.0381	0.0277	0	0.159	0.000720667	herb	annual	1.86905e+07	4.2816	-0.5106	-0.9539	158	37.6523
Stachys arvensis	southern_america	europe	C	0.9134	0.1016	neither	0.7329	0.2499	0.0173	0.7457	0.9354	0.0646	0.0016	0.7308	0.2492	0.0172	0.0012	0.159	0.000720667	herb	annual	1.86905e+07	4.2816	-0.5106	-0.9539	60	59.8085
Stachytarpheta cayennensis	africa	nam_sam	A	0.552	0.4305	neither	0.4517	0.5476	0.0008	0.452	0.9986	0.0014	0.0414	0.433	0.5249	0.0007	0	NA	NA	NA	NA	NA	NA	NA	NA	NA	NA
Stachytarpheta cayennensis	tropical_asia	nam_sam	A	0.9051	0.1132	neither	0.5962	0.3993	0.0045	0.5989	0.9889	0.0111	0.0096	0.5866	0.3928	0.0044	0.0066	NA	NA	NA	NA	NA	NA	NA	NA	NA	NA
Stachytarpheta cayennensis	australasia	nam_sam	A	1	0.005	conservatism	0.0011	0.9602	0.0387	0.0011	0.9613	0.0387	0.157	0.0009	0.8008	0.0323	0.0091	NA	NA	NA	NA	NA	NA	NA	NA	NA	NA
Stachytarpheta cayennensis	pacific_islands	nam_sam	A	0.9675	0.0366	conservatism	0.1357	0.8638	0.0005	0.1358	0.9994	0.0006	0.0411	0.1302	0.8283	0.0005	0	NA	NA	NA	NA	NA	NA	NA	NA	NA	NA
Stachytarpheta jamaicensis	africa	nam_sam	A	0.945	0.0716	neither	0.0318	0.9481	0.0202	0.0324	0.9792	0.0208	0.0666	0.0296	0.8837	0.0188	0.0013	1	0.00236	herb	perennial	4.7799e+07	0.4742	-3.6769	-1.265	72	12.6015
Stachytarpheta jamaicensis	temperate_asia	nam_sam	A	0.975	0.03	conservatism	0.0983	0.8979	0.0038	0.0987	0.9958	0.0042	0.3954	0.0594	0.5428	0.0023	0	1	0.00236	herb	perennial	4.7799e+07	0.4742	-3.6769	-1.265	148	24.0782
Stachytarpheta jamaicensis	tropical_asia	nam_sam	A	0.9359	0.0666	neither	0.0049	0.9465	0.0485	0.0052	0.9512	0.0488	0.0063	0.0047	0.9146	0.0469	0.0274	1	0.00236	herb	perennial	4.7799e+07	0.4742	-3.6769	-1.265	181	16.267
Stachytarpheta jamaicensis	australasia	nam_sam	A	1	0.0025	conservatism	0.0178	0.9765	0.0057	0.0179	0.9942	0.0058	0.1339	0.0154	0.8457	0.0049	0	1	0.00236	herb	perennial	4.7799e+07	0.4742	-3.6769	-1.265	111	22.3393
Stachytarpheta jamaicensis	pacific_islands	nam_sam	A	1	0.0083	conservatism	0.0273	0.9365	0.0362	0.0283	0.9628	0.0372	0.0598	0.0257	0.8805	0.0341	0	1	0.00236	herb	perennial	4.7799e+07	0.4742	-3.6769	-1.265	128	18.812
Stenotaphrum dimidiatum	africa	africa	A	0.9659	0.0258	conservatism	0.2904	0.6888	0.0208	0.2965	0.9707	0.0293	0.2117	0.2289	0.543	0.0164	0	NA	NA	NA	NA	NA	NA	NA	NA	NA	NA
Stenotaphrum dimidiatum	pacific_islands	africa	A	0.8793	0.1299	neither	0.1849	0.8151	0	0.1849	1	0	0.4842	0.0954	0.4205	0	0	NA	NA	NA	NA	NA	NA	NA	NA	NA	NA
Stenotaphrum secundatum	africa	afr_nam_sam	C	1	0.0033	conservatism	0.0731	0.9192	0.0078	0.0736	0.9916	0.0084	0.5554	0.0325	0.4087	0.0034	0	0.235	0.0004	herb	perennial	4.04968e+07	5.1181	-2.3986	-0.9285	129	33.9733
Stenotaphrum secundatum	temperate_asia	afr_nam_sam	C	0.8343	0.169	neither	0.4931	0.4101	0.0968	0.5459	0.8091	0.1909	0.1485	0.4137	0.3441	0.0812	0.0125	0.235	0.0004	herb	perennial	4.04968e+07	5.1181	-2.3986	-0.9285	72	35.7987
Stenotaphrum secundatum	australasia	afr_nam_sam	C	0.9875	0.0108	conservatism	0.3078	0.6914	0.0008	0.308	0.9988	0.0012	0.1014	0.2766	0.6213	0.0007	0	0.235	0.0004	herb	perennial	4.04968e+07	5.1181	-2.3986	-0.9285	152	20.833
Stenotaphrum secundatum	europe	afr_nam_sam	C	1	0.0033	conservatism	0.0102	0.9871	0.0027	0.0102	0.9973	0.0027	0.546	0.0046	0.4481	0.0012	0	0.235	0.0004	herb	perennial	4.04968e+07	5.1181	-2.3986	-0.9285	120	48.6447
Stenotaphrum secundatum	pacific_islands	afr_nam_sam	C	0.9142	0.0883	neither	0.0548	0.8356	0.1096	0.0616	0.884	0.116	0.0665	0.0499	0.761	0.0999	0.0227	0.235	0.0004	herb	perennial	4.04968e+07	5.1181	-2.3986	-0.9285	183	17.9391
Synedrella nodiflora	africa	afr_nam_sam	A	0.9675	0.03	conservatism	0	0.924	0.076	0	0.924	0.076	0.094	0	0.8331	0.0686	0.0044	1	0.000635	herb	annual	5.03604e+07	0.9515	-4.0553	-1.4676	124	5.5247
Synedrella nodiflora	temperate_asia	afr_nam_sam	A	0.975	0.0308	conservatism	0.2302	0.7519	0.0179	0.2344	0.9767	0.0233	0.4594	0.1244	0.4065	0.0097	0	1	0.000635	herb	annual	5.03604e+07	0.9515	-4.0553	-1.4676	128	29.5457
Synedrella nodiflora	tropical_asia	afr_nam_sam	A	1	0.0108	conservatism	0.041	0.9574	0.0017	0.041	0.9983	0.0017	0.0119	0.0405	0.946	0.0016	0	1	0.000635	herb	annual	5.03604e+07	0.9515	-4.0553	-1.4676	189	13.0593
Synedrella nodiflora	australasia	afr_nam_sam	A	1	0.0058	conservatism	0.0076	0.9896	0.0029	0.0076	0.9971	0.0029	0.2509	0.0057	0.7413	0.0021	0	1	0.000635	herb	annual	5.03604e+07	0.9515	-4.0553	-1.4676	109	19.9022
Synedrella nodiflora	northern_america	afr_nam_sam	A	0.9634	0.0649	neither	0.7712	0.2288	0	0.7712	1	0	0.8148	0.1428	0.0424	0	0	1	0.000635	herb	annual	5.03604e+07	0.9515	-4.0553	-1.4676	127	29.9828
Synedrella nodiflora	pacific_islands	afr_nam_sam	A	0.9392	0.0525	neither	0.0749	0.8984	0.0267	0.0769	0.9711	0.0289	0.0668	0.0699	0.8384	0.0249	0	1	0.000635	herb	annual	5.03604e+07	0.9515	-4.0553	-1.4676	97	0.0198
Synedrella nodiflora	southern_america	afr_nam_sam	A	1	0.005	conservatism	0.0387	0.9174	0.0439	0.0405	0.9543	0.0457	0.0078	0.0381	0.9032	0.0432	0.0076	NA	NA	NA	NA	NA	NA	NA	NA	NA	NA
Syngonium podophyllum	temperate_asia	nam_sam	A	0.8626	0.1307	neither	0.5457	0.4543	0	0.5457	1	0	0.4235	0.3146	0.2619	0	0	NA	NA	NA	NA	NA	NA	NA	NA	NA	NA
Syngonium podophyllum	tropical_asia	nam_sam	A	0.6786	0.3339	neither	0.0786	0.9214	0	0.0786	1	0	0.525	0.0373	0.4376	0	0	NA	NA	NA	NA	NA	NA	NA	NA	NA	NA
Syngonium podophyllum	australasia	nam_sam	A	1	0.0017	conservatism	0.0596	0.9359	0.0045	0.0599	0.9952	0.0048	0.3033	0.0415	0.652	0.0032	0	NA	NA	NA	NA	NA	NA	NA	NA	NA	NA
Syngonium podophyllum	northern_america	nam_sam	A	0.9484	0.0624	neither	0.1948	0.8052	0	0.1948	1	0	0.7858	0.0417	0.1725	0	0	NA	NA	NA	NA	NA	NA	NA	NA	NA	NA
Syngonium podophyllum	pacific_islands	nam_sam	A	0.9567	0.0566	neither	0.1113	0.8887	0	0.1113	1	0	0.0575	0.1049	0.8376	0	0	NA	NA	NA	NA	NA	NA	NA	NA	NA	NA
Syngonium podophyllum	southern_america	nam_sam	A	0.955	0.0516	neither	0.1912	0.8088	0	0.1912	1	0	0.2782	0.138	0.5838	0	0	NA	NA	NA	NA	NA	NA	NA	NA	NA	NA
Syzygium cumini	africa	ate_atr	AC	0.826	0.1907	neither	0.0421	0.8158	0.1421	0.0491	0.8517	0.1483	0.0942	0.0378	0.7334	0.1277	0.0069	17.1429	0.474574	tree	perennial	4.21868e+07	0.9052	-3.5671	-0.3027	132	26.2914
Syzygium cumini	northern_america	ate_atr	AC	0.9983	0.0092	conservatism	0.3413	0.6587	0	0.3413	1	0	0.7876	0.0725	0.1399	0	0	17.1429	0.474574	tree	perennial	4.21868e+07	0.9052	-3.5671	-0.3027	133	6.0863
Syzygium cumini	pacific_islands	ate_atr	AC	0.9567	0.0283	conservatism	0.2222	0.6966	0.0811	0.2419	0.8957	0.1043	0.593	0.0905	0.2835	0.033	0	17.1429	0.474574	tree	perennial	4.21868e+07	0.9052	-3.5671	-0.3027	153	31.8865
Syzygium cumini	southern_america	ate_atr	AC	1	0.0092	conservatism	0.1867	0.8125	0.0008	0.1868	0.999	0.001	0.1483	0.159	0.692	0.0007	0	17.1429	0.474574	tree	perennial	4.21868e+07	0.9052	-3.5671	-0.3027	120	24.1424
Syzygium jambos	africa	atr_nam	AC	0.4696	0.5495	neither	0.0127	0.7699	0.2174	0.0162	0.7798	0.2202	0.025	0.0124	0.7507	0.212	0	12	1.33988	tree	perennial	2.25717e+07	0.1762	-4.0999	-1.7431	243	19.7165
Syzygium jambos	temperate_asia	atr_nam	AC	0.9675	0.0383	conservatism	0.0657	0.9335	0.0007	0.0658	0.9992	0.0008	0.3191	0.0448	0.6357	0.0005	0	12	1.33988	tree	perennial	2.25717e+07	0.1762	-4.0999	-1.7431	423	13.7645
Syzygium jambos	tropical_asia	atr_nam	AC	0.7893	0.2032	neither	0.0861	0.8431	0.0707	0.0927	0.9226	0.0774	0.0131	0.0849	0.8314	0.0697	0.0009	12	1.33988	tree	perennial	2.25717e+07	0.1762	-4.0999	-1.7431	176	6.4192
Syzygium jambos	northern_america	atr_nam	AC	0.7635	0.2515	neither	0.4719	0.5281	0	0.4719	1	0	0.3809	0.2922	0.3269	0	0	12	1.33988	tree	perennial	2.25717e+07	0.1762	-4.0999	-1.7431	146	7.8867
Syzygium jambos	pacific_islands	atr_nam	AC	0.9142	0.0916	neither	0.156	0.8297	0.0143	0.1583	0.9831	0.0169	0.1064	0.1394	0.7415	0.0127	0	12	1.33988	tree	perennial	2.25717e+07	0.1762	-4.0999	-1.7431	198	19.7645
Syzygium jambos	southern_america	atr_nam	AC	1	0.005	conservatism	0.0334	0.9312	0.0354	0.0347	0.9634	0.0366	0.0144	0.0329	0.9171	0.0349	0.0007	12	1.33988	tree	perennial	2.25717e+07	0.1762	-4.0999	-1.7431	261	20.432
Syzygium malaccense	tropical_asia	pac_atr_aus	A	0.8676	0.1499	neither	0.1867	0.8133	0	0.1867	1	0	0.132	0.1621	0.7059	0	0	15	3.02782	tree	perennial	1.51015e+07	0.6921	-5.3528	-4.6061	9	8.0117
Syzygium malaccense	pacific_islands	pac_atr_aus	A	0.9967	0.005	conservatism	0.2435	0.7538	0.0027	0.2441	0.9964	0.0036	0.1176	0.2148	0.6652	0.0024	0	15	3.02782	tree	perennial	1.51015e+07	0.6921	-5.3528	-4.6061	1023	4.8661
Syzygium malaccense	southern_america	pac_atr_aus	A	0.9858	0.0241	conservatism	0.0905	0.8977	0.0118	0.0915	0.987	0.013	0.02	0.0885	0.8787	0.0116	0.0011	NA	NA	NA	NA	NA	NA	NA	NA	NA	NA
Talinum paniculatum	africa	nam_sam	AC	0.9134	0.0733	neither	0.2377	0.7623	0	0.2377	1	0	0.069	0.2213	0.7096	0	0	0.825	0.0002575	herb	perennial	5.51593e+07	0.1456	-3.2273	-0.6667	123	2.5675
Talinum paniculatum	temperate_asia	nam_sam	AC	0.9209	0.0733	neither	0.1497	0.7223	0.128	0.1717	0.8495	0.1505	0.1788	0.123	0.5932	0.1051	0	0.825	0.0002575	herb	perennial	5.51593e+07	0.1456	-3.2273	-0.6667	547	36.3319
Talinum paniculatum	tropical_asia	nam_sam	AC	0.6137	0.3963	neither	0.7256	0.2733	0.0011	0.7264	0.9961	0.0039	0.1736	0.5996	0.2259	0.0009	0	0.825	0.0002575	herb	perennial	5.51593e+07	0.1456	-3.2273	-0.6667	101	20.6137
Talinum paniculatum	australasia	nam_sam	AC	0.8609	0.154	neither	0.6279	0.3721	0	0.6279	1	0	0.0423	0.6014	0.3563	0	0	0.825	0.0002575	herb	perennial	5.51593e+07	0.1456	-3.2273	-0.6667	126	19.5998
Talinum paniculatum	pacific_islands	nam_sam	AC	0.7827	0.2082	neither	0.1933	0.8011	0.0056	0.1944	0.9931	0.0069	0.2223	0.1503	0.6231	0.0043	0	0.825	0.0002575	herb	perennial	5.51593e+07	0.1456	-3.2273	-0.6667	92	5.4767
Talinum paniculatum	southern_america	nam_sam	AC	0.9142	0.0983	neither	0.4258	0.5742	0	0.4258	1	0	0.2813	0.306	0.4127	0	0	NA	NA	NA	NA	NA	NA	NA	NA	NA	NA
Talipariti tiliaceum	northern_america	pac_afr_ate_atr_aus_sam	AC	0.9684	0.0491	conservatism	0.3347	0.6653	0	0.3347	1	0	0.7157	0.0951	0.1892	0	0	8	0.0174775	tree	perennial	8.95154e+07	0.7303	-4.0294	-2.18	89	23.5077
Talipariti tiliaceum	pacific_islands	pac_afr_ate_atr_aus_sam	AC	0.955	0.0491	conservatism	0.1198	0.8802	0	0.1198	1	0	0.0824	0.1099	0.8077	0	0	8	0.0174775	tree	perennial	8.95154e+07	0.7303	-4.0294	-2.18	79	14.5101
Tecoma stans	africa	nam_sam	ABC	0.9259	0.0691	neither	0.1183	0.8793	0.0025	0.1186	0.9972	0.0028	0.0267	0.1151	0.8558	0.0024	0	NA	NA	NA	NA	NA	NA	NA	NA	NA	NA
Tecoma stans	tropical_asia	nam_sam	ABC	0.9359	0.0724	neither	0.3904	0.6002	0.0095	0.3941	0.9845	0.0155	0.0311	0.3756	0.5774	0.0091	0.0068	NA	NA	NA	NA	NA	NA	NA	NA	NA	NA
Tecoma stans	australasia	nam_sam	ABC	0.6744	0.3322	neither	0.2239	0.7761	0	0.2239	1	0	0.0373	0.2155	0.7472	0	0	NA	NA	NA	NA	NA	NA	NA	NA	NA	NA
Tecoma stans	pacific_islands	nam_sam	ABC	0.7161	0.2748	neither	0.59	0.41	0	0.59	1	0	0.4072	0.3497	0.2431	0	0	NA	NA	NA	NA	NA	NA	NA	NA	NA	NA
Tecoma stans	southern_america	nam_sam	ABC	0.9492	0.0683	neither	0.0845	0.9006	0.015	0.0857	0.9836	0.0164	0.373	0.0529	0.5644	0.0094	0.0003	NA	NA	NA	NA	NA	NA	NA	NA	NA	NA
Terminalia catappa	africa	afr_ate_atr_nam	A	0.9634	0.0533	neither	0.1701	0.8293	0.0006	0.1702	0.9993	0.0007	0.084	0.1557	0.759	0.0005	0.0007	14.5	4.47645	tree	perennial	5.0521e+07	1.3608	-4.1367	-1.9497	182	6.2335
Terminalia catappa	northern_america	afr_ate_atr_nam	A	0.9101	0.0858	neither	0.4652	0.5348	0	0.4652	1	0	0.2704	0.3394	0.3902	0	0	14.5	4.47645	tree	perennial	5.0521e+07	1.3608	-4.1367	-1.9497	127	15.6361
Terminalia catappa	pacific_islands	afr_ate_atr_nam	A	0.9642	0.0425	conservatism	0.2026	0.7943	0.0031	0.2032	0.9962	0.0038	0.1974	0.1626	0.6375	0.0025	0	14.5	4.47645	tree	perennial	5.0521e+07	1.3608	-4.1367	-1.9497	135	9.1367
Terminalia catappa	southern_america	afr_ate_atr_nam	A	0.9858	0.0167	conservatism	0.0623	0.9252	0.0126	0.0631	0.9866	0.0134	0.0303	0.0604	0.8971	0.0122	0	NA	NA	NA	NA	NA	NA	NA	NA	NA	NA
Thunbergia fragrans	australasia	ate_atr_sam	AC	0.985	0.0142	conservatism	0.2121	0.7879	0	0.2121	1	0	0.3474	0.1384	0.5142	0	0	NA	NA	NA	NA	NA	NA	NA	NA	NA	NA
Thunbergia fragrans	northern_america	ate_atr_sam	AC	0.9684	0.0283	conservatism	0.2664	0.7328	0.0008	0.2666	0.9989	0.0011	0.1496	0.2266	0.6232	0.0007	0	NA	NA	NA	NA	NA	NA	NA	NA	NA	NA
Thunbergia fragrans	pacific_islands	ate_atr_sam	AC	0.9983	0.0042	conservatism	0.0857	0.8192	0.0951	0.0947	0.896	0.104	0.5193	0.0409	0.3909	0.0454	0.0035	NA	NA	NA	NA	NA	NA	NA	NA	NA	NA
Thunbergia fragrans	southern_america	ate_atr_sam	AC	0.97	0.0383	conservatism	0.2343	0.7574	0.0083	0.2363	0.9892	0.0108	0.15	0.1986	0.642	0.007	0.0023	NA	NA	NA	NA	NA	NA	NA	NA	NA	NA
Thunbergia grandiflora	africa	afr_ate_atr_aus_nam	A	0.8102	0.1948	neither	0.2359	0.703	0.0611	0.2512	0.92	0.08	0.142	0.2024	0.6032	0.0524	0	NA	NA	NA	NA	NA	NA	NA	NA	NA	NA
Thunbergia grandiflora	australasia	afr_ate_atr_aus_nam	A	1	0.0025	conservatism	0.115	0.885	0	0.115	1	0	0.231	0.0884	0.6806	0	0	NA	NA	NA	NA	NA	NA	NA	NA	NA	NA
Thunbergia grandiflora	northern_america	afr_ate_atr_aus_nam	A	0.9609	0.0616	neither	0.4772	0.5228	0	0.4772	1	0	0.7317	0.128	0.1403	0	0	NA	NA	NA	NA	NA	NA	NA	NA	NA	NA
Thunbergia grandiflora	pacific_islands	afr_ate_atr_aus_nam	A	0.9234	0.0724	neither	0.3214	0.5644	0.1142	0.3628	0.8317	0.1683	0.2653	0.2361	0.4147	0.0839	0	NA	NA	NA	NA	NA	NA	NA	NA	NA	NA
Thunbergia grandiflora	southern_america	afr_ate_atr_aus_nam	A	0.9609	0.0433	conservatism	0.0876	0.8516	0.0608	0.0933	0.9333	0.0667	0.0099	0.0867	0.8428	0.0602	0.0004	NA	NA	NA	NA	NA	NA	NA	NA	NA	NA
Tithonia diversifolia	africa	atr_nam_sam	A	1	0.0017	conservatism	0.1356	0.8642	0.0002	0.1357	0.9998	0.0002	0.0371	0.1306	0.8321	0.0001	0	NA	NA	NA	NA	NA	NA	NA	NA	NA	NA
Tithonia diversifolia	temperate_asia	atr_nam_sam	A	0.8118	0.1857	neither	0.242	0.7567	0.0013	0.2423	0.9982	0.0018	0.2299	0.1864	0.5827	0.001	0	NA	NA	NA	NA	NA	NA	NA	NA	NA	NA
Tithonia diversifolia	tropical_asia	atr_nam_sam	A	0.9534	0.0674	neither	0.0289	0.9582	0.0129	0.0293	0.9867	0.0133	0.0013	0.0289	0.9569	0.0129	0	NA	NA	NA	NA	NA	NA	NA	NA	NA	NA
Tithonia diversifolia	australasia	atr_nam_sam	A	0.9759	0.0291	conservatism	0.2959	0.7041	0	0.2959	1	0	0.2445	0.2236	0.5319	0	0	NA	NA	NA	NA	NA	NA	NA	NA	NA	NA
Tithonia diversifolia	northern_america	atr_nam_sam	A	0.9176	0.0791	neither	0.5619	0.4381	0	0.5619	1	0	0.7587	0.1356	0.1057	0	0	NA	NA	NA	NA	NA	NA	NA	NA	NA	NA
Tithonia diversifolia	pacific_islands	atr_nam_sam	A	0.6911	0.3331	neither	0.2768	0.7218	0.0014	0.2772	0.998	0.002	0.0445	0.2644	0.6897	0.0013	0	NA	NA	NA	NA	NA	NA	NA	NA	NA	NA
Tithonia diversifolia	southern_america	atr_nam_sam	A	0.9933	0.0133	conservatism	0.0131	0.98	0.0069	0.0132	0.993	0.007	0.0576	0.0123	0.9236	0.0065	0	NA	NA	NA	NA	NA	NA	NA	NA	NA	NA
Torenia crustacea	northern_america	ate_atr_aus_sam	AC	0.6478	0.3272	neither	0.2197	0.7803	0	0.2197	1	0	0.7272	0.0599	0.2128	0	0	NA	NA	NA	NA	NA	NA	NA	NA	NA	NA
Torenia crustacea	pacific_islands	ate_atr_aus_sam	AC	0.6928	0.3256	neither	0.7232	0.2726	0.0043	0.7263	0.9846	0.0154	0.3561	0.4657	0.1755	0.0027	0	NA	NA	NA	NA	NA	NA	NA	NA	NA	NA
Tradescantia fluminensis	africa	sam	C	0.9992	0.0008	conservatism	0.0986	0.8451	0.0564	0.1044	0.9375	0.0625	0.097	0.089	0.7631	0.0509	0	0.3	0	herb	perennial	1.72292e+07	4.3012	-1.7204	-0.986	129	0.478
Tradescantia fluminensis	temperate_asia	sam	C	0.6978	0.2798	neither	0.0682	0.4155	0.5162	0.141	0.446	0.554	0.0104	0.0572	0.3484	0.4329	0.1511	0.3	0	herb	perennial	1.72292e+07	4.3012	-1.7204	-0.986	103	63.9288
Tradescantia fluminensis	australasia	sam	C	0.9342	0.0841	neither	0.1754	0.7568	0.0679	0.1881	0.9177	0.0823	0.0104	0.1734	0.7485	0.0671	0.0005	0.3	0	herb	perennial	1.72292e+07	4.3012	-1.7204	-0.986	133	2.9698
Tradescantia fluminensis	europe	sam	C	0.9917	0.0067	conservatism	0.0019	0.887	0.1112	0.0021	0.8886	0.1114	0.2855	0.0014	0.6337	0.0794	0	0.3	0	herb	perennial	1.72292e+07	4.3012	-1.7204	-0.986	93	65.5456
Tradescantia fluminensis	northern_america	sam	C	0.9908	0.0092	conservatism	0.0522	0.7577	0.1901	0.0645	0.7994	0.2006	0.2017	0.0348	0.5049	0.1267	0.1319	0.3	0	herb	perennial	1.72292e+07	4.3012	-1.7204	-0.986	146	59.3232
Tradescantia fluminensis	pacific_islands	sam	C	0.5454	0.4255	neither	0.4011	0.2526	0.3463	0.6135	0.4218	0.5782	0.2819	0.281	0.177	0.2426	0.0176	0.3	0	herb	perennial	1.72292e+07	4.3012	-1.7204	-0.986	46	24.4832
Tradescantia spathacea	africa	nam_sam	A	0.9326	0.0699	neither	0.0407	0.9089	0.0504	0.0429	0.9475	0.0525	0.0509	0.0387	0.8626	0.0478	0	NA	NA	NA	NA	NA	NA	NA	NA	NA	NA
Tradescantia spathacea	tropical_asia	nam_sam	A	0.8776	0.1249	neither	0.1943	0.7086	0.0971	0.2152	0.8794	0.1206	0.1273	0.1695	0.6184	0.0848	0	NA	NA	NA	NA	NA	NA	NA	NA	NA	NA
Tradescantia spathacea	northern_america	nam_sam	A	0.9725	0.0192	conservatism	0.3612	0.6375	0.0013	0.3617	0.998	0.002	0.8392	0.0581	0.1025	0.0002	0	NA	NA	NA	NA	NA	NA	NA	NA	NA	NA
Tradescantia spathacea	pacific_islands	nam_sam	A	1	0.0025	conservatism	0.1079	0.7628	0.1293	0.1239	0.8551	0.1449	0.2424	0.0817	0.5779	0.098	0	NA	NA	NA	NA	NA	NA	NA	NA	NA	NA
Tradescantia spathacea	southern_america	nam_sam	A	0.985	0.0158	conservatism	0.1249	0.8578	0.0174	0.1271	0.9802	0.0198	0	0.1249	0.8578	0.0174	0	NA	NA	NA	NA	NA	NA	NA	NA	NA	NA
Tradescantia zebrina	temperate_asia	atr_nam_sam	A	0.9059	0.0874	neither	0.0907	0.8476	0.0617	0.0967	0.9321	0.0679	0.4693	0.0481	0.4496	0.0328	0.0002	NA	NA	NA	NA	NA	NA	NA	NA	NA	NA
Tradescantia zebrina	tropical_asia	atr_nam_sam	A	0.8343	0.169	neither	0.2301	0.7699	0	0.2301	1	0	0.4012	0.1377	0.461	0	0	NA	NA	NA	NA	NA	NA	NA	NA	NA	NA
Tradescantia zebrina	australasia	atr_nam_sam	A	0.9609	0.0483	conservatism	0.4957	0.5036	0.0007	0.496	0.9987	0.0013	0.3192	0.3375	0.3429	0.0005	0	NA	NA	NA	NA	NA	NA	NA	NA	NA	NA
Tradescantia zebrina	northern_america	atr_nam_sam	A	0.9842	0.0233	conservatism	0.1605	0.835	0.0045	0.1612	0.9946	0.0054	0.7425	0.0413	0.215	0.0012	0	NA	NA	NA	NA	NA	NA	NA	NA	NA	NA
Tradescantia zebrina	pacific_islands	atr_nam_sam	A	0.6886	0.3405	neither	0.1822	0.8166	0.0012	0.1824	0.9986	0.0014	0.1845	0.1486	0.666	0.001	0	NA	NA	NA	NA	NA	NA	NA	NA	NA	NA
Tradescantia zebrina	southern_america	atr_nam_sam	A	0.9975	0.0058	conservatism	0.1464	0.8412	0.0123	0.1483	0.9855	0.0145	0.0116	0.1447	0.8315	0.0122	0	NA	NA	NA	NA	NA	NA	NA	NA	NA	NA
Trianthema portulacastrum	australasia	afr_atr_nam_sam	AB	0.8893	0.1024	neither	0.0595	0.9405	0	0.0595	1	0	0.1175	0.0525	0.83	0	0	0.5	0.00138	herb	annual	5.93715e+07	1.1104	-2.6903	1.6575	111	32.9362
Trianthema portulacastrum	pacific_islands	afr_atr_nam_sam	AB	0.9117	0.1024	neither	0.7244	0.2756	0	0.7244	1	0	0.6515	0.2525	0.096	0	0	NA	NA	NA	NA	NA	NA	NA	NA	NA	NA
Trianthema portulacastrum	southern_america	afr_atr_nam_sam	AB	0.9509	0.0741	neither	0.1873	0.8127	0	0.1873	1	0	0.5717	0.0802	0.3481	0	0	NA	NA	NA	NA	NA	NA	NA	NA	NA	NA
Tribulus cistoides	northern_america	aus_nam	A	0.9933	0.015	conservatism	0.4515	0.5485	0	0.4515	1	0	0.1104	0.4016	0.488	0	0	NA	NA	NA	NA	NA	NA	NA	NA	NA	NA
Tribulus cistoides	pacific_islands	aus_nam	A	1	0.0175	conservatism	0	1	0	0	1	0	0.846	0	0.154	0	0	NA	NA	NA	NA	NA	NA	NA	NA	NA	NA
Tribulus cistoides	southern_america	aus_nam	A	0.9567	0.0458	conservatism	0.1789	0.8192	0.0019	0.1792	0.9977	0.0023	0.0009	0.1787	0.8185	0.0019	0	NA	NA	NA	NA	NA	NA	NA	NA	NA	NA
Tribulus terrestris	australasia	afr_eur_ate_aus	BC	0.9858	0.025	conservatism	0.101	0.899	0	0.101	1	0	0.2344	0.0773	0.6883	0	0	0.6	0.0217443	herb	annual	7.50824e+07	0.0353	-1.0712	1.0459	163	54.265
Tribulus terrestris	europe	afr_eur_ate_aus	BC	0.7985	0.2115	neither	0.3273	0.6661	0.0067	0.3295	0.9901	0.0099	0.8304	0.0555	0.113	0.0011	0	0.6	0.0217443	herb	annual	7.50824e+07	0.0353	-1.0712	1.0459	188	18.2415
Tribulus terrestris	northern_america	afr_eur_ate_aus	BC	0.9117	0.1174	neither	0.127	0.873	0	0.127	1	0	0.0941	0.115	0.7909	0	0	0.6	0.0217443	herb	annual	7.50824e+07	0.0353	-1.0712	1.0459	147	13.1198
Tribulus terrestris	pacific_islands	afr_eur_ate_aus	BC	0.7735	0.2256	neither	0.8987	0.1013	0	0.8987	1	0	0.5874	0.3708	0.0418	0	0	0.6	0.0217443	herb	annual	7.50824e+07	0.0353	-1.0712	1.0459	76	13.2368
Tribulus terrestris	southern_america	afr_eur_ate_aus	BC	0.9042	0.0949	neither	0.1891	0.8109	0	0.1891	1	0	0.1066	0.169	0.7244	0	0	0.6	0.0217443	herb	annual	7.50824e+07	0.0353	-1.0712	1.0459	132	53.1604
Tridax procumbens	africa	nam_sam	A	0.9717	0.035	conservatism	0.0182	0.9663	0.0155	0.0185	0.9842	0.0158	0.0071	0.0181	0.9582	0.0154	0.0013	0.250267	0.000688	herb	perennial	5.48116e+07	0.7105	-3.5957	-0.4489	139	4.9505
Tridax procumbens	temperate_asia	nam_sam	A	0.9226	0.0924	neither	0.4141	0.5823	0.0036	0.4156	0.9938	0.0062	0.1759	0.3412	0.4798	0.003	0	0.250267	0.000688	herb	perennial	5.48116e+07	0.7105	-3.5957	-0.4489	93	24.0747
Tridax procumbens	tropical_asia	nam_sam	A	0.9875	0.015	conservatism	0.0098	0.9576	0.0326	0.0102	0.9671	0.0329	0	0.0098	0.9557	0.0325	0.0019	0.250267	0.000688	herb	perennial	5.48116e+07	0.7105	-3.5957	-0.4489	193	14.5445
Tridax procumbens	australasia	nam_sam	A	0.9933	0.0108	conservatism	0.0197	0.9597	0.0206	0.0201	0.979	0.021	0.0928	0.0178	0.8678	0.0186	0.003	0.250267	0.000688	herb	perennial	5.48116e+07	0.7105	-3.5957	-0.4489	113	27.8714
Tridax procumbens	northern_america	nam_sam	A	1	0.0125	conservatism	0.136	0.864	0	0.136	1	0	0.5252	0.0646	0.4102	0	0	0.250267	0.000688	herb	perennial	5.48116e+07	0.7105	-3.5957	-0.4489	131	26.7439
Tridax procumbens	pacific_islands	nam_sam	A	0.9767	0.0291	conservatism	0.1637	0.8352	0.0011	0.1639	0.9987	0.0013	0.1848	0.1335	0.6808	0.0009	0	0.250267	0.000688	herb	perennial	5.48116e+07	0.7105	-3.5957	-0.4489	101	4.0624
Trifolium repens	africa	europe	C	0.8426	0.1465	neither	0.2662	0.7069	0.0269	0.2736	0.9633	0.0367	0.4587	0.1441	0.3826	0.0146	0	0.25	0.000600714	herb	perennial	4.58315e+07	4.5137	0.0246	-0.9343	185	76.3718
Trifolium repens	temperate_asia	europe	C	0.9917	0.0142	conservatism	0.0017	0.9773	0.021	0.0017	0.9789	0.0211	0.0003	0.0017	0.9724	0.0209	0.0047	0.25	0.000600714	herb	perennial	4.58315e+07	4.5137	0.0246	-0.9343	177	12.4775
Trifolium repens	australasia	europe	C	0.9725	0.0491	conservatism	0.0178	0.9747	0.0075	0.018	0.9924	0.0076	0.3049	0.0124	0.6774	0.0052	0.0001	0.25	0.000600714	herb	perennial	4.58315e+07	4.5137	0.0246	-0.9343	253	74.9791
Trifolium repens	northern_america	europe	C	0.9925	0.0092	conservatism	0.0017	0.9952	0.0031	0.0017	0.9969	0.0031	0.0001	0.0017	0.9951	0.0031	0	0.25	0.000600714	herb	perennial	4.58315e+07	4.5137	0.0246	-0.9343	358	8.282
Trifolium repens	pacific_islands	europe	C	0.6644	0.2964	neither	0.7292	0.1911	0.0797	0.7924	0.7056	0.2944	0.9333	0.0487	0.0128	0.0053	0	0.25	0.000600714	herb	perennial	4.58315e+07	4.5137	0.0246	-0.9343	135	28.3169
Trifolium repens	southern_america	europe	C	0.8659	0.149	neither	0.0454	0.8728	0.0818	0.0494	0.9143	0.0857	0.005	0.0452	0.8684	0.0814	0	0.25	0.000600714	herb	perennial	4.58315e+07	4.5137	0.0246	-0.9343	173	65.1502
Tropaeolum majus	africa	eur_nam_sam	C	0.8576	0.164	neither	0.2113	0.6876	0.1011	0.235	0.8718	0.1282	0.1113	0.1875	0.6104	0.0898	0.0009	NA	NA	NA	NA	NA	NA	NA	NA	NA	NA
Tropaeolum majus	temperate_asia	eur_nam_sam	C	0.9875	0.0142	conservatism	0.1187	0.7818	0.0995	0.1318	0.8871	0.1129	0.0275	0.1119	0.7369	0.0937	0.0301	NA	NA	NA	NA	NA	NA	NA	NA	NA	NA
Tropaeolum majus	tropical_asia	eur_nam_sam	C	0.6336	0.373	neither	0.3152	0.2737	0.4111	0.5353	0.3996	0.6004	0.0051	0.3084	0.2677	0.4022	0.0167	NA	NA	NA	NA	NA	NA	NA	NA	NA	NA
Tropaeolum majus	australasia	eur_nam_sam	C	0.9525	0.0575	neither	0.3645	0.6149	0.0205	0.3722	0.9677	0.0323	0.1516	0.3093	0.5217	0.0174	0	NA	NA	NA	NA	NA	NA	NA	NA	NA	NA
Tropaeolum majus	europe	eur_nam_sam	C	0.9925	0.0092	conservatism	0.1501	0.7386	0.1112	0.1689	0.8691	0.1309	0.283	0.1075	0.5289	0.0797	0.001	NA	NA	NA	NA	NA	NA	NA	NA	NA	NA
Tropaeolum majus	northern_america	eur_nam_sam	C	0.9659	0.04	conservatism	0.04	0.9353	0.0247	0.0411	0.9743	0.0257	0	0.0399	0.9314	0.0246	0.0041	NA	NA	NA	NA	NA	NA	NA	NA	NA	NA
Tropaeolum majus	pacific_islands	eur_nam_sam	C	0.7244	0.2831	neither	0.5323	0.2629	0.2048	0.6694	0.5621	0.4379	0.2778	0.3799	0.1877	0.1462	0.0085	NA	NA	NA	NA	NA	NA	NA	NA	NA	NA
Tropaeolum majus	southern_america	eur_nam_sam	C	0.9525	0.0516	neither	0.2804	0.6644	0.0552	0.2968	0.9232	0.0768	0.0026	0.2793	0.6616	0.055	0.0015	NA	NA	NA	NA	NA	NA	NA	NA	NA	NA
Turnera ulmifolia	africa	nam_sam	A	0.9925	0.0183	conservatism	0.0293	0.9624	0.0083	0.0296	0.9914	0.0086	0.0333	0.0283	0.9303	0.008	0	0.8	0.000875	herb	perennial	2.22706e+07	0.5651	-3.6847	-0.525	49	10.2
Turnera ulmifolia	tropical_asia	nam_sam	A	0.9159	0.0999	neither	0.136	0.8272	0.0367	0.1412	0.9575	0.0425	0.0231	0.1329	0.8081	0.0359	0.0001	0.8	0.000875	herb	perennial	2.22706e+07	0.5651	-3.6847	-0.525	167	1.7594
Turnera ulmifolia	pacific_islands	nam_sam	A	0.9567	0.0483	conservatism	0.2071	0.7815	0.0114	0.2095	0.9856	0.0144	0.1455	0.177	0.6678	0.0097	0	0.8	0.000875	herb	perennial	2.22706e+07	0.5651	-3.6847	-0.525	135	20.2276
Turnera ulmifolia	southern_america	nam_sam	A	0.8526	0.1465	neither	0.1148	0.8852	0	0.1148	1	0	0.1962	0.0923	0.7115	0	0	NA	NA	NA	NA	NA	NA	NA	NA	NA	NA
Typha latifolia	australasia	eur_nam	CD	0.9276	0.1141	neither	0.0707	0.9293	0	0.0707	1	0	0.4751	0.0371	0.4878	0	0	5.75	9.24165e-05	herb	perennial	1.10487e+08	4.5085	0.1903	-0.845	253	82.2006
Typha latifolia	pacific_islands	eur_nam	CD	0.4871	0.5279	neither	0.9135	0.0766	0.0099	0.9226	0.8851	0.1149	0.823	0.1616	0.0136	0.0018	0	5.75	9.24165e-05	herb	perennial	1.10487e+08	4.5085	0.1903	-0.845	46	28.1986
Vachellia farnesiana	africa	aus_nam_sam	C	0.8668	0.1507	neither	0.0324	0.9598	0.0078	0.0327	0.9919	0.0081	0.0025	0.0323	0.9562	0.0078	0.0012	9.53	0.0724835	tree	perennial	6.65914e+07	0.6524	-2.3386	1.0462	185	5.4228
Vachellia farnesiana	temperate_asia	aus_nam_sam	C	0.96	0.0433	conservatism	0.0322	0.9431	0.0247	0.033	0.9745	0.0255	0.0353	0.031	0.909	0.0238	0.0009	9.53	0.0724835	tree	perennial	6.65914e+07	0.6524	-2.3386	1.0462	378	31.4897
Vachellia farnesiana	tropical_asia	aus_nam_sam	C	0.9309	0.0591	neither	0.0091	0.9451	0.0458	0.0095	0.9538	0.0462	0.0001	0.0091	0.9435	0.0457	0.0016	9.53	0.0724835	tree	perennial	6.65914e+07	0.6524	-2.3386	1.0462	220	20.9028
Vachellia farnesiana	australasia	aus_nam_sam	C	0.9858	0.025	conservatism	0.0658	0.933	0.0013	0.0658	0.9986	0.0014	0.0164	0.0645	0.9147	0.0013	0.0032	9.53	0.0724835	tree	perennial	6.65914e+07	0.6524	-2.3386	1.0462	203	20.8909
Vachellia farnesiana	europe	aus_nam_sam	C	0.9575	0.0591	neither	0.1521	0.8412	0.0066	0.1532	0.9922	0.0078	0.4745	0.08	0.4421	0.0035	0	NA	NA	NA	NA	NA	NA	NA	NA	NA	NA
Vachellia farnesiana	pacific_islands	aus_nam_sam	C	0.9034	0.1024	neither	0.5703	0.4297	0	0.5703	1	0	0.6359	0.2076	0.1564	0	0	9.53	0.0724835	tree	perennial	6.65914e+07	0.6524	-2.3386	1.0462	178	3.5265
Verbascum thapsus	temperate_asia	europe	C	0.9376	0.0674	neither	0.0384	0.9616	0	0.0384	1	0	0.005	0.0382	0.9568	0	0	1.14433	0.000101975	herb	biennial	4.0097e+07	4.3235	-0.1011	-0.9118	153	11.5764
Verbascum thapsus	australasia	europe	C	0.9259	0.0808	neither	0.083	0.91	0.007	0.0836	0.9924	0.0076	0.1226	0.0728	0.7985	0.0061	0	1.14433	0.000101975	herb	biennial	4.0097e+07	4.3235	-0.1011	-0.9118	156	91.1383
Verbascum thapsus	northern_america	europe	C	0.9842	0.0175	conservatism	0.0096	0.9834	0.007	0.0097	0.9929	0.0071	0.0001	0.0096	0.9833	0.007	0	1.14433	0.000101975	herb	biennial	4.0097e+07	4.3235	-0.1011	-0.9118	423	2.4149
Verbascum thapsus	pacific_islands	europe	C	0.9467	0.0541	neither	0.0008	0.4058	0.5934	0.0019	0.4061	0.5939	0.8713	0.0001	0.0463	0.0677	0.0146	1.14433	0.000101975	herb	biennial	4.0097e+07	4.3235	-0.1011	-0.9118	91	31.1105
Verbascum thapsus	southern_america	europe	C	0.8135	0.2123	neither	0.04	0.8315	0.1285	0.0459	0.8661	0.1339	0.0029	0.0399	0.8291	0.1281	0	1.14433	0.000101975	herb	biennial	4.0097e+07	4.3235	-0.1011	-0.9118	154	83.7588
Verbesina encelioides	africa	nam	BC	0.8351	0.1657	neither	0.2151	0.7657	0.0192	0.2193	0.9755	0.0245	0.0447	0.2053	0.7306	0.0183	0.0011	0.61	0.00196145	herb	annual	3.41917e+07	4.1137	-1.282	1.4954	136	0.1616
Verbesina encelioides	temperate_asia	nam	BC	0.9009	0.1257	neither	0.6036	0.3964	0	0.6036	1	0	0.1778	0.4963	0.3259	0	0	0.61	0.00196145	herb	annual	3.41917e+07	4.1137	-1.282	1.4954	53	18.6183
Verbesina encelioides	tropical_asia	nam	BC	0.781	0.2465	neither	0.7466	0.2372	0.0162	0.7589	0.936	0.064	0.0342	0.721	0.229	0.0156	0.0001	0.61	0.00196145	herb	annual	3.41917e+07	4.1137	-1.282	1.4954	8	17.7163
Verbesina encelioides	australasia	nam	BC	0.9567	0.0475	conservatism	0.1118	0.8808	0.0074	0.1127	0.9917	0.0083	0.2289	0.0862	0.6792	0.0057	0	0.61	0.00196145	herb	annual	3.41917e+07	4.1137	-1.282	1.4954	135	31.4553
Verbesina encelioides	europe	nam	BC	1	0.0192	conservatism	0.0662	0.7238	0.2099	0.0838	0.7752	0.2248	0.3008	0.0463	0.5061	0.1468	0	0.61	0.00196145	herb	annual	3.41917e+07	4.1137	-1.282	1.4954	90	45.342
Verbesina encelioides	pacific_islands	nam	BC	0.8535	0.1665	neither	0.7494	0.1824	0.0682	0.8043	0.7278	0.2722	0.7297	0.2026	0.0493	0.0184	0	0.61	0.00196145	herb	annual	3.41917e+07	4.1137	-1.282	1.4954	223	14.3083
Vitex trifolia	northern_america	ate_atr_aus	AC	0.7669	0.2456	neither	0.5653	0.4347	0	0.5653	1	0	0.2346	0.4327	0.3327	0	0	NA	NA	NA	NA	NA	NA	NA	NA	NA	NA
Vitex trifolia	pacific_islands	ate_atr_aus	AC	0.8002	0.2215	neither	0.3864	0.6136	0	0.3864	1	0	0.2553	0.2877	0.457	0	0	NA	NA	NA	NA	NA	NA	NA	NA	NA	NA
Youngia japonica	africa	ate_aus	C	0.8634	0.1391	neither	0.2396	0.7558	0.0046	0.2407	0.994	0.006	0.052	0.2272	0.7165	0.0043	0	NA	NA	NA	NA	NA	NA	NA	NA	NA	NA
Youngia japonica	tropical_asia	ate_aus	C	0.9217	0.0758	neither	0.2508	0.7161	0.0331	0.2594	0.9558	0.0442	0.8331	0.0419	0.1195	0.0055	0	NA	NA	NA	NA	NA	NA	NA	NA	NA	NA
Youngia japonica	northern_america	ate_aus	C	0.8643	0.1374	neither	0.2282	0.7715	0.0003	0.2283	0.9997	0.0003	0.0516	0.2164	0.7317	0.0003	0	NA	NA	NA	NA	NA	NA	NA	NA	NA	NA
Youngia japonica	pacific_islands	ate_aus	C	0.4679	0.5304	neither	0.3195	0.6565	0.024	0.3273	0.9647	0.0353	0.3146	0.219	0.45	0.0165	0	NA	NA	NA	NA	NA	NA	NA	NA	NA	NA
Youngia japonica	southern_america	ate_aus	C	0.9425	0.0616	neither	0.203	0.7738	0.0232	0.2078	0.9709	0.0291	0.2332	0.1557	0.5934	0.0178	0	NA	NA	NA	NA	NA	NA	NA	NA	NA	NA
Zingiber zerumbet	northern_america	ate_atr	A	0.9317	0.0733	neither	0.2813	0.7187	0	0.2813	1	0	0.8241	0.0495	0.1264	0	0	NA	NA	NA	NA	NA	NA	NA	NA	NA	NA
Zingiber zerumbet	pacific_islands	ate_atr	A	0.9267	0.0841	neither	0.3877	0.4792	0.133	0.4472	0.7827	0.2173	0.3237	0.26	0.3213	0.0892	0.0058	NA	NA	NA	NA	NA	NA	NA	NA	NA	NA
Zingiber zerumbet	southern_america	ate_atr	A	0.7627	0.2165	neither	0.4779	0.5221	0	0.4779	1	0	0.2073	0.3788	0.4139	0	0	NA	NA	NA	NA	NA	NA	NA	NA	NA	NA

## Sheet: 2_noticable_species
species	noticeable_feature
Aleurites moluccanus	100_perc_regional_conservatism
Amaranthus viridis	100_perc_regional_conservatism
Arundina graminifolia	100_perc_regional_conservatism
Axonopus fissifolius	100_perc_regional_conservatism
Begonia hirtella	100_perc_regional_conservatism
Bothriochloa pertusa	100_perc_regional_conservatism
Cananga odorata	100_perc_regional_conservatism
Chloris barbata	100_perc_regional_conservatism
Cocos nucifera	100_perc_regional_conservatism
Coffea arabica	100_perc_regional_conservatism
Desmodium incanum	100_perc_regional_conservatism
Epipremnum aureum	100_perc_regional_conservatism
Euphorbia thymifolia	100_perc_regional_conservatism
Miconia crenata	100_perc_regional_conservatism
Mimosa pudica	100_perc_regional_conservatism
Momordica charantia	100_perc_regional_conservatism
Spondias dulcis	100_perc_regional_conservatism
Talipariti tiliaceum	100_perc_regional_conservatism
Thunbergia fragrans	100_perc_regional_conservatism
Tribulus cistoides	100_perc_regional_conservatism
Breynia disticha	0_perc_regional_conservatism
Calyptocarpus vialis	0_perc_regional_conservatism
Carissa macrocarpa	0_perc_regional_conservatism
Centella asiatica	0_perc_regional_conservatism
Cheilanthes viridis	0_perc_regional_conservatism
Chloris divaricata	0_perc_regional_conservatism
Coccinia grandis	0_perc_regional_conservatism
Coix lacryma-jobi	0_perc_regional_conservatism
Commelina diffusa	0_perc_regional_conservatism
Cortaderia jubata	0_perc_regional_conservatism
Cucumis dipsaceus	0_perc_regional_conservatism
Deparia petersenii	0_perc_regional_conservatism
Dichanthium annulatum	0_perc_regional_conservatism
Digitaria violascens	0_perc_regional_conservatism
Dysphania carinata	0_perc_regional_conservatism
Eragrostis amabilis	0_perc_regional_conservatism
Eucalyptus deglupta	0_perc_regional_conservatism
Euphorbia leucocephala	0_perc_regional_conservatism
Euploca procumbens	0_perc_regional_conservatism
Graptophyllum pictum	0_perc_regional_conservatism
Heliconia bihai	0_perc_regional_conservatism
Heliotropium amplexicaule	0_perc_regional_conservatism
Hyptis pectinata	0_perc_regional_conservatism
Indigofera spicata	0_perc_regional_conservatism
Justicia betonica	0_perc_regional_conservatism
Melaleuca quinquenervia	0_perc_regional_conservatism
Murraya paniculata	0_perc_regional_conservatism
Nephrolepis brownii	0_perc_regional_conservatism
Paederia foetida	0_perc_regional_conservatism
Passiflora tarminiana	0_perc_regional_conservatism
Pennisetum setaceum	0_perc_regional_conservatism
Pentas lanceolata	0_perc_regional_conservatism
Phyllanthus debilis	0_perc_regional_conservatism
Prosopis pallida	0_perc_regional_conservatism
Pseudelephantopus spicatus	0_perc_regional_conservatism
Rubus niveus	0_perc_regional_conservatism
Selenicereus undatus	0_perc_regional_conservatism
Setaria verticillata	0_perc_regional_conservatism
Sporobolus indicus	0_perc_regional_conservatism
Talinum paniculatum	0_perc_regional_conservatism
Tecoma stans	0_perc_regional_conservatism
Torenia crustacea	0_perc_regional_conservatism
Trianthema portulacastrum	0_perc_regional_conservatism
Typha latifolia	0_perc_regional_conservatism
Vitex trifolia	0_perc_regional_conservatism
Youngia japonica	0_perc_regional_conservatism
Zingiber zerumbet	0_perc_regional_conservatism
Agave sisalana	over_50_perc_expansion
Anthoxanthum odoratum	over_50_perc_expansion
Argemone mexicana	over_50_perc_expansion
Hypochaeris radicata	over_50_perc_expansion
Nicandra physalodes	over_50_perc_expansion
Punica granatum	over_50_perc_expansion
Tradescantia fluminensis	over_50_perc_expansion
Verbascum thapsus	over_50_perc_expansion
