# Supplementary material for: Climatic niche conservatism in non-native plants depends on introduction history and biogeographic context
Source: Nat Commun. 2026 Jan 9;17:416. doi: 10.1038/s41467-025-68023-6 (PMC12796159; doi:10.1038/s41467-025-68023-6)
Supplement: Supplementary file 5 — Source Data [file 41467_2025_68023_MOESM5_ESM.zip › Source_Data.xlsx]

## Sheet: Fig_2A
species_ID	species	conservatism	neither	total	perc_con	perc_neither	set
47	Breynia disticha	0	3	3	0	100	5
53	Calyptocarpus vialis	0	5	5	0	100	5
58	Carissa macrocarpa	0	2	2	0	100	5
65	Centella asiatica	0	3	3	0	100	5
68	Cheilanthes viridis	0	2	2	0	100	5
71	Chloris divaricata	0	2	2	0	100	5
79	Coccinia grandis	0	4	4	0	100	5
83	Coix lacryma-jobi	0	6	6	0	100	5
85	Commelina diffusa	0	2	2	0	100	5
87	Cortaderia jubata	0	3	3	0	100	5
90	Cucumis dipsaceus	0	2	2	0	100	5
102	Deparia petersenii	0	3	3	0	100	5
107	Dichanthium annulatum	0	3	3	0	100	5
110	Digitaria violascens	0	4	4	0	100	5
116	Dysphania carinata	0	3	3	0	100	5
124	Eragrostis amabilis	0	3	3	0	100	5
132	Eucalyptus deglupta	0	2	2	0	100	5
138	Euphorbia leucocephala	0	3	3	0	100	5
141	Euploca procumbens	0	2	2	0	100	5
145	Graptophyllum pictum	0	2	2	0	100	5
148	Heliconia bihai	0	2	2	0	100	5
149	Heliotropium amplexicaule	0	5	5	0	100	5
155	Hyptis pectinata	0	2	2	0	100	5
158	Indigofera spicata	0	4	4	0	100	5
168	Justicia betonica	0	3	3	0	100	5
186	Melaleuca quinquenervia	0	3	3	0	100	5
197	Murraya paniculata	0	3	3	0	100	5
199	Nephrolepis brownii	0	2	2	0	100	5
211	Paederia foetida	0	2	2	0	100	5
220	Passiflora tarminiana	0	3	3	0	100	5
221	Pennisetum setaceum	0	5	5	0	100	5
222	Pentas lanceolata	0	3	3	0	100	5
226	Phyllanthus debilis	0	2	2	0	100	5
243	Prosopis pallida	0	2	2	0	100	5
244	Pseudelephantopus spicatus	0	5	5	0	100	5
251	Rubus niveus	0	3	3	0	100	5
258	Selenicereus undatus	0	6	6	0	100	5
264	Setaria verticillata	0	6	6	0	100	5
281	Sporobolus indicus	0	4	4	0	100	5
292	Talinum paniculatum	0	6	6	0	100	5
294	Tecoma stans	0	5	5	0	100	5
299	Torenia crustacea	0	2	2	0	100	5
303	Trianthema portulacastrum	0	3	3	0	100	5
310	Typha latifolia	0	2	2	0	100	5
314	Vitex trifolia	0	2	2	0	100	5
315	Youngia japonica	0	5	5	0	100	5
316	Zingiber zerumbet	0	3	3	0	100	5
50	Cajanus cajan	-1	6	7	14.29	85.71	4
67	Cestrum nocturnum	-1	6	7	14.29	85.71	4
185	Medicago polymorpha	-1	6	7	14.29	85.71	4
189	Melinis repens	-1	6	7	14.29	85.71	4
202	Nicotiana glauca	-1	6	7	14.29	85.71	4
49	Broussonetia papyrifera	-1	5	6	16.67	83.33	4
74	Cirsium vulgare	-1	5	6	16.67	83.33	4
130	Erodium cicutarium	-1	5	6	16.67	83.33	4
133	Eugenia uniflora	-1	5	6	16.67	83.33	4
184	Medicago lupulina	-1	5	6	16.67	83.33	4
196	Muntingia calabura	-1	5	6	16.67	83.33	4
273	Sonchus oleraceus	-1	5	6	16.67	83.33	4
282	Stachys arvensis	-1	5	6	16.67	83.33	4
288	Syngonium podophyllum	-1	5	6	16.67	83.33	4
7	Agave sisalana	-1	4	5	20	80	4
19	Amaranthus spinosus	-1	4	5	20	80	4
21	Ananas comosus	-1	4	5	20	80	4
36	Axonopus compressus	-1	4	5	20	80	4
45	Boerhavia coccinea	-1	4	5	20	80	4
77	Clerodendrum chinense	-1	4	5	20	80	4
108	Digitaria ciliaris	-1	4	5	20	80	4
117	Echinochloa crus-galli	-1	4	5	20	80	4
126	Eragrostis pilosa	-1	4	5	20	80	4
204	Ocimum basilicum	-1	4	5	20	80	4
242	Prosopis juliflora	-1	4	5	20	80	4
255	Russelia equisetiformis	-1	4	5	20	80	4
268	Sigesbeckia orientalis	-1	4	5	20	80	4
305	Tribulus terrestris	-1	4	5	20	80	4
312	Verbascum thapsus	-1	4	5	20	80	4
2	Abutilon grandifolium	-1	3	4	25	75	4
16	Alpinia zerumbet	-1	3	4	25	75	4
24	Anthoxanthum odoratum	-1	3	4	25	75	4
26	Ardisia crenata	-1	3	4	25	75	4
105	Desmodium intortum	-1	3	4	25	75	4
111	Dioscorea bulbifera	-1	3	4	25	75	4
113	Dracaena trifasciata	-1	3	4	25	75	4
122	Emilia sonchifolia	-1	3	4	25	75	4
129	Erigeron karvinskianus	-2	6	8	25	75	4
131	Erythrina crista-galli	-1	3	4	25	75	4
142	Ficus microcarpa	-1	3	4	25	75	4
146	Grevillea robusta	-2	6	8	25	75	4
172	Leonotis nepetifolia	-1	3	4	25	75	4
181	Malvaviscus penduliflorus	-1	3	4	25	75	4
198	Neonotonia wightii	-1	3	4	25	75	4
206	Oldenlandia corymbosa	-1	3	4	25	75	4
248	Punica granatum	-2	6	8	25	75	4
257	Schefflera actinophylla	-1	3	4	25	75	4
86	Cordyline fruticosa	-2	5	7	28.57	71.43	4
99	Dactyloctenium aegyptium	-2	5	7	28.57	71.43	4
154	Hypochaeris radicata	-2	5	7	28.57	71.43	4
156	Impatiens balsamina	-2	5	7	28.57	71.43	4
179	Malva parviflora	-2	5	7	28.57	71.43	4
208	Opuntia ficus-indica	-2	5	7	28.57	71.43	4
224	Persicaria capitata	-2	5	7	28.57	71.43	4
246	Psidium guajava	-2	5	7	28.57	71.43	4
4	Achyranthes aspera	-1	2	3	33.33	66.67	4
5	Adenanthera pavonina	-1	2	3	33.33	66.67	4
6	Adiantum raddianum	-1	2	3	33.33	66.67	4
22	Andropogon virginicus	-1	2	3	33.33	66.67	4
27	Ardisia elliptica	-1	2	3	33.33	66.67	4
33	Asparagus aethiopicus	-1	2	3	33.33	66.67	4
63	Cenchrus ciliaris	-2	4	6	33.33	66.67	4
69	Chenopodiastrum murale	-2	4	6	33.33	66.67	4
93	Curcuma longa	-2	4	6	33.33	66.67	4
95	Cynodon dactylon	-2	4	6	33.33	66.67	4
98	Dactylis glomerata	-2	4	6	33.33	66.67	4
127	Eragrostis viscosa	-1	2	3	33.33	66.67	4
139	Euphorbia prostrata	-2	4	6	33.33	66.67	4
164	Ipomoea triloba	-2	4	6	33.33	66.67	4
176	Lonicera japonica	-2	4	6	33.33	66.67	4
223	Persea americana	-2	4	6	33.33	66.67	4
235	Plantago lanceolata	-2	4	6	33.33	66.67	4
247	Pteris vittata	-1	2	3	33.33	66.67	4
252	Rubus rosifolius	-1	2	3	33.33	66.67	4
259	Senecio madagascariensis	-1	2	3	33.33	66.67	4
262	Setaria palmifolia	-1	2	3	33.33	66.67	4
265	Sida acuta	-1	2	3	33.33	66.67	4
271	Solanum seaforthianum	-2	4	6	33.33	66.67	4
290	Syzygium jambos	-2	4	6	33.33	66.67	4
311	Vachellia farnesiana	-2	4	6	33.33	66.67	4
313	Verbesina encelioides	-2	4	6	33.33	66.67	4
62	Celosia argentea	-3	5	8	37.5	62.5	4
96	Cyperus alternifolius	-3	5	8	37.5	62.5	4
210	Oxalis debilis	-3	5	8	37.5	62.5	4
241	Portulaca oleracea	-3	5	8	37.5	62.5	4
270	Solanum lycopersicum	-3	5	8	37.5	62.5	4
308	Tropaeolum majus	-3	5	8	37.5	62.5	4
11	Albizia lebbeck	-2	3	5	40	60	4
17	Alternanthera pungens	-2	3	5	40	60	4
44	Bixa orellana	-2	3	5	40	60	4
92	Cuphea hyssopifolia	-2	3	5	40	60	4
136	Euphorbia hypericifolia	-2	3	5	40	60	4
144	Gomphocarpus physocarpus	-2	3	5	40	60	4
159	Indigofera suffruticosa	-2	3	5	40	60	4
218	Passiflora suberosa	-2	3	5	40	60	4
232	Pistia stratiotes	-2	3	5	40	60	4
236	Plantago major	-2	3	5	40	60	4
239	Poa annua	-2	3	5	40	60	4
245	Psidium cattleianum	-2	3	5	40	60	4
250	Rivina humilis	-2	3	5	40	60	4
297	Thunbergia grandiflora	-2	3	5	40	60	4
13	Allamanda cathartica	-3	4	7	42.86	57.14	4
25	Antigonon leptopus	-3	4	7	42.86	57.14	4
66	Centratherum punctatum	-3	4	7	42.86	57.14	4
72	Chloris gayana	-3	4	7	42.86	57.14	4
128	Erigeron bonariensis	-3	4	7	42.86	57.14	4
216	Passiflora edulis	-3	4	7	42.86	57.14	4
278	Sphagneticola trilobata	-3	4	7	42.86	57.14	4
298	Tithonia diversifolia	-3	4	7	42.86	57.14	4
8	Ageratina riparia	-2	2	4	50	50	3
34	Asparagus setaceus	-2	2	4	50	50	3
38	Azolla filiculoides	-2	2	4	50	50	3
40	Barleria repens	-1	1	2	50	50	3
48	Bromus catharticus	-3	3	6	50	50	3
75	Citharexylum spinosum	-1	1	2	50	50	3
84	Colocasia esculenta	-4	4	8	50	50	3
88	Crassocephalum crepidioides	-3	3	6	50	50	3
89	Crotalaria pallida	-3	3	6	50	50	3
97	Cyperus mindorensis	-1	1	2	50	50	3
103	Desmanthus pernambucanus	-1	1	2	50	50	3
109	Digitaria setigera	-1	1	2	50	50	3
120	Eleusine indica	-3	3	6	50	50	3
121	Emilia fosbergii	-2	2	4	50	50	3
134	Euphorbia heterophylla	-3	3	6	50	50	3
137	Euphorbia hyssopifolia	-2	2	4	50	50	3
143	Filicium decipiens	-1	1	2	50	50	3
147	Hedychium coronarium	-3	3	6	50	50	3
150	Heterotis rotundifolia	-1	1	2	50	50	3
153	Hymenocallis littoralis	-1	1	2	50	50	3
161	Ipomoea batatas	-4	4	8	50	50	3
162	Ipomoea cairica	-3	3	6	50	50	3
163	Ipomoea indica	-4	4	8	50	50	3
166	Jatropha curcas	-3	3	6	50	50	3
169	Kalanchoe pinnata	-3	3	6	50	50	3
173	Lepidium didymum	-4	4	8	50	50	3
177	Macroptilium atropurpureum	-3	3	6	50	50	3
180	Malvastrum coromandelianum	-2	2	4	50	50	3
190	Miconia calvescens	-1	1	2	50	50	3
193	Mirabilis jalapa	-4	4	8	50	50	3
200	Nerium oleander	-4	4	8	50	50	3
205	Odontonema cuspidatum	-1	1	2	50	50	3
207	Oplismenus hirtellus	-1	1	2	50	50	3
209	Oxalis corniculata	-4	4	8	50	50	3
219	Passiflora subpeltata	-2	2	4	50	50	3
225	Phaius tankervilleae	-1	1	2	50	50	3
230	Pilea microphylla	-3	3	6	50	50	3
231	Pinus caribaea	-1	1	2	50	50	3
233	Pithecellobium dulce	-3	3	6	50	50	3
237	Pluchea carolinensis	-1	1	2	50	50	3
238	Plumbago auriculata	-3	3	6	50	50	3
253	Ruellia simplex	-3	3	6	50	50	3
276	Spathoglottis plicata	-1	1	2	50	50	3
277	Spermacoce remota	-2	2	4	50	50	3
283	Stachytarpheta cayennensis	-2	2	4	50	50	3
285	Stenotaphrum dimidiatum	-1	1	2	50	50	3
295	Terminalia catappa	-2	2	4	50	50	3
300	Tradescantia fluminensis	-3	3	6	50	50	3
302	Tradescantia zebrina	-3	3	6	50	50	3
307	Trifolium repens	-3	3	6	50	50	3
309	Turnera ulmifolia	-2	2	4	50	50	3
3	Acalypha wilkesiana	-4	3	7	57.14	42.86	2
9	Ageratum conyzoides	-4	3	7	57.14	42.86	2
55	Canna indica	-4	3	7	57.14	42.86	2
57	Carica papaya	-4	3	7	57.14	42.86	2
94	Cyclospermum leptophyllum	-4	3	7	57.14	42.86	2
183	Manihot esculenta	-4	3	7	57.14	42.86	2
187	Melia azedarach	-4	3	7	57.14	42.86	2
228	Physalis angulata	-4	3	7	57.14	42.86	2
14	Aloe vera	-3	2	5	60	40	2
18	Alysicarpus vaginalis	-3	2	5	60	40	2
23	Annona muricata	-3	2	5	60	40	2
35	Asystasia gangetica	-3	2	5	60	40	2
39	Bambusa vulgaris	-3	2	5	60	40	2
41	Bauhinia monandra	-3	2	5	60	40	2
52	Calotropis procera	-3	2	5	60	40	2
60	Casuarina equisetifolia	-3	2	5	60	40	2
73	Chloris virgata	-3	2	5	60	40	2
81	Codiaeum variegatum	-3	2	5	60	40	2
114	Drymaria cordata	-3	2	5	60	40	2
119	Elephantopus mollis	-3	2	5	60	40	2
152	Hippobroma longiflora	-3	2	5	60	40	2
160	Ipomoea alba	-3	2	5	60	40	2
165	Jacaranda mimosifolia	-3	2	5	60	40	2
167	Jatropha gossypiifolia	-3	2	5	60	40	2
188	Melinis minutiflora	-3	2	5	60	40	2
234	Pityrogramma calomelanos	-3	2	5	60	40	2
284	Stachytarpheta jamaicensis	-3	2	5	60	40	2
286	Stenotaphrum secundatum	-3	2	5	60	40	2
301	Tradescantia spathacea	-3	2	5	60	40	2
10	Ageratum houstonianum	-5	3	8	62.5	37.5	2
32	Asclepias curassavica	-5	3	8	62.5	37.5	2
43	Bidens pilosa	-5	3	8	62.5	37.5	2
56	Capsicum annuum	-5	3	8	62.5	37.5	2
201	Nicandra physalodes	-5	3	8	62.5	37.5	2
229	Physalis peruviana	-5	3	8	62.5	37.5	2
249	Ricinus communis	-5	3	8	62.5	37.5	2
1	Abrus precatorius	-2	1	3	66.67	33.33	2
15	Alpinia purpurata	-2	1	3	66.67	33.33	2
59	Cascabela thevetia	-4	2	6	66.67	33.33	2
76	Cleome gynandra	-2	1	3	66.67	33.33	2
78	Clitoria ternatea	-4	2	6	66.67	33.33	2
112	Distimake tuberosus	-2	1	3	66.67	33.33	2
118	Eclipta prostrata	-4	2	6	66.67	33.33	2
125	Eragrostis cilianensis	-4	2	6	66.67	33.33	2
170	Lablab purpureus	-4	2	6	66.67	33.33	2
174	Lepidium virginicum	-4	2	6	66.67	33.33	2
195	Morinda citrifolia	-2	1	3	66.67	33.33	2
214	Paspalum dilatatum	-4	2	6	66.67	33.33	2
217	Passiflora foetida	-4	2	6	66.67	33.33	2
254	Rumex acetosella	-4	2	6	66.67	33.33	2
256	Sacciolepis indica	-2	1	3	66.67	33.33	2
267	Sida spinosa	-2	1	3	66.67	33.33	2
269	Solanum americanum	-4	2	6	66.67	33.33	2
272	Solanum torvum	-4	2	6	66.67	33.33	2
275	Spathodea campanulata	-4	2	6	66.67	33.33	2
280	Sporobolus africanus	-2	1	3	66.67	33.33	2
291	Syzygium malaccense	-2	1	3	66.67	33.33	2
28	Argemone mexicana	-5	2	7	71.43	28.57	2
31	Arundo donax	-5	2	7	71.43	28.57	2
101	Delonix regia	-5	2	7	71.43	28.57	2
157	Impatiens walleriana	-5	2	7	71.43	28.57	2
212	Parthenium hysterophorus	-5	2	7	71.43	28.57	2
260	Senna alata	-5	2	7	71.43	28.57	2
287	Synedrella nodiflora	-5	2	7	71.43	28.57	2
29	Artocarpus altilis	-3	1	4	75	25	2
64	Cenchrus echinatus	-3	1	4	75	25	2
106	Desmodium tortuosum	-3	1	4	75	25	2
175	Leucaena leucocephala	-6	2	8	75	25	2
178	Macroptilium lathyroides	-3	1	4	75	25	2
203	Nicotiana tabacum	-6	2	8	75	25	2
227	Phyllanthus tenellus	-3	1	4	75	25	2
240	Polygala paniculata	-3	1	4	75	25	2
266	Sida rhombifolia	-3	1	4	75	25	2
274	Sorghum bicolor	-6	2	8	75	25	2
289	Syzygium cumini	-3	1	4	75	25	2
51	Calotropis gigantea	-4	1	5	80	20	2
91	Cuphea carthagenensis	-4	1	5	80	20	2
135	Euphorbia hirta	-4	1	5	80	20	2
213	Paspalum conjugatum	-4	1	5	80	20	2
215	Paspalum urvillei	-4	1	5	80	20	2
115	Duranta erecta	-5	1	6	83.33	16.67	2
151	Hibiscus rosa-sinensis	-5	1	6	83.33	16.67	2
261	Senna occidentalis	-5	1	6	83.33	16.67	2
263	Setaria parviflora	-5	1	6	83.33	16.67	2
306	Tridax procumbens	-5	1	6	83.33	16.67	2
61	Catharanthus roseus	-6	1	7	85.71	14.29	2
182	Mangifera indica	-6	1	7	85.71	14.29	2
100	Datura stramonium	-7	1	8	87.5	12.5	2
171	Lantana camara	-7	1	8	87.5	12.5	2
12	Aleurites moluccanus	-3	0	3	100	0	1
20	Amaranthus viridis	-6	0	6	100	0	1
30	Arundina graminifolia	-2	0	2	100	0	1
37	Axonopus fissifolius	-4	0	4	100	0	1
42	Begonia hirtella	-2	0	2	100	0	1
46	Bothriochloa pertusa	-3	0	3	100	0	1
54	Cananga odorata	-4	0	4	100	0	1
70	Chloris barbata	-4	0	4	100	0	1
80	Cocos nucifera	-6	0	6	100	0	1
82	Coffea arabica	-4	0	4	100	0	1
104	Desmodium incanum	-4	0	4	100	0	1
123	Epipremnum aureum	-3	0	3	100	0	1
140	Euphorbia thymifolia	-5	0	5	100	0	1
191	Miconia crenata	-3	0	3	100	0	1
192	Mimosa pudica	-6	0	6	100	0	1
194	Momordica charantia	-5	0	5	100	0	1
279	Spondias dulcis	-3	0	3	100	0	1
293	Talipariti tiliaceum	-2	0	2	100	0	1
296	Thunbergia fragrans	-4	0	4	100	0	1
304	Tribulus cistoides	-3	0	3	100	0	1

## Sheet: Fig_2B
region	conservatism	neither	total	perc_con
atr	61	87	148	41.22
nam	81	118	199	40.7
pac	85	231	316	26.9
afr	119	93	212	56.13
ate	86	87	173	49.71
aus	131	86	217	60.37
sam	101	118	219	46.12
eur	49	33	82	59.76

## Sheet: Fig_3
species	region	metric	percentage
Abrus precatorius	atr	unfilling	22.95
Abrus precatorius	atr	stability	76.36
Abrus precatorius	atr	expansion	0.69
Abrus precatorius	nam	unfilling	59.33
Abrus precatorius	nam	stability	40.67
Abrus precatorius	nam	expansion	0
Abrus precatorius	pac	unfilling	24.63
Abrus precatorius	pac	stability	74.69
Abrus precatorius	pac	expansion	0.68
Abutilon grandifolium	afr	unfilling	1.53
Abutilon grandifolium	afr	stability	80.71
Abutilon grandifolium	afr	expansion	17.76
Abutilon grandifolium	ate	unfilling	79.73
Abutilon grandifolium	ate	stability	7.75
Abutilon grandifolium	ate	expansion	12.52
Abutilon grandifolium	aus	unfilling	16.71
Abutilon grandifolium	aus	stability	81.4
Abutilon grandifolium	aus	expansion	1.89
Abutilon grandifolium	pac	unfilling	38.02
Abutilon grandifolium	pac	stability	30.94
Abutilon grandifolium	pac	expansion	31.04
Acalypha wilkesiana	afr	unfilling	4.63
Acalypha wilkesiana	afr	stability	95.21
Acalypha wilkesiana	afr	expansion	0.16
Acalypha wilkesiana	ate	unfilling	23.39
Acalypha wilkesiana	ate	stability	76.36
Acalypha wilkesiana	ate	expansion	0.25
Acalypha wilkesiana	atr	unfilling	31.03
Acalypha wilkesiana	atr	stability	58.46
Acalypha wilkesiana	atr	expansion	10.51
Acalypha wilkesiana	aus	unfilling	44.53
Acalypha wilkesiana	aus	stability	55.47
Acalypha wilkesiana	aus	expansion	0
Acalypha wilkesiana	nam	unfilling	79.09
Acalypha wilkesiana	nam	stability	20.91
Acalypha wilkesiana	nam	expansion	0
Acalypha wilkesiana	pac	unfilling	22.19
Acalypha wilkesiana	pac	stability	77.81
Acalypha wilkesiana	pac	expansion	0
Acalypha wilkesiana	sam	unfilling	16.89
Acalypha wilkesiana	sam	stability	83.05
Acalypha wilkesiana	sam	expansion	0.06
Achyranthes aspera	afr	unfilling	15.75
Achyranthes aspera	afr	stability	84.25
Achyranthes aspera	afr	expansion	0
Achyranthes aspera	nam	unfilling	23.75
Achyranthes aspera	nam	stability	76.25
Achyranthes aspera	nam	expansion	0
Achyranthes aspera	pac	unfilling	50.47
Achyranthes aspera	pac	stability	49.53
Achyranthes aspera	pac	expansion	0
Adenanthera pavonina	afr	unfilling	27.72
Adenanthera pavonina	afr	stability	72.18
Adenanthera pavonina	afr	expansion	0.1
Adenanthera pavonina	pac	unfilling	32.81
Adenanthera pavonina	pac	stability	66.97
Adenanthera pavonina	pac	expansion	0.22
Adenanthera pavonina	sam	unfilling	61.03
Adenanthera pavonina	sam	stability	38.97
Adenanthera pavonina	sam	expansion	0
Adiantum raddianum	afr	unfilling	21.1
Adiantum raddianum	afr	stability	78.9
Adiantum raddianum	afr	expansion	0
Adiantum raddianum	aus	unfilling	59.46
Adiantum raddianum	aus	stability	40.54
Adiantum raddianum	aus	expansion	0
Adiantum raddianum	pac	unfilling	35.27
Adiantum raddianum	pac	stability	57.77
Adiantum raddianum	pac	expansion	6.96
Agave sisalana	afr	unfilling	1.28
Agave sisalana	afr	stability	33.66
Agave sisalana	afr	expansion	65.06
Agave sisalana	aus	unfilling	36.1
Agave sisalana	aus	stability	31.38
Agave sisalana	aus	expansion	32.52
Agave sisalana	nam	unfilling	78.56
Agave sisalana	nam	stability	0.85
Agave sisalana	nam	expansion	20.58
Agave sisalana	pac	unfilling	34.09
Agave sisalana	pac	stability	24.91
Agave sisalana	pac	expansion	41
Agave sisalana	sam	unfilling	1.52
Agave sisalana	sam	stability	70.26
Agave sisalana	sam	expansion	28.23
Ageratina riparia	afr	unfilling	15.8
Ageratina riparia	afr	stability	83.28
Ageratina riparia	afr	expansion	0.92
Ageratina riparia	atr	unfilling	35.69
Ageratina riparia	atr	stability	58.71
Ageratina riparia	atr	expansion	5.6
Ageratina riparia	aus	unfilling	55.22
Ageratina riparia	aus	stability	40.82
Ageratina riparia	aus	expansion	3.96
Ageratina riparia	pac	unfilling	13.9
Ageratina riparia	pac	stability	81.83
Ageratina riparia	pac	expansion	4.28
Ageratum conyzoides	afr	unfilling	6.8
Ageratum conyzoides	afr	stability	92.43
Ageratum conyzoides	afr	expansion	0.77
Ageratum conyzoides	ate	unfilling	3.99
Ageratum conyzoides	ate	stability	95.1
Ageratum conyzoides	ate	expansion	0.91
Ageratum conyzoides	atr	unfilling	55.6
Ageratum conyzoides	atr	stability	44.1
Ageratum conyzoides	atr	expansion	0.3
Ageratum conyzoides	aus	unfilling	1.45
Ageratum conyzoides	aus	stability	98.49
Ageratum conyzoides	aus	expansion	0.06
Ageratum conyzoides	nam	unfilling	15.28
Ageratum conyzoides	nam	stability	82.56
Ageratum conyzoides	nam	expansion	2.16
Ageratum conyzoides	pac	unfilling	6.11
Ageratum conyzoides	pac	stability	93.89
Ageratum conyzoides	pac	expansion	0
Ageratum conyzoides	sam	unfilling	1.35
Ageratum conyzoides	sam	stability	98.45
Ageratum conyzoides	sam	expansion	0.2
Ageratum houstonianum	afr	unfilling	36.81
Ageratum houstonianum	afr	stability	63.19
Ageratum houstonianum	afr	expansion	0
Ageratum houstonianum	ate	unfilling	12.07
Ageratum houstonianum	ate	stability	80.16
Ageratum houstonianum	ate	expansion	7.78
Ageratum houstonianum	atr	unfilling	29.58
Ageratum houstonianum	atr	stability	69.43
Ageratum houstonianum	atr	expansion	0.98
Ageratum houstonianum	aus	unfilling	58.86
Ageratum houstonianum	aus	stability	41.01
Ageratum houstonianum	aus	expansion	0.13
Ageratum houstonianum	eur	unfilling	12.22
Ageratum houstonianum	eur	stability	87.66
Ageratum houstonianum	eur	expansion	0.12
Ageratum houstonianum	nam	unfilling	3.57
Ageratum houstonianum	nam	stability	96.43
Ageratum houstonianum	nam	expansion	0
Ageratum houstonianum	pac	unfilling	31.5
Ageratum houstonianum	pac	stability	48.21
Ageratum houstonianum	pac	expansion	20.28
Ageratum houstonianum	sam	unfilling	20.49
Ageratum houstonianum	sam	stability	69.28
Ageratum houstonianum	sam	expansion	10.23
Albizia lebbeck	afr	unfilling	5.86
Albizia lebbeck	afr	stability	88.87
Albizia lebbeck	afr	expansion	5.27
Albizia lebbeck	ate	unfilling	6.63
Albizia lebbeck	ate	stability	75.27
Albizia lebbeck	ate	expansion	18.09
Albizia lebbeck	nam	unfilling	8.75
Albizia lebbeck	nam	stability	90.27
Albizia lebbeck	nam	expansion	0.98
Albizia lebbeck	pac	unfilling	54.8
Albizia lebbeck	pac	stability	38.94
Albizia lebbeck	pac	expansion	6.26
Albizia lebbeck	sam	unfilling	52.7
Albizia lebbeck	sam	stability	40.66
Albizia lebbeck	sam	expansion	6.64
Aleurites moluccanus	afr	unfilling	0.79
Aleurites moluccanus	afr	stability	96.02
Aleurites moluccanus	afr	expansion	3.19
Aleurites moluccanus	pac	unfilling	16.21
Aleurites moluccanus	pac	stability	83.64
Aleurites moluccanus	pac	expansion	0.15
Aleurites moluccanus	sam	unfilling	22.81
Aleurites moluccanus	sam	stability	77.05
Aleurites moluccanus	sam	expansion	0.14
Allamanda cathartica	afr	unfilling	5.61
Allamanda cathartica	afr	stability	94.26
Allamanda cathartica	afr	expansion	0.13
Allamanda cathartica	ate	unfilling	42.96
Allamanda cathartica	ate	stability	57.04
Allamanda cathartica	ate	expansion	0
Allamanda cathartica	atr	unfilling	3.12
Allamanda cathartica	atr	stability	91.25
Allamanda cathartica	atr	expansion	5.62
Allamanda cathartica	aus	unfilling	14.68
Allamanda cathartica	aus	stability	85.32
Allamanda cathartica	aus	expansion	0
Allamanda cathartica	nam	unfilling	43.78
Allamanda cathartica	nam	stability	56.15
Allamanda cathartica	nam	expansion	0.08
Allamanda cathartica	pac	unfilling	8.06
Allamanda cathartica	pac	stability	91.94
Allamanda cathartica	pac	expansion	0
Allamanda cathartica	sam	unfilling	8.94
Allamanda cathartica	sam	stability	89.97
Allamanda cathartica	sam	expansion	1.09
Aloe vera	afr	unfilling	42.34
Aloe vera	afr	stability	57.12
Aloe vera	afr	expansion	0.54
Aloe vera	atr	unfilling	13.81
Aloe vera	atr	stability	82.02
Aloe vera	atr	expansion	4.17
Aloe vera	nam	unfilling	9.47
Aloe vera	nam	stability	88.79
Aloe vera	nam	expansion	1.73
Aloe vera	pac	unfilling	25.89
Aloe vera	pac	stability	73.83
Aloe vera	pac	expansion	0.28
Aloe vera	sam	unfilling	6.98
Aloe vera	sam	stability	76.18
Aloe vera	sam	expansion	16.84
Alpinia purpurata	nam	unfilling	47.76
Alpinia purpurata	nam	stability	51.68
Alpinia purpurata	nam	expansion	0.56
Alpinia purpurata	pac	unfilling	4.64
Alpinia purpurata	pac	stability	90.93
Alpinia purpurata	pac	expansion	4.43
Alpinia purpurata	sam	unfilling	2.14
Alpinia purpurata	sam	stability	94.34
Alpinia purpurata	sam	expansion	3.52
Alpinia zerumbet	afr	unfilling	2.06
Alpinia zerumbet	afr	stability	97.69
Alpinia zerumbet	afr	expansion	0.25
Alpinia zerumbet	nam	unfilling	41.7
Alpinia zerumbet	nam	stability	58.3
Alpinia zerumbet	nam	expansion	0
Alpinia zerumbet	pac	unfilling	7.38
Alpinia zerumbet	pac	stability	88.91
Alpinia zerumbet	pac	expansion	3.71
Alpinia zerumbet	sam	unfilling	8.14
Alpinia zerumbet	sam	stability	72.09
Alpinia zerumbet	sam	expansion	19.77
Alternanthera pungens	afr	unfilling	2.79
Alternanthera pungens	afr	stability	91.87
Alternanthera pungens	afr	expansion	5.35
Alternanthera pungens	ate	unfilling	24.13
Alternanthera pungens	ate	stability	68.33
Alternanthera pungens	ate	expansion	7.54
Alternanthera pungens	aus	unfilling	16.63
Alternanthera pungens	aus	stability	81.63
Alternanthera pungens	aus	expansion	1.73
Alternanthera pungens	nam	unfilling	47.2
Alternanthera pungens	nam	stability	52.8
Alternanthera pungens	nam	expansion	0
Alternanthera pungens	pac	unfilling	76.55
Alternanthera pungens	pac	stability	23.45
Alternanthera pungens	pac	expansion	0
Alysicarpus vaginalis	afr	unfilling	30.03
Alysicarpus vaginalis	afr	stability	69.97
Alysicarpus vaginalis	afr	expansion	0
Alysicarpus vaginalis	aus	unfilling	11.77
Alysicarpus vaginalis	aus	stability	88.23
Alysicarpus vaginalis	aus	expansion	0
Alysicarpus vaginalis	nam	unfilling	39.67
Alysicarpus vaginalis	nam	stability	60.33
Alysicarpus vaginalis	nam	expansion	0
Alysicarpus vaginalis	pac	unfilling	34.29
Alysicarpus vaginalis	pac	stability	65.57
Alysicarpus vaginalis	pac	expansion	0.14
Alysicarpus vaginalis	sam	unfilling	14.57
Alysicarpus vaginalis	sam	stability	84.62
Alysicarpus vaginalis	sam	expansion	0.81
Amaranthus spinosus	afr	unfilling	10.27
Amaranthus spinosus	afr	stability	79.05
Amaranthus spinosus	afr	expansion	10.68
Amaranthus spinosus	ate	unfilling	0.58
Amaranthus spinosus	ate	stability	92.16
Amaranthus spinosus	ate	expansion	7.27
Amaranthus spinosus	atr	unfilling	4.32
Amaranthus spinosus	atr	stability	93.1
Amaranthus spinosus	atr	expansion	2.58
Amaranthus spinosus	aus	unfilling	17.41
Amaranthus spinosus	aus	stability	82.54
Amaranthus spinosus	aus	expansion	0.05
Amaranthus spinosus	pac	unfilling	51.01
Amaranthus spinosus	pac	stability	48.99
Amaranthus spinosus	pac	expansion	0
Amaranthus viridis	afr	unfilling	0.4
Amaranthus viridis	afr	stability	96.23
Amaranthus viridis	afr	expansion	3.37
Amaranthus viridis	ate	unfilling	5.09
Amaranthus viridis	ate	stability	85.08
Amaranthus viridis	ate	expansion	9.83
Amaranthus viridis	atr	unfilling	1.07
Amaranthus viridis	atr	stability	90.69
Amaranthus viridis	atr	expansion	8.24
Amaranthus viridis	aus	unfilling	1.74
Amaranthus viridis	aus	stability	96.81
Amaranthus viridis	aus	expansion	1.45
Amaranthus viridis	eur	unfilling	12.39
Amaranthus viridis	eur	stability	71.53
Amaranthus viridis	eur	expansion	16.09
Amaranthus viridis	pac	unfilling	48.93
Amaranthus viridis	pac	stability	51.02
Amaranthus viridis	pac	expansion	0.06
Ananas comosus	afr	unfilling	11.41
Ananas comosus	afr	stability	86.65
Ananas comosus	afr	expansion	1.94
Ananas comosus	atr	unfilling	61.27
Ananas comosus	atr	stability	38.73
Ananas comosus	atr	expansion	0
Ananas comosus	nam	unfilling	20.99
Ananas comosus	nam	stability	78.63
Ananas comosus	nam	expansion	0.38
Ananas comosus	pac	unfilling	6.1
Ananas comosus	pac	stability	93.9
Ananas comosus	pac	expansion	0
Ananas comosus	sam	unfilling	8.42
Ananas comosus	sam	stability	89.49
Ananas comosus	sam	expansion	2.09
Andropogon virginicus	ate	unfilling	29.35
Andropogon virginicus	ate	stability	64.95
Andropogon virginicus	ate	expansion	5.7
Andropogon virginicus	nam	unfilling	79.9
Andropogon virginicus	nam	stability	16.79
Andropogon virginicus	nam	expansion	3.31
Andropogon virginicus	pac	unfilling	33.38
Andropogon virginicus	pac	stability	42.92
Andropogon virginicus	pac	expansion	23.7
Annona muricata	afr	unfilling	5.5
Annona muricata	afr	stability	92.67
Annona muricata	afr	expansion	1.83
Annona muricata	atr	unfilling	15.47
Annona muricata	atr	stability	83.56
Annona muricata	atr	expansion	0.97
Annona muricata	nam	unfilling	59.51
Annona muricata	nam	stability	40.25
Annona muricata	nam	expansion	0.24
Annona muricata	pac	unfilling	23.52
Annona muricata	pac	stability	75.56
Annona muricata	pac	expansion	0.93
Annona muricata	sam	unfilling	7.63
Annona muricata	sam	stability	92.11
Annona muricata	sam	expansion	0.26
Anthoxanthum odoratum	aus	unfilling	4.59
Anthoxanthum odoratum	aus	stability	94.49
Anthoxanthum odoratum	aus	expansion	0.91
Anthoxanthum odoratum	nam	unfilling	2.76
Anthoxanthum odoratum	nam	stability	96.78
Anthoxanthum odoratum	nam	expansion	0.46
Anthoxanthum odoratum	pac	unfilling	6.27
Anthoxanthum odoratum	pac	stability	30.01
Anthoxanthum odoratum	pac	expansion	63.72
Anthoxanthum odoratum	sam	unfilling	28.91
Anthoxanthum odoratum	sam	stability	46.42
Anthoxanthum odoratum	sam	expansion	24.67
Antigonon leptopus	afr	unfilling	9.24
Antigonon leptopus	afr	stability	84.77
Antigonon leptopus	afr	expansion	5.99
Antigonon leptopus	ate	unfilling	45.74
Antigonon leptopus	ate	stability	53.1
Antigonon leptopus	ate	expansion	1.16
Antigonon leptopus	atr	unfilling	8.84
Antigonon leptopus	atr	stability	87.04
Antigonon leptopus	atr	expansion	4.12
Antigonon leptopus	aus	unfilling	16.29
Antigonon leptopus	aus	stability	83.54
Antigonon leptopus	aus	expansion	0.17
Antigonon leptopus	nam	unfilling	14
Antigonon leptopus	nam	stability	85.65
Antigonon leptopus	nam	expansion	0.35
Antigonon leptopus	pac	unfilling	19.83
Antigonon leptopus	pac	stability	78.2
Antigonon leptopus	pac	expansion	1.97
Antigonon leptopus	sam	unfilling	14.56
Antigonon leptopus	sam	stability	81.85
Antigonon leptopus	sam	expansion	3.59
Ardisia crenata	afr	unfilling	31.53
Ardisia crenata	afr	stability	68.19
Ardisia crenata	afr	expansion	0.28
Ardisia crenata	aus	unfilling	46.85
Ardisia crenata	aus	stability	53.15
Ardisia crenata	aus	expansion	0
Ardisia crenata	nam	unfilling	30.43
Ardisia crenata	nam	stability	63.79
Ardisia crenata	nam	expansion	5.78
Ardisia crenata	pac	unfilling	46.22
Ardisia crenata	pac	stability	53.61
Ardisia crenata	pac	expansion	0.16
Ardisia elliptica	aus	unfilling	39.68
Ardisia elliptica	aus	stability	60.32
Ardisia elliptica	aus	expansion	0
Ardisia elliptica	pac	unfilling	16.05
Ardisia elliptica	pac	stability	82.47
Ardisia elliptica	pac	expansion	1.48
Ardisia elliptica	sam	unfilling	52.56
Ardisia elliptica	sam	stability	47.44
Ardisia elliptica	sam	expansion	0
Argemone mexicana	afr	unfilling	0.52
Argemone mexicana	afr	stability	93.92
Argemone mexicana	afr	expansion	5.56
Argemone mexicana	ate	unfilling	1.35
Argemone mexicana	ate	stability	95.04
Argemone mexicana	ate	expansion	3.61
Argemone mexicana	atr	unfilling	8.69
Argemone mexicana	atr	stability	90.14
Argemone mexicana	atr	expansion	1.18
Argemone mexicana	aus	unfilling	42.95
Argemone mexicana	aus	stability	57.01
Argemone mexicana	aus	expansion	0.04
Argemone mexicana	eur	unfilling	39.07
Argemone mexicana	eur	stability	6.99
Argemone mexicana	eur	expansion	53.94
Argemone mexicana	pac	unfilling	29.63
Argemone mexicana	pac	stability	64.05
Argemone mexicana	pac	expansion	6.31
Argemone mexicana	sam	unfilling	5.26
Argemone mexicana	sam	stability	92.72
Argemone mexicana	sam	expansion	2.02
Artocarpus altilis	afr	unfilling	6.65
Artocarpus altilis	afr	stability	92.83
Artocarpus altilis	afr	expansion	0.52
Artocarpus altilis	atr	unfilling	9.87
Artocarpus altilis	atr	stability	85.04
Artocarpus altilis	atr	expansion	5.09
Artocarpus altilis	pac	unfilling	9.48
Artocarpus altilis	pac	stability	90.52
Artocarpus altilis	pac	expansion	0
Artocarpus altilis	sam	unfilling	6.61
Artocarpus altilis	sam	stability	91.71
Artocarpus altilis	sam	expansion	1.68
Arundina graminifolia	pac	unfilling	11.84
Arundina graminifolia	pac	stability	88.15
Arundina graminifolia	pac	expansion	0
Arundina graminifolia	sam	unfilling	10.67
Arundina graminifolia	sam	stability	89.26
Arundina graminifolia	sam	expansion	0.07
Arundo donax	afr	unfilling	23.02
Arundo donax	afr	stability	76.84
Arundo donax	afr	expansion	0.14
Arundo donax	ate	unfilling	36.66
Arundo donax	ate	stability	63.21
Arundo donax	ate	expansion	0.14
Arundo donax	aus	unfilling	5.99
Arundo donax	aus	stability	92.49
Arundo donax	aus	expansion	1.53
Arundo donax	eur	unfilling	2.55
Arundo donax	eur	stability	97.34
Arundo donax	eur	expansion	0.11
Arundo donax	nam	unfilling	4.7
Arundo donax	nam	stability	93.39
Arundo donax	nam	expansion	1.91
Arundo donax	pac	unfilling	53.76
Arundo donax	pac	stability	43.29
Arundo donax	pac	expansion	2.95
Arundo donax	sam	unfilling	5.76
Arundo donax	sam	stability	92.44
Arundo donax	sam	expansion	1.8
Asclepias curassavica	afr	unfilling	2.38
Asclepias curassavica	afr	stability	97.34
Asclepias curassavica	afr	expansion	0.28
Asclepias curassavica	ate	unfilling	3.84
Asclepias curassavica	ate	stability	95.62
Asclepias curassavica	ate	expansion	0.54
Asclepias curassavica	atr	unfilling	1.51
Asclepias curassavica	atr	stability	95.77
Asclepias curassavica	atr	expansion	2.72
Asclepias curassavica	aus	unfilling	13.98
Asclepias curassavica	aus	stability	86.02
Asclepias curassavica	aus	expansion	0
Asclepias curassavica	eur	unfilling	17.31
Asclepias curassavica	eur	stability	82.34
Asclepias curassavica	eur	expansion	0.35
Asclepias curassavica	nam	unfilling	10.16
Asclepias curassavica	nam	stability	89.72
Asclepias curassavica	nam	expansion	0.12
Asclepias curassavica	pac	unfilling	6.27
Asclepias curassavica	pac	stability	93.13
Asclepias curassavica	pac	expansion	0.6
Asclepias curassavica	sam	unfilling	28.99
Asclepias curassavica	sam	stability	71.01
Asclepias curassavica	sam	expansion	0
Asparagus aethiopicus	aus	unfilling	34.53
Asparagus aethiopicus	aus	stability	65.44
Asparagus aethiopicus	aus	expansion	0.02
Asparagus aethiopicus	nam	unfilling	16.44
Asparagus aethiopicus	nam	stability	83.23
Asparagus aethiopicus	nam	expansion	0.33
Asparagus aethiopicus	pac	unfilling	83.65
Asparagus aethiopicus	pac	stability	15.25
Asparagus aethiopicus	pac	expansion	1.11
Asparagus setaceus	aus	unfilling	24.68
Asparagus setaceus	aus	stability	73.31
Asparagus setaceus	aus	expansion	2.01
Asparagus setaceus	nam	unfilling	33.23
Asparagus setaceus	nam	stability	66.77
Asparagus setaceus	nam	expansion	0
Asparagus setaceus	pac	unfilling	52.06
Asparagus setaceus	pac	stability	47.32
Asparagus setaceus	pac	expansion	0.63
Asparagus setaceus	sam	unfilling	5.3
Asparagus setaceus	sam	stability	89.85
Asparagus setaceus	sam	expansion	4.85
Asystasia gangetica	afr	unfilling	37.4
Asystasia gangetica	afr	stability	59.63
Asystasia gangetica	afr	expansion	2.97
Asystasia gangetica	atr	unfilling	34.72
Asystasia gangetica	atr	stability	65.28
Asystasia gangetica	atr	expansion	0
Asystasia gangetica	nam	unfilling	15.58
Asystasia gangetica	nam	stability	84.42
Asystasia gangetica	nam	expansion	0
Asystasia gangetica	pac	unfilling	30.49
Asystasia gangetica	pac	stability	69.32
Asystasia gangetica	pac	expansion	0.2
Asystasia gangetica	sam	unfilling	6.91
Asystasia gangetica	sam	stability	92.84
Asystasia gangetica	sam	expansion	0.25
Axonopus compressus	afr	unfilling	20.43
Axonopus compressus	afr	stability	79.57
Axonopus compressus	afr	expansion	0
Axonopus compressus	ate	unfilling	44.88
Axonopus compressus	ate	stability	55.1
Axonopus compressus	ate	expansion	0.02
Axonopus compressus	atr	unfilling	59.31
Axonopus compressus	atr	stability	40.66
Axonopus compressus	atr	expansion	0.03
Axonopus compressus	aus	unfilling	2.91
Axonopus compressus	aus	stability	96.85
Axonopus compressus	aus	expansion	0.24
Axonopus compressus	pac	unfilling	22.22
Axonopus compressus	pac	stability	77.65
Axonopus compressus	pac	expansion	0.13
Axonopus fissifolius	afr	unfilling	27.53
Axonopus fissifolius	afr	stability	72.47
Axonopus fissifolius	afr	expansion	0
Axonopus fissifolius	ate	unfilling	26.53
Axonopus fissifolius	ate	stability	73.3
Axonopus fissifolius	ate	expansion	0.17
Axonopus fissifolius	aus	unfilling	22.13
Axonopus fissifolius	aus	stability	77.82
Axonopus fissifolius	aus	expansion	0.05
Axonopus fissifolius	pac	unfilling	35.38
Axonopus fissifolius	pac	stability	64.47
Axonopus fissifolius	pac	expansion	0.15
Azolla filiculoides	afr	unfilling	8.63
Azolla filiculoides	afr	stability	90.97
Azolla filiculoides	afr	expansion	0.4
Azolla filiculoides	ate	unfilling	1.21
Azolla filiculoides	ate	stability	86.05
Azolla filiculoides	ate	expansion	12.74
Azolla filiculoides	eur	unfilling	24.41
Azolla filiculoides	eur	stability	75.54
Azolla filiculoides	eur	expansion	0.04
Azolla filiculoides	pac	unfilling	43.43
Azolla filiculoides	pac	stability	45.56
Azolla filiculoides	pac	expansion	11
Bambusa vulgaris	afr	unfilling	17.02
Bambusa vulgaris	afr	stability	81.29
Bambusa vulgaris	afr	expansion	1.69
Bambusa vulgaris	atr	unfilling	15.35
Bambusa vulgaris	atr	stability	81.66
Bambusa vulgaris	atr	expansion	2.99
Bambusa vulgaris	nam	unfilling	16.24
Bambusa vulgaris	nam	stability	83.74
Bambusa vulgaris	nam	expansion	0.02
Bambusa vulgaris	pac	unfilling	20.94
Bambusa vulgaris	pac	stability	73.36
Bambusa vulgaris	pac	expansion	5.7
Bambusa vulgaris	sam	unfilling	16.15
Bambusa vulgaris	sam	stability	83.16
Bambusa vulgaris	sam	expansion	0.69
Barleria repens	aus	unfilling	28
Barleria repens	aus	stability	62.79
Barleria repens	aus	expansion	9.21
Barleria repens	pac	unfilling	33.67
Barleria repens	pac	stability	56.74
Barleria repens	pac	expansion	9.59
Bauhinia monandra	afr	unfilling	6.25
Bauhinia monandra	afr	stability	89.94
Bauhinia monandra	afr	expansion	3.8
Bauhinia monandra	aus	unfilling	15.78
Bauhinia monandra	aus	stability	83.17
Bauhinia monandra	aus	expansion	1.05
Bauhinia monandra	nam	unfilling	38.98
Bauhinia monandra	nam	stability	60.44
Bauhinia monandra	nam	expansion	0.58
Bauhinia monandra	pac	unfilling	31.54
Bauhinia monandra	pac	stability	63.47
Bauhinia monandra	pac	expansion	4.99
Bauhinia monandra	sam	unfilling	1.69
Bauhinia monandra	sam	stability	87.47
Bauhinia monandra	sam	expansion	10.83
Begonia hirtella	atr	unfilling	39.56
Begonia hirtella	atr	stability	57.54
Begonia hirtella	atr	expansion	2.91
Begonia hirtella	pac	unfilling	35.11
Begonia hirtella	pac	stability	63.85
Begonia hirtella	pac	expansion	1.04
Bidens pilosa	afr	unfilling	4.31
Bidens pilosa	afr	stability	95.55
Bidens pilosa	afr	expansion	0.14
Bidens pilosa	ate	unfilling	6.92
Bidens pilosa	ate	stability	92.66
Bidens pilosa	ate	expansion	0.42
Bidens pilosa	atr	unfilling	3.97
Bidens pilosa	atr	stability	90.85
Bidens pilosa	atr	expansion	5.18
Bidens pilosa	aus	unfilling	8.11
Bidens pilosa	aus	stability	91.89
Bidens pilosa	aus	expansion	0
Bidens pilosa	eur	unfilling	3.51
Bidens pilosa	eur	stability	96.44
Bidens pilosa	eur	expansion	0.05
Bidens pilosa	nam	unfilling	1.4
Bidens pilosa	nam	stability	98.53
Bidens pilosa	nam	expansion	0.07
Bidens pilosa	pac	unfilling	36.44
Bidens pilosa	pac	stability	63.56
Bidens pilosa	pac	expansion	0
Bidens pilosa	sam	unfilling	20.91
Bidens pilosa	sam	stability	78.92
Bidens pilosa	sam	expansion	0.17
Bixa orellana	afr	unfilling	4.37
Bixa orellana	afr	stability	94.98
Bixa orellana	afr	expansion	0.65
Bixa orellana	ate	unfilling	28.12
Bixa orellana	ate	stability	71.88
Bixa orellana	ate	expansion	0
Bixa orellana	atr	unfilling	8.46
Bixa orellana	atr	stability	75.39
Bixa orellana	atr	expansion	16.15
Bixa orellana	pac	unfilling	5.56
Bixa orellana	pac	stability	94.44
Bixa orellana	pac	expansion	0
Bixa orellana	sam	unfilling	9.28
Bixa orellana	sam	stability	89.38
Bixa orellana	sam	expansion	1.35
Boerhavia coccinea	afr	unfilling	28.16
Boerhavia coccinea	afr	stability	67.82
Boerhavia coccinea	afr	expansion	4.03
Boerhavia coccinea	ate	unfilling	90.9
Boerhavia coccinea	ate	stability	9.1
Boerhavia coccinea	ate	expansion	0
Boerhavia coccinea	aus	unfilling	24.65
Boerhavia coccinea	aus	stability	75.35
Boerhavia coccinea	aus	expansion	0
Boerhavia coccinea	pac	unfilling	71.64
Boerhavia coccinea	pac	stability	28.36
Boerhavia coccinea	pac	expansion	0
Boerhavia coccinea	sam	unfilling	15.16
Boerhavia coccinea	sam	stability	84.69
Boerhavia coccinea	sam	expansion	0.15
Bothriochloa pertusa	nam	unfilling	13.74
Bothriochloa pertusa	nam	stability	83.29
Bothriochloa pertusa	nam	expansion	2.97
Bothriochloa pertusa	pac	unfilling	46.58
Bothriochloa pertusa	pac	stability	50.55
Bothriochloa pertusa	pac	expansion	2.87
Bothriochloa pertusa	sam	unfilling	43.17
Bothriochloa pertusa	sam	stability	55.95
Bothriochloa pertusa	sam	expansion	0.88
Breynia disticha	afr	unfilling	0.07
Breynia disticha	afr	stability	67.39
Breynia disticha	afr	expansion	32.54
Breynia disticha	pac	unfilling	3.16
Breynia disticha	pac	stability	95.2
Breynia disticha	pac	expansion	1.63
Breynia disticha	sam	unfilling	3.98
Breynia disticha	sam	stability	83.04
Breynia disticha	sam	expansion	12.98
Bromus catharticus	afr	unfilling	5.27
Bromus catharticus	afr	stability	94.58
Bromus catharticus	afr	expansion	0.16
Bromus catharticus	ate	unfilling	6.69
Bromus catharticus	ate	stability	92.63
Bromus catharticus	ate	expansion	0.68
Bromus catharticus	aus	unfilling	24.16
Bromus catharticus	aus	stability	75.8
Bromus catharticus	aus	expansion	0.04
Bromus catharticus	eur	unfilling	23.59
Bromus catharticus	eur	stability	76.32
Bromus catharticus	eur	expansion	0.1
Bromus catharticus	nam	unfilling	23.35
Bromus catharticus	nam	stability	75.59
Bromus catharticus	nam	expansion	1.06
Bromus catharticus	pac	unfilling	38.37
Bromus catharticus	pac	stability	61.49
Bromus catharticus	pac	expansion	0.14
Broussonetia papyrifera	atr	unfilling	12.88
Broussonetia papyrifera	atr	stability	74.06
Broussonetia papyrifera	atr	expansion	13.06
Broussonetia papyrifera	aus	unfilling	55.93
Broussonetia papyrifera	aus	stability	43.79
Broussonetia papyrifera	aus	expansion	0.28
Broussonetia papyrifera	eur	unfilling	15.62
Broussonetia papyrifera	eur	stability	84.31
Broussonetia papyrifera	eur	expansion	0.07
Broussonetia papyrifera	nam	unfilling	34.77
Broussonetia papyrifera	nam	stability	61.48
Broussonetia papyrifera	nam	expansion	3.75
Broussonetia papyrifera	pac	unfilling	15.12
Broussonetia papyrifera	pac	stability	81.96
Broussonetia papyrifera	pac	expansion	2.91
Broussonetia papyrifera	sam	unfilling	55.11
Broussonetia papyrifera	sam	stability	44.89
Broussonetia papyrifera	sam	expansion	0
Cajanus cajan	afr	unfilling	30.62
Cajanus cajan	afr	stability	64.48
Cajanus cajan	afr	expansion	4.9
Cajanus cajan	ate	unfilling	60.89
Cajanus cajan	ate	stability	28.78
Cajanus cajan	ate	expansion	10.33
Cajanus cajan	atr	unfilling	0.11
Cajanus cajan	atr	stability	68.14
Cajanus cajan	atr	expansion	31.75
Cajanus cajan	aus	unfilling	79.42
Cajanus cajan	aus	stability	18.62
Cajanus cajan	aus	expansion	1.95
Cajanus cajan	nam	unfilling	39.14
Cajanus cajan	nam	stability	52.15
Cajanus cajan	nam	expansion	8.71
Cajanus cajan	pac	unfilling	3.35
Cajanus cajan	pac	stability	70.13
Cajanus cajan	pac	expansion	26.52
Cajanus cajan	sam	unfilling	17.08
Cajanus cajan	sam	stability	65.94
Cajanus cajan	sam	expansion	16.98
Calotropis gigantea	afr	unfilling	25.42
Calotropis gigantea	afr	stability	74.58
Calotropis gigantea	afr	expansion	0
Calotropis gigantea	atr	unfilling	37.38
Calotropis gigantea	atr	stability	62.62
Calotropis gigantea	atr	expansion	0
Calotropis gigantea	aus	unfilling	21.42
Calotropis gigantea	aus	stability	78.58
Calotropis gigantea	aus	expansion	0
Calotropis gigantea	pac	unfilling	25.66
Calotropis gigantea	pac	stability	73.59
Calotropis gigantea	pac	expansion	0.75
Calotropis gigantea	sam	unfilling	44.84
Calotropis gigantea	sam	stability	55.16
Calotropis gigantea	sam	expansion	0
Calotropis procera	afr	unfilling	30.63
Calotropis procera	afr	stability	69.37
Calotropis procera	afr	expansion	0
Calotropis procera	aus	unfilling	31.68
Calotropis procera	aus	stability	68.29
Calotropis procera	aus	expansion	0.02
Calotropis procera	nam	unfilling	45.33
Calotropis procera	nam	stability	54.54
Calotropis procera	nam	expansion	0.13
Calotropis procera	pac	unfilling	85.75
Calotropis procera	pac	stability	13.31
Calotropis procera	pac	expansion	0.94
Calotropis procera	sam	unfilling	18.1
Calotropis procera	sam	stability	78.88
Calotropis procera	sam	expansion	3.02
Calyptocarpus vialis	ate	unfilling	79.68
Calyptocarpus vialis	ate	stability	16.72
Calyptocarpus vialis	ate	expansion	3.59
Calyptocarpus vialis	atr	unfilling	21.38
Calyptocarpus vialis	atr	stability	69.67
Calyptocarpus vialis	atr	expansion	8.94
Calyptocarpus vialis	aus	unfilling	22.91
Calyptocarpus vialis	aus	stability	77.09
Calyptocarpus vialis	aus	expansion	0
Calyptocarpus vialis	nam	unfilling	41.61
Calyptocarpus vialis	nam	stability	28.06
Calyptocarpus vialis	nam	expansion	30.33
Calyptocarpus vialis	pac	unfilling	70.84
Calyptocarpus vialis	pac	stability	28.56
Calyptocarpus vialis	pac	expansion	0.6
Cananga odorata	afr	unfilling	23.69
Cananga odorata	afr	stability	75.74
Cananga odorata	afr	expansion	0.57
Cananga odorata	atr	unfilling	4.8
Cananga odorata	atr	stability	80.66
Cananga odorata	atr	expansion	14.54
Cananga odorata	pac	unfilling	16.09
Cananga odorata	pac	stability	83.91
Cananga odorata	pac	expansion	0
Cananga odorata	sam	unfilling	4.94
Cananga odorata	sam	stability	94.12
Cananga odorata	sam	expansion	0.94
Canna indica	afr	unfilling	3.98
Canna indica	afr	stability	95.61
Canna indica	afr	expansion	0.41
Canna indica	ate	unfilling	1.85
Canna indica	ate	stability	83.77
Canna indica	ate	expansion	14.38
Canna indica	atr	unfilling	8.11
Canna indica	atr	stability	85.07
Canna indica	atr	expansion	6.82
Canna indica	aus	unfilling	41.84
Canna indica	aus	stability	58.16
Canna indica	aus	expansion	0
Canna indica	eur	unfilling	2.61
Canna indica	eur	stability	94.44
Canna indica	eur	expansion	2.94
Canna indica	pac	unfilling	15.01
Canna indica	pac	stability	81.6
Canna indica	pac	expansion	3.39
Canna indica	sam	unfilling	7.45
Canna indica	sam	stability	83.61
Canna indica	sam	expansion	8.94
Capsicum annuum	afr	unfilling	4.95
Capsicum annuum	afr	stability	94.76
Capsicum annuum	afr	expansion	0.29
Capsicum annuum	ate	unfilling	42.32
Capsicum annuum	ate	stability	56.26
Capsicum annuum	ate	expansion	1.42
Capsicum annuum	atr	unfilling	9.02
Capsicum annuum	atr	stability	90.11
Capsicum annuum	atr	expansion	0.87
Capsicum annuum	aus	unfilling	10.36
Capsicum annuum	aus	stability	89.64
Capsicum annuum	aus	expansion	0
Capsicum annuum	eur	unfilling	4.24
Capsicum annuum	eur	stability	94.94
Capsicum annuum	eur	expansion	0.82
Capsicum annuum	nam	unfilling	43.11
Capsicum annuum	nam	stability	56.89
Capsicum annuum	nam	expansion	0
Capsicum annuum	pac	unfilling	17.41
Capsicum annuum	pac	stability	82.31
Capsicum annuum	pac	expansion	0.27
Capsicum annuum	sam	unfilling	10.11
Capsicum annuum	sam	stability	88.52
Capsicum annuum	sam	expansion	1.37
Carica papaya	afr	unfilling	4.39
Carica papaya	afr	stability	94.56
Carica papaya	afr	expansion	1.05
Carica papaya	ate	unfilling	22.42
Carica papaya	ate	stability	76.91
Carica papaya	ate	expansion	0.68
Carica papaya	atr	unfilling	6.85
Carica papaya	atr	stability	83.74
Carica papaya	atr	expansion	9.42
Carica papaya	aus	unfilling	28.25
Carica papaya	aus	stability	70.9
Carica papaya	aus	expansion	0.85
Carica papaya	nam	unfilling	54.35
Carica papaya	nam	stability	45.27
Carica papaya	nam	expansion	0.38
Carica papaya	pac	unfilling	11.95
Carica papaya	pac	stability	88.05
Carica papaya	pac	expansion	0
Carica papaya	sam	unfilling	1.53
Carica papaya	sam	stability	98.25
Carica papaya	sam	expansion	0.21
Carissa macrocarpa	nam	unfilling	27.79
Carissa macrocarpa	nam	stability	72.21
Carissa macrocarpa	nam	expansion	0
Carissa macrocarpa	pac	unfilling	89.25
Carissa macrocarpa	pac	stability	10.75
Carissa macrocarpa	pac	expansion	0
Cascabela thevetia	afr	unfilling	13.72
Cascabela thevetia	afr	stability	86.15
Cascabela thevetia	afr	expansion	0.14
Cascabela thevetia	ate	unfilling	30.44
Cascabela thevetia	ate	stability	69.56
Cascabela thevetia	ate	expansion	0
Cascabela thevetia	atr	unfilling	11.83
Cascabela thevetia	atr	stability	87.21
Cascabela thevetia	atr	expansion	0.96
Cascabela thevetia	aus	unfilling	15.76
Cascabela thevetia	aus	stability	84.24
Cascabela thevetia	aus	expansion	0
Cascabela thevetia	pac	unfilling	19.21
Cascabela thevetia	pac	stability	80.74
Cascabela thevetia	pac	expansion	0.04
Cascabela thevetia	sam	unfilling	23.08
Cascabela thevetia	sam	stability	76.92
Cascabela thevetia	sam	expansion	0
Casuarina equisetifolia	afr	unfilling	0.65
Casuarina equisetifolia	afr	stability	87.07
Casuarina equisetifolia	afr	expansion	12.28
Casuarina equisetifolia	ate	unfilling	15.81
Casuarina equisetifolia	ate	stability	83.36
Casuarina equisetifolia	ate	expansion	0.82
Casuarina equisetifolia	nam	unfilling	15.42
Casuarina equisetifolia	nam	stability	79.85
Casuarina equisetifolia	nam	expansion	4.73
Casuarina equisetifolia	pac	unfilling	19.27
Casuarina equisetifolia	pac	stability	79.86
Casuarina equisetifolia	pac	expansion	0.87
Casuarina equisetifolia	sam	unfilling	7.92
Casuarina equisetifolia	sam	stability	87.56
Casuarina equisetifolia	sam	expansion	4.52
Catharanthus roseus	afr	unfilling	5.82
Catharanthus roseus	afr	stability	94.01
Catharanthus roseus	afr	expansion	0.17
Catharanthus roseus	ate	unfilling	5.51
Catharanthus roseus	ate	stability	90.8
Catharanthus roseus	ate	expansion	3.68
Catharanthus roseus	atr	unfilling	1.56
Catharanthus roseus	atr	stability	96.11
Catharanthus roseus	atr	expansion	2.34
Catharanthus roseus	aus	unfilling	10.26
Catharanthus roseus	aus	stability	89.58
Catharanthus roseus	aus	expansion	0.16
Catharanthus roseus	nam	unfilling	13.53
Catharanthus roseus	nam	stability	79.23
Catharanthus roseus	nam	expansion	7.24
Catharanthus roseus	pac	unfilling	15.9
Catharanthus roseus	pac	stability	83.61
Catharanthus roseus	pac	expansion	0.49
Catharanthus roseus	sam	unfilling	3.32
Catharanthus roseus	sam	stability	95.71
Catharanthus roseus	sam	expansion	0.98
Celosia argentea	afr	unfilling	26.31
Celosia argentea	afr	stability	65.99
Celosia argentea	afr	expansion	7.7
Celosia argentea	ate	unfilling	7.83
Celosia argentea	ate	stability	80.31
Celosia argentea	ate	expansion	11.86
Celosia argentea	atr	unfilling	3.87
Celosia argentea	atr	stability	82.45
Celosia argentea	atr	expansion	13.68
Celosia argentea	aus	unfilling	14.75
Celosia argentea	aus	stability	85.17
Celosia argentea	aus	expansion	0.08
Celosia argentea	eur	unfilling	18.49
Celosia argentea	eur	stability	79.5
Celosia argentea	eur	expansion	2.01
Celosia argentea	nam	unfilling	20.44
Celosia argentea	nam	stability	72.16
Celosia argentea	nam	expansion	7.4
Celosia argentea	pac	unfilling	8
Celosia argentea	pac	stability	80.9
Celosia argentea	pac	expansion	11.1
Celosia argentea	sam	unfilling	7.23
Celosia argentea	sam	stability	81.25
Celosia argentea	sam	expansion	11.51
Cenchrus ciliaris	afr	unfilling	44.05
Cenchrus ciliaris	afr	stability	55.95
Cenchrus ciliaris	afr	expansion	0
Cenchrus ciliaris	aus	unfilling	5.68
Cenchrus ciliaris	aus	stability	94.23
Cenchrus ciliaris	aus	expansion	0.09
Cenchrus ciliaris	eur	unfilling	44.06
Cenchrus ciliaris	eur	stability	55.72
Cenchrus ciliaris	eur	expansion	0.22
Cenchrus ciliaris	nam	unfilling	6.77
Cenchrus ciliaris	nam	stability	93.12
Cenchrus ciliaris	nam	expansion	0.12
Cenchrus ciliaris	pac	unfilling	72.61
Cenchrus ciliaris	pac	stability	27.39
Cenchrus ciliaris	pac	expansion	0
Cenchrus ciliaris	sam	unfilling	22.58
Cenchrus ciliaris	sam	stability	75.41
Cenchrus ciliaris	sam	expansion	2.01
Cenchrus echinatus	afr	unfilling	12.39
Cenchrus echinatus	afr	stability	83.64
Cenchrus echinatus	afr	expansion	3.97
Cenchrus echinatus	ate	unfilling	38.51
Cenchrus echinatus	ate	stability	58.62
Cenchrus echinatus	ate	expansion	2.87
Cenchrus echinatus	aus	unfilling	2.2
Cenchrus echinatus	aus	stability	95.86
Cenchrus echinatus	aus	expansion	1.94
Cenchrus echinatus	pac	unfilling	16.12
Cenchrus echinatus	pac	stability	83.02
Cenchrus echinatus	pac	expansion	0.85
Centella asiatica	nam	unfilling	46.56
Centella asiatica	nam	stability	53.44
Centella asiatica	nam	expansion	0
Centella asiatica	pac	unfilling	54.56
Centella asiatica	pac	stability	45.08
Centella asiatica	pac	expansion	0.36
Centella asiatica	sam	unfilling	33.74
Centella asiatica	sam	stability	66.26
Centella asiatica	sam	expansion	0
Centratherum punctatum	afr	unfilling	23.56
Centratherum punctatum	afr	stability	76.44
Centratherum punctatum	afr	expansion	0
Centratherum punctatum	ate	unfilling	31.16
Centratherum punctatum	ate	stability	66.6
Centratherum punctatum	ate	expansion	2.24
Centratherum punctatum	atr	unfilling	5.66
Centratherum punctatum	atr	stability	88.65
Centratherum punctatum	atr	expansion	5.7
Centratherum punctatum	aus	unfilling	6.76
Centratherum punctatum	aus	stability	91.86
Centratherum punctatum	aus	expansion	1.38
Centratherum punctatum	nam	unfilling	29.02
Centratherum punctatum	nam	stability	70.98
Centratherum punctatum	nam	expansion	0
Centratherum punctatum	pac	unfilling	42.06
Centratherum punctatum	pac	stability	57.94
Centratherum punctatum	pac	expansion	0
Centratherum punctatum	sam	unfilling	3.87
Centratherum punctatum	sam	stability	95.08
Centratherum punctatum	sam	expansion	1.05
Cestrum nocturnum	afr	unfilling	4.64
Cestrum nocturnum	afr	stability	95.16
Cestrum nocturnum	afr	expansion	0.2
Cestrum nocturnum	ate	unfilling	41.63
Cestrum nocturnum	ate	stability	58.37
Cestrum nocturnum	ate	expansion	0
Cestrum nocturnum	atr	unfilling	2.47
Cestrum nocturnum	atr	stability	80.24
Cestrum nocturnum	atr	expansion	17.3
Cestrum nocturnum	aus	unfilling	68.79
Cestrum nocturnum	aus	stability	30.52
Cestrum nocturnum	aus	expansion	0.69
Cestrum nocturnum	nam	unfilling	30.13
Cestrum nocturnum	nam	stability	68.52
Cestrum nocturnum	nam	expansion	1.35
Cestrum nocturnum	pac	unfilling	14.98
Cestrum nocturnum	pac	stability	82.5
Cestrum nocturnum	pac	expansion	2.51
Cestrum nocturnum	sam	unfilling	47.31
Cestrum nocturnum	sam	stability	52.69
Cestrum nocturnum	sam	expansion	0
Cheilanthes viridis	aus	unfilling	54.07
Cheilanthes viridis	aus	stability	45.93
Cheilanthes viridis	aus	expansion	0
Cheilanthes viridis	pac	unfilling	68.42
Cheilanthes viridis	pac	stability	31.58
Cheilanthes viridis	pac	expansion	0
Chenopodiastrum murale	afr	unfilling	25.29
Chenopodiastrum murale	afr	stability	73.37
Chenopodiastrum murale	afr	expansion	1.35
Chenopodiastrum murale	aus	unfilling	9.49
Chenopodiastrum murale	aus	stability	90.48
Chenopodiastrum murale	aus	expansion	0.04
Chenopodiastrum murale	eur	unfilling	4.39
Chenopodiastrum murale	eur	stability	93.95
Chenopodiastrum murale	eur	expansion	1.66
Chenopodiastrum murale	nam	unfilling	3.68
Chenopodiastrum murale	nam	stability	94.61
Chenopodiastrum murale	nam	expansion	1.71
Chenopodiastrum murale	pac	unfilling	81.45
Chenopodiastrum murale	pac	stability	13.7
Chenopodiastrum murale	pac	expansion	4.85
Chenopodiastrum murale	sam	unfilling	44.17
Chenopodiastrum murale	sam	stability	46.93
Chenopodiastrum murale	sam	expansion	8.89
Chloris barbata	aus	unfilling	4.9
Chloris barbata	aus	stability	80.83
Chloris barbata	aus	expansion	14.27
Chloris barbata	nam	unfilling	17.72
Chloris barbata	nam	stability	71.03
Chloris barbata	nam	expansion	11.25
Chloris barbata	pac	unfilling	29.56
Chloris barbata	pac	stability	69.65
Chloris barbata	pac	expansion	0.79
Chloris barbata	sam	unfilling	1.26
Chloris barbata	sam	stability	91.3
Chloris barbata	sam	expansion	7.44
Chloris divaricata	ate	unfilling	87.67
Chloris divaricata	ate	stability	8.64
Chloris divaricata	ate	expansion	3.69
Chloris divaricata	pac	unfilling	87.36
Chloris divaricata	pac	stability	12.59
Chloris divaricata	pac	expansion	0.05
Chloris gayana	afr	unfilling	8.3
Chloris gayana	afr	stability	82.34
Chloris gayana	afr	expansion	9.36
Chloris gayana	ate	unfilling	24.64
Chloris gayana	ate	stability	37.44
Chloris gayana	ate	expansion	37.92
Chloris gayana	aus	unfilling	9.43
Chloris gayana	aus	stability	88.23
Chloris gayana	aus	expansion	2.33
Chloris gayana	eur	unfilling	57.41
Chloris gayana	eur	stability	42.11
Chloris gayana	eur	expansion	0.48
Chloris gayana	nam	unfilling	17.86
Chloris gayana	nam	stability	80.97
Chloris gayana	nam	expansion	1.16
Chloris gayana	pac	unfilling	39.27
Chloris gayana	pac	stability	59.2
Chloris gayana	pac	expansion	1.53
Chloris gayana	sam	unfilling	6.33
Chloris gayana	sam	stability	91.27
Chloris gayana	sam	expansion	2.39
Chloris virgata	afr	unfilling	11.41
Chloris virgata	afr	stability	88.59
Chloris virgata	afr	expansion	0
Chloris virgata	ate	unfilling	15.77
Chloris virgata	ate	stability	77.32
Chloris virgata	ate	expansion	6.92
Chloris virgata	atr	unfilling	25.59
Chloris virgata	atr	stability	74.33
Chloris virgata	atr	expansion	0.08
Chloris virgata	aus	unfilling	12.24
Chloris virgata	aus	stability	87.62
Chloris virgata	aus	expansion	0.14
Chloris virgata	pac	unfilling	55.71
Chloris virgata	pac	stability	44.29
Chloris virgata	pac	expansion	0
Cirsium vulgare	afr	unfilling	38.68
Cirsium vulgare	afr	stability	57.4
Cirsium vulgare	afr	expansion	3.92
Cirsium vulgare	ate	unfilling	3.87
Cirsium vulgare	ate	stability	95.52
Cirsium vulgare	ate	expansion	0.61
Cirsium vulgare	aus	unfilling	7.56
Cirsium vulgare	aus	stability	90.82
Cirsium vulgare	aus	expansion	1.62
Cirsium vulgare	nam	unfilling	0.44
Cirsium vulgare	nam	stability	97.72
Cirsium vulgare	nam	expansion	1.83
Cirsium vulgare	pac	unfilling	54.51
Cirsium vulgare	pac	stability	18.74
Cirsium vulgare	pac	expansion	26.75
Cirsium vulgare	sam	unfilling	7.54
Cirsium vulgare	sam	stability	73.21
Cirsium vulgare	sam	expansion	19.25
Citharexylum spinosum	atr	unfilling	28.79
Citharexylum spinosum	atr	stability	34.76
Citharexylum spinosum	atr	expansion	36.45
Citharexylum spinosum	pac	unfilling	29.44
Citharexylum spinosum	pac	stability	61.67
Citharexylum spinosum	pac	expansion	8.89
Cleome gynandra	ate	unfilling	66.25
Cleome gynandra	ate	stability	33.09
Cleome gynandra	ate	expansion	0.67
Cleome gynandra	aus	unfilling	13.45
Cleome gynandra	aus	stability	86.55
Cleome gynandra	aus	expansion	0
Cleome gynandra	pac	unfilling	50.86
Cleome gynandra	pac	stability	49.1
Cleome gynandra	pac	expansion	0.05
Clerodendrum chinense	ate	unfilling	1.9
Clerodendrum chinense	ate	stability	87.76
Clerodendrum chinense	ate	expansion	10.33
Clerodendrum chinense	atr	unfilling	15.47
Clerodendrum chinense	atr	stability	77.03
Clerodendrum chinense	atr	expansion	7.5
Clerodendrum chinense	nam	unfilling	78.71
Clerodendrum chinense	nam	stability	21.07
Clerodendrum chinense	nam	expansion	0.22
Clerodendrum chinense	pac	unfilling	47.99
Clerodendrum chinense	pac	stability	50.3
Clerodendrum chinense	pac	expansion	1.71
Clerodendrum chinense	sam	unfilling	8.62
Clerodendrum chinense	sam	stability	89.3
Clerodendrum chinense	sam	expansion	2.08
Clitoria ternatea	afr	unfilling	17.78
Clitoria ternatea	afr	stability	82.11
Clitoria ternatea	afr	expansion	0.11
Clitoria ternatea	atr	unfilling	0.91
Clitoria ternatea	atr	stability	96.33
Clitoria ternatea	atr	expansion	2.76
Clitoria ternatea	aus	unfilling	6.02
Clitoria ternatea	aus	stability	85.74
Clitoria ternatea	aus	expansion	8.24
Clitoria ternatea	nam	unfilling	10.23
Clitoria ternatea	nam	stability	87.11
Clitoria ternatea	nam	expansion	2.66
Clitoria ternatea	pac	unfilling	48.44
Clitoria ternatea	pac	stability	51.29
Clitoria ternatea	pac	expansion	0.27
Clitoria ternatea	sam	unfilling	5.21
Clitoria ternatea	sam	stability	94.08
Clitoria ternatea	sam	expansion	0.7
Coccinia grandis	ate	unfilling	66.36
Coccinia grandis	ate	stability	32.04
Coccinia grandis	ate	expansion	1.59
Coccinia grandis	aus	unfilling	53.04
Coccinia grandis	aus	stability	46.96
Coccinia grandis	aus	expansion	0
Coccinia grandis	nam	unfilling	51.23
Coccinia grandis	nam	stability	48.77
Coccinia grandis	nam	expansion	0
Coccinia grandis	pac	unfilling	42.53
Coccinia grandis	pac	stability	57.39
Coccinia grandis	pac	expansion	0.08
Cocos nucifera	afr	unfilling	8.37
Cocos nucifera	afr	stability	90.09
Cocos nucifera	afr	expansion	1.54
Cocos nucifera	ate	unfilling	19.55
Cocos nucifera	ate	stability	78.78
Cocos nucifera	ate	expansion	1.67
Cocos nucifera	atr	unfilling	3.47
Cocos nucifera	atr	stability	91.01
Cocos nucifera	atr	expansion	5.52
Cocos nucifera	nam	unfilling	32.65
Cocos nucifera	nam	stability	67.35
Cocos nucifera	nam	expansion	0
Cocos nucifera	pac	unfilling	4.46
Cocos nucifera	pac	stability	91.14
Cocos nucifera	pac	expansion	4.4
Cocos nucifera	sam	unfilling	5.43
Cocos nucifera	sam	stability	94.17
Cocos nucifera	sam	expansion	0.4
Codiaeum variegatum	afr	unfilling	0.17
Codiaeum variegatum	afr	stability	87.02
Codiaeum variegatum	afr	expansion	12.8
Codiaeum variegatum	ate	unfilling	75.29
Codiaeum variegatum	ate	stability	14.64
Codiaeum variegatum	ate	expansion	10.06
Codiaeum variegatum	atr	unfilling	17.8
Codiaeum variegatum	atr	stability	69.16
Codiaeum variegatum	atr	expansion	13.04
Codiaeum variegatum	pac	unfilling	3.01
Codiaeum variegatum	pac	stability	96.57
Codiaeum variegatum	pac	expansion	0.42
Codiaeum variegatum	sam	unfilling	1.73
Codiaeum variegatum	sam	stability	94.67
Codiaeum variegatum	sam	expansion	3.61
Coffea arabica	ate	unfilling	9.05
Coffea arabica	ate	stability	87.72
Coffea arabica	ate	expansion	3.23
Coffea arabica	aus	unfilling	25.61
Coffea arabica	aus	stability	74.39
Coffea arabica	aus	expansion	0
Coffea arabica	pac	unfilling	12.26
Coffea arabica	pac	stability	79.68
Coffea arabica	pac	expansion	8.06
Coffea arabica	sam	unfilling	5.23
Coffea arabica	sam	stability	90.92
Coffea arabica	sam	expansion	3.85
Coix lacryma-jobi	afr	unfilling	11.43
Coix lacryma-jobi	afr	stability	88.56
Coix lacryma-jobi	afr	expansion	0.01
Coix lacryma-jobi	atr	unfilling	33.03
Coix lacryma-jobi	atr	stability	58.39
Coix lacryma-jobi	atr	expansion	8.58
Coix lacryma-jobi	eur	unfilling	29.77
Coix lacryma-jobi	eur	stability	70.23
Coix lacryma-jobi	eur	expansion	0
Coix lacryma-jobi	nam	unfilling	52.72
Coix lacryma-jobi	nam	stability	47.28
Coix lacryma-jobi	nam	expansion	0
Coix lacryma-jobi	pac	unfilling	29.18
Coix lacryma-jobi	pac	stability	70.49
Coix lacryma-jobi	pac	expansion	0.33
Coix lacryma-jobi	sam	unfilling	16.18
Coix lacryma-jobi	sam	stability	82.44
Coix lacryma-jobi	sam	expansion	1.39
Colocasia esculenta	afr	unfilling	15.54
Colocasia esculenta	afr	stability	83.94
Colocasia esculenta	afr	expansion	0.52
Colocasia esculenta	ate	unfilling	17.03
Colocasia esculenta	ate	stability	82.44
Colocasia esculenta	ate	expansion	0.53
Colocasia esculenta	atr	unfilling	32.79
Colocasia esculenta	atr	stability	67.13
Colocasia esculenta	atr	expansion	0.08
Colocasia esculenta	aus	unfilling	68.93
Colocasia esculenta	aus	stability	31.03
Colocasia esculenta	aus	expansion	0.03
Colocasia esculenta	eur	unfilling	20.92
Colocasia esculenta	eur	stability	79.08
Colocasia esculenta	eur	expansion	0
Colocasia esculenta	nam	unfilling	44.24
Colocasia esculenta	nam	stability	55.76
Colocasia esculenta	nam	expansion	0
Colocasia esculenta	pac	unfilling	17.78
Colocasia esculenta	pac	stability	80.73
Colocasia esculenta	pac	expansion	1.49
Colocasia esculenta	sam	unfilling	25.83
Colocasia esculenta	sam	stability	71.37
Colocasia esculenta	sam	expansion	2.8
Commelina diffusa	pac	unfilling	23.49
Commelina diffusa	pac	stability	75.97
Commelina diffusa	pac	expansion	0.54
Commelina diffusa	sam	unfilling	7.95
Commelina diffusa	sam	stability	91.81
Commelina diffusa	sam	expansion	0.25
Cordyline fruticosa	afr	unfilling	0
Cordyline fruticosa	afr	stability	99.29
Cordyline fruticosa	afr	expansion	0.71
Cordyline fruticosa	ate	unfilling	33.95
Cordyline fruticosa	ate	stability	65.99
Cordyline fruticosa	ate	expansion	0.06
Cordyline fruticosa	atr	unfilling	11.22
Cordyline fruticosa	atr	stability	80.03
Cordyline fruticosa	atr	expansion	8.74
Cordyline fruticosa	aus	unfilling	80.56
Cordyline fruticosa	aus	stability	19.19
Cordyline fruticosa	aus	expansion	0.25
Cordyline fruticosa	nam	unfilling	43.74
Cordyline fruticosa	nam	stability	56.26
Cordyline fruticosa	nam	expansion	0
Cordyline fruticosa	pac	unfilling	19.92
Cordyline fruticosa	pac	stability	80.04
Cordyline fruticosa	pac	expansion	0.04
Cordyline fruticosa	sam	unfilling	17.39
Cordyline fruticosa	sam	stability	82.49
Cordyline fruticosa	sam	expansion	0.12
Cortaderia jubata	aus	unfilling	42.63
Cortaderia jubata	aus	stability	57.03
Cortaderia jubata	aus	expansion	0.34
Cortaderia jubata	nam	unfilling	39.69
Cortaderia jubata	nam	stability	57.57
Cortaderia jubata	nam	expansion	2.74
Cortaderia jubata	pac	unfilling	28.3
Cortaderia jubata	pac	stability	45.16
Cortaderia jubata	pac	expansion	26.54
Crassocephalum crepidioides	ate	unfilling	36.08
Crassocephalum crepidioides	ate	stability	62.6
Crassocephalum crepidioides	ate	expansion	1.33
Crassocephalum crepidioides	atr	unfilling	14.37
Crassocephalum crepidioides	atr	stability	85.34
Crassocephalum crepidioides	atr	expansion	0.29
Crassocephalum crepidioides	aus	unfilling	19.91
Crassocephalum crepidioides	aus	stability	80.09
Crassocephalum crepidioides	aus	expansion	0
Crassocephalum crepidioides	nam	unfilling	52.07
Crassocephalum crepidioides	nam	stability	47.93
Crassocephalum crepidioides	nam	expansion	0
Crassocephalum crepidioides	pac	unfilling	44.47
Crassocephalum crepidioides	pac	stability	55.53
Crassocephalum crepidioides	pac	expansion	0
Crassocephalum crepidioides	sam	unfilling	3.9
Crassocephalum crepidioides	sam	stability	96.08
Crassocephalum crepidioides	sam	expansion	0.01
Crotalaria pallida	afr	unfilling	17.84
Crotalaria pallida	afr	stability	82.16
Crotalaria pallida	afr	expansion	0
Crotalaria pallida	atr	unfilling	3.68
Crotalaria pallida	atr	stability	94.21
Crotalaria pallida	atr	expansion	2.11
Crotalaria pallida	aus	unfilling	50.51
Crotalaria pallida	aus	stability	49.49
Crotalaria pallida	aus	expansion	0
Crotalaria pallida	nam	unfilling	63.05
Crotalaria pallida	nam	stability	36.77
Crotalaria pallida	nam	expansion	0.18
Crotalaria pallida	pac	unfilling	13.7
Crotalaria pallida	pac	stability	84.5
Crotalaria pallida	pac	expansion	1.8
Crotalaria pallida	sam	unfilling	19.37
Crotalaria pallida	sam	stability	80.57
Crotalaria pallida	sam	expansion	0.07
Cucumis dipsaceus	nam	unfilling	16.36
Cucumis dipsaceus	nam	stability	51.59
Cucumis dipsaceus	nam	expansion	32.05
Cucumis dipsaceus	pac	unfilling	78.31
Cucumis dipsaceus	pac	stability	14.91
Cucumis dipsaceus	pac	expansion	6.78
Cuphea carthagenensis	ate	unfilling	14.58
Cuphea carthagenensis	ate	stability	85.38
Cuphea carthagenensis	ate	expansion	0.04
Cuphea carthagenensis	atr	unfilling	25.98
Cuphea carthagenensis	atr	stability	73.71
Cuphea carthagenensis	atr	expansion	0.32
Cuphea carthagenensis	aus	unfilling	55.39
Cuphea carthagenensis	aus	stability	44.61
Cuphea carthagenensis	aus	expansion	0
Cuphea carthagenensis	nam	unfilling	1.14
Cuphea carthagenensis	nam	stability	97.07
Cuphea carthagenensis	nam	expansion	1.79
Cuphea carthagenensis	pac	unfilling	17.89
Cuphea carthagenensis	pac	stability	82.11
Cuphea carthagenensis	pac	expansion	0
Cuphea hyssopifolia	atr	unfilling	41.14
Cuphea hyssopifolia	atr	stability	57.79
Cuphea hyssopifolia	atr	expansion	1.07
Cuphea hyssopifolia	aus	unfilling	46.24
Cuphea hyssopifolia	aus	stability	53.76
Cuphea hyssopifolia	aus	expansion	0
Cuphea hyssopifolia	nam	unfilling	53.7
Cuphea hyssopifolia	nam	stability	46.3
Cuphea hyssopifolia	nam	expansion	0
Cuphea hyssopifolia	pac	unfilling	19.66
Cuphea hyssopifolia	pac	stability	75.99
Cuphea hyssopifolia	pac	expansion	4.35
Cuphea hyssopifolia	sam	unfilling	8.16
Cuphea hyssopifolia	sam	stability	91.31
Cuphea hyssopifolia	sam	expansion	0.53
Curcuma longa	afr	unfilling	24.81
Curcuma longa	afr	stability	59.95
Curcuma longa	afr	expansion	15.24
Curcuma longa	ate	unfilling	11.19
Curcuma longa	ate	stability	54.61
Curcuma longa	ate	expansion	34.2
Curcuma longa	atr	unfilling	28.06
Curcuma longa	atr	stability	65.99
Curcuma longa	atr	expansion	5.95
Curcuma longa	aus	unfilling	73.83
Curcuma longa	aus	stability	19.26
Curcuma longa	aus	expansion	6.91
Curcuma longa	pac	unfilling	24.32
Curcuma longa	pac	stability	51.74
Curcuma longa	pac	expansion	23.94
Curcuma longa	sam	unfilling	35.74
Curcuma longa	sam	stability	61.31
Curcuma longa	sam	expansion	2.95
Cyclospermum leptophyllum	afr	unfilling	4.42
Cyclospermum leptophyllum	afr	stability	95.01
Cyclospermum leptophyllum	afr	expansion	0.57
Cyclospermum leptophyllum	ate	unfilling	15.29
Cyclospermum leptophyllum	ate	stability	84.33
Cyclospermum leptophyllum	ate	expansion	0.38
Cyclospermum leptophyllum	aus	unfilling	21.5
Cyclospermum leptophyllum	aus	stability	78.49
Cyclospermum leptophyllum	aus	expansion	0.01
Cyclospermum leptophyllum	eur	unfilling	4.25
Cyclospermum leptophyllum	eur	stability	86.9
Cyclospermum leptophyllum	eur	expansion	8.85
Cyclospermum leptophyllum	nam	unfilling	10.11
Cyclospermum leptophyllum	nam	stability	89.1
Cyclospermum leptophyllum	nam	expansion	0.78
Cyclospermum leptophyllum	pac	unfilling	47.11
Cyclospermum leptophyllum	pac	stability	52.89
Cyclospermum leptophyllum	pac	expansion	0
Cyclospermum leptophyllum	sam	unfilling	27.82
Cyclospermum leptophyllum	sam	stability	71.68
Cyclospermum leptophyllum	sam	expansion	0.5
Cynodon dactylon	afr	unfilling	43.71
Cynodon dactylon	afr	stability	56.29
Cynodon dactylon	afr	expansion	0
Cynodon dactylon	aus	unfilling	10.9
Cynodon dactylon	aus	stability	88.76
Cynodon dactylon	aus	expansion	0.34
Cynodon dactylon	eur	unfilling	62.23
Cynodon dactylon	eur	stability	37.77
Cynodon dactylon	eur	expansion	0
Cynodon dactylon	nam	unfilling	2.2
Cynodon dactylon	nam	stability	97.79
Cynodon dactylon	nam	expansion	0.01
Cynodon dactylon	pac	unfilling	63.91
Cynodon dactylon	pac	stability	35.89
Cynodon dactylon	pac	expansion	0.2
Cynodon dactylon	sam	unfilling	8.11
Cynodon dactylon	sam	stability	90.48
Cynodon dactylon	sam	expansion	1.41
Cyperus alternifolius	afr	unfilling	18.31
Cyperus alternifolius	afr	stability	81.69
Cyperus alternifolius	afr	expansion	0
Cyperus alternifolius	ate	unfilling	43.59
Cyperus alternifolius	ate	stability	55.1
Cyperus alternifolius	ate	expansion	1.31
Cyperus alternifolius	atr	unfilling	26.51
Cyperus alternifolius	atr	stability	69.92
Cyperus alternifolius	atr	expansion	3.57
Cyperus alternifolius	aus	unfilling	8.22
Cyperus alternifolius	aus	stability	90.11
Cyperus alternifolius	aus	expansion	1.67
Cyperus alternifolius	eur	unfilling	19.18
Cyperus alternifolius	eur	stability	75.83
Cyperus alternifolius	eur	expansion	4.99
Cyperus alternifolius	nam	unfilling	16.59
Cyperus alternifolius	nam	stability	80.44
Cyperus alternifolius	nam	expansion	2.96
Cyperus alternifolius	pac	unfilling	39.93
Cyperus alternifolius	pac	stability	58.28
Cyperus alternifolius	pac	expansion	1.8
Cyperus alternifolius	sam	unfilling	25.6
Cyperus alternifolius	sam	stability	74.39
Cyperus alternifolius	sam	expansion	0.01
Cyperus mindorensis	pac	unfilling	18.02
Cyperus mindorensis	pac	stability	76.94
Cyperus mindorensis	pac	expansion	5.04
Cyperus mindorensis	sam	unfilling	19.74
Cyperus mindorensis	sam	stability	80.26
Cyperus mindorensis	sam	expansion	0
Dactylis glomerata	afr	unfilling	2.96
Dactylis glomerata	afr	stability	78.93
Dactylis glomerata	afr	expansion	18.11
Dactylis glomerata	ate	unfilling	9.07
Dactylis glomerata	ate	stability	90.67
Dactylis glomerata	ate	expansion	0.25
Dactylis glomerata	aus	unfilling	10.09
Dactylis glomerata	aus	stability	89.54
Dactylis glomerata	aus	expansion	0.37
Dactylis glomerata	nam	unfilling	0.59
Dactylis glomerata	nam	stability	98.8
Dactylis glomerata	nam	expansion	0.61
Dactylis glomerata	pac	unfilling	83.91
Dactylis glomerata	pac	stability	7.5
Dactylis glomerata	pac	expansion	8.58
Dactylis glomerata	sam	unfilling	8.76
Dactylis glomerata	sam	stability	63.05
Dactylis glomerata	sam	expansion	28.19
Dactyloctenium aegyptium	afr	unfilling	69.22
Dactyloctenium aegyptium	afr	stability	30.78
Dactyloctenium aegyptium	afr	expansion	0
Dactyloctenium aegyptium	ate	unfilling	2.35
Dactyloctenium aegyptium	ate	stability	80.26
Dactyloctenium aegyptium	ate	expansion	17.4
Dactyloctenium aegyptium	aus	unfilling	26.37
Dactyloctenium aegyptium	aus	stability	73.63
Dactyloctenium aegyptium	aus	expansion	0
Dactyloctenium aegyptium	eur	unfilling	35.9
Dactyloctenium aegyptium	eur	stability	63.88
Dactyloctenium aegyptium	eur	expansion	0.22
Dactyloctenium aegyptium	nam	unfilling	9.58
Dactyloctenium aegyptium	nam	stability	90.38
Dactyloctenium aegyptium	nam	expansion	0.04
Dactyloctenium aegyptium	pac	unfilling	43.21
Dactyloctenium aegyptium	pac	stability	56.76
Dactyloctenium aegyptium	pac	expansion	0.03
Dactyloctenium aegyptium	sam	unfilling	25.72
Dactyloctenium aegyptium	sam	stability	74.07
Dactyloctenium aegyptium	sam	expansion	0.22
Datura stramonium	afr	unfilling	46.58
Datura stramonium	afr	stability	52.85
Datura stramonium	afr	expansion	0.58
Datura stramonium	ate	unfilling	3.38
Datura stramonium	ate	stability	93.42
Datura stramonium	ate	expansion	3.2
Datura stramonium	atr	unfilling	0.42
Datura stramonium	atr	stability	87.24
Datura stramonium	atr	expansion	12.34
Datura stramonium	aus	unfilling	24.23
Datura stramonium	aus	stability	75.68
Datura stramonium	aus	expansion	0.08
Datura stramonium	eur	unfilling	5.14
Datura stramonium	eur	stability	94.55
Datura stramonium	eur	expansion	0.31
Datura stramonium	nam	unfilling	4.63
Datura stramonium	nam	stability	95.27
Datura stramonium	nam	expansion	0.1
Datura stramonium	pac	unfilling	66.87
Datura stramonium	pac	stability	32.35
Datura stramonium	pac	expansion	0.79
Datura stramonium	sam	unfilling	55.49
Datura stramonium	sam	stability	43.16
Datura stramonium	sam	expansion	1.35
Delonix regia	afr	unfilling	10.04
Delonix regia	afr	stability	78
Delonix regia	afr	expansion	11.96
Delonix regia	ate	unfilling	23.68
Delonix regia	ate	stability	53.46
Delonix regia	ate	expansion	22.86
Delonix regia	atr	unfilling	0
Delonix regia	atr	stability	76.59
Delonix regia	atr	expansion	23.41
Delonix regia	aus	unfilling	0.13
Delonix regia	aus	stability	54.28
Delonix regia	aus	expansion	45.58
Delonix regia	nam	unfilling	6.28
Delonix regia	nam	stability	82.87
Delonix regia	nam	expansion	10.86
Delonix regia	pac	unfilling	7.97
Delonix regia	pac	stability	81.63
Delonix regia	pac	expansion	10.4
Delonix regia	sam	unfilling	0.16
Delonix regia	sam	stability	91.19
Delonix regia	sam	expansion	8.65
Deparia petersenii	nam	unfilling	38.13
Deparia petersenii	nam	stability	61.87
Deparia petersenii	nam	expansion	0
Deparia petersenii	pac	unfilling	37.11
Deparia petersenii	pac	stability	59.67
Deparia petersenii	pac	expansion	3.21
Deparia petersenii	sam	unfilling	13.09
Deparia petersenii	sam	stability	86.91
Deparia petersenii	sam	expansion	0
Desmanthus pernambucanus	aus	unfilling	17.6
Desmanthus pernambucanus	aus	stability	55.37
Desmanthus pernambucanus	aus	expansion	27.03
Desmanthus pernambucanus	pac	unfilling	30.45
Desmanthus pernambucanus	pac	stability	49.28
Desmanthus pernambucanus	pac	expansion	20.26
Desmodium incanum	afr	unfilling	7.12
Desmodium incanum	afr	stability	92.88
Desmodium incanum	afr	expansion	0
Desmodium incanum	aus	unfilling	56.86
Desmodium incanum	aus	stability	43.14
Desmodium incanum	aus	expansion	0
Desmodium incanum	nam	unfilling	11.08
Desmodium incanum	nam	stability	88.92
Desmodium incanum	nam	expansion	0
Desmodium incanum	pac	unfilling	3.52
Desmodium incanum	pac	stability	93.15
Desmodium incanum	pac	expansion	3.33
Desmodium intortum	afr	unfilling	29.54
Desmodium intortum	afr	stability	70.14
Desmodium intortum	afr	expansion	0.33
Desmodium intortum	ate	unfilling	48.4
Desmodium intortum	ate	stability	51.6
Desmodium intortum	ate	expansion	0
Desmodium intortum	aus	unfilling	27.22
Desmodium intortum	aus	stability	72.78
Desmodium intortum	aus	expansion	0
Desmodium intortum	pac	unfilling	44.93
Desmodium intortum	pac	stability	55.07
Desmodium intortum	pac	expansion	0
Desmodium tortuosum	afr	unfilling	5.39
Desmodium tortuosum	afr	stability	92.88
Desmodium tortuosum	afr	expansion	1.73
Desmodium tortuosum	ate	unfilling	37.37
Desmodium tortuosum	ate	stability	61.66
Desmodium tortuosum	ate	expansion	0.97
Desmodium tortuosum	aus	unfilling	3.4
Desmodium tortuosum	aus	stability	96.59
Desmodium tortuosum	aus	expansion	0.01
Desmodium tortuosum	pac	unfilling	5.6
Desmodium tortuosum	pac	stability	81.21
Desmodium tortuosum	pac	expansion	13.19
Dichanthium annulatum	nam	unfilling	27.28
Dichanthium annulatum	nam	stability	72.72
Dichanthium annulatum	nam	expansion	0
Dichanthium annulatum	pac	unfilling	82.56
Dichanthium annulatum	pac	stability	17.44
Dichanthium annulatum	pac	expansion	0
Dichanthium annulatum	sam	unfilling	68.7
Dichanthium annulatum	sam	stability	31.27
Dichanthium annulatum	sam	expansion	0.04
Digitaria ciliaris	aus	unfilling	25.8
Digitaria ciliaris	aus	stability	74.2
Digitaria ciliaris	aus	expansion	0
Digitaria ciliaris	eur	unfilling	18.88
Digitaria ciliaris	eur	stability	81.06
Digitaria ciliaris	eur	expansion	0.06
Digitaria ciliaris	nam	unfilling	26.71
Digitaria ciliaris	nam	stability	73.29
Digitaria ciliaris	nam	expansion	0
Digitaria ciliaris	pac	unfilling	58.46
Digitaria ciliaris	pac	stability	41.52
Digitaria ciliaris	pac	expansion	0.03
Digitaria ciliaris	sam	unfilling	43.16
Digitaria ciliaris	sam	stability	56.71
Digitaria ciliaris	sam	expansion	0.12
Digitaria setigera	pac	unfilling	50.75
Digitaria setigera	pac	stability	49.25
Digitaria setigera	pac	expansion	0
Digitaria setigera	sam	unfilling	8.5
Digitaria setigera	sam	stability	90.87
Digitaria setigera	sam	expansion	0.63
Digitaria violascens	eur	unfilling	49.69
Digitaria violascens	eur	stability	50.31
Digitaria violascens	eur	expansion	0
Digitaria violascens	nam	unfilling	37.45
Digitaria violascens	nam	stability	62.55
Digitaria violascens	nam	expansion	0
Digitaria violascens	pac	unfilling	49.8
Digitaria violascens	pac	stability	49.2
Digitaria violascens	pac	expansion	1
Digitaria violascens	sam	unfilling	8.97
Digitaria violascens	sam	stability	86.07
Digitaria violascens	sam	expansion	4.96
Dioscorea bulbifera	afr	unfilling	2.33
Dioscorea bulbifera	afr	stability	97.1
Dioscorea bulbifera	afr	expansion	0.57
Dioscorea bulbifera	nam	unfilling	76.13
Dioscorea bulbifera	nam	stability	23.85
Dioscorea bulbifera	nam	expansion	0.02
Dioscorea bulbifera	pac	unfilling	54.93
Dioscorea bulbifera	pac	stability	45.05
Dioscorea bulbifera	pac	expansion	0.02
Dioscorea bulbifera	sam	unfilling	21.43
Dioscorea bulbifera	sam	stability	78.57
Dioscorea bulbifera	sam	expansion	0
Distimake tuberosus	afr	unfilling	1.46
Distimake tuberosus	afr	stability	97.32
Distimake tuberosus	afr	expansion	1.22
Distimake tuberosus	pac	unfilling	23.41
Distimake tuberosus	pac	stability	76.15
Distimake tuberosus	pac	expansion	0.44
Distimake tuberosus	sam	unfilling	26.34
Distimake tuberosus	sam	stability	73.01
Distimake tuberosus	sam	expansion	0.64
Dracaena trifasciata	aus	unfilling	0.98
Dracaena trifasciata	aus	stability	57.36
Dracaena trifasciata	aus	expansion	41.66
Dracaena trifasciata	nam	unfilling	73.4
Dracaena trifasciata	nam	stability	24.52
Dracaena trifasciata	nam	expansion	2.07
Dracaena trifasciata	pac	unfilling	37.17
Dracaena trifasciata	pac	stability	52.21
Dracaena trifasciata	pac	expansion	10.63
Dracaena trifasciata	sam	unfilling	10.57
Dracaena trifasciata	sam	stability	71.18
Dracaena trifasciata	sam	expansion	18.26
Drymaria cordata	ate	unfilling	5.33
Drymaria cordata	ate	stability	94.44
Drymaria cordata	ate	expansion	0.23
Drymaria cordata	atr	unfilling	44.25
Drymaria cordata	atr	stability	55.75
Drymaria cordata	atr	expansion	0
Drymaria cordata	aus	unfilling	16.68
Drymaria cordata	aus	stability	83.32
Drymaria cordata	aus	expansion	0
Drymaria cordata	pac	unfilling	26.11
Drymaria cordata	pac	stability	73.89
Drymaria cordata	pac	expansion	0
Drymaria cordata	sam	unfilling	5.48
Drymaria cordata	sam	stability	94.28
Drymaria cordata	sam	expansion	0.24
Duranta erecta	afr	unfilling	3.02
Duranta erecta	afr	stability	96.8
Duranta erecta	afr	expansion	0.19
Duranta erecta	ate	unfilling	11.9
Duranta erecta	ate	stability	86.86
Duranta erecta	ate	expansion	1.24
Duranta erecta	atr	unfilling	1.94
Duranta erecta	atr	stability	96.74
Duranta erecta	atr	expansion	1.32
Duranta erecta	aus	unfilling	39.41
Duranta erecta	aus	stability	60.59
Duranta erecta	aus	expansion	0
Duranta erecta	pac	unfilling	28.49
Duranta erecta	pac	stability	69.69
Duranta erecta	pac	expansion	1.82
Duranta erecta	sam	unfilling	2.79
Duranta erecta	sam	stability	96.62
Duranta erecta	sam	expansion	0.59
Dysphania carinata	afr	unfilling	19.3
Dysphania carinata	afr	stability	77.44
Dysphania carinata	afr	expansion	3.26
Dysphania carinata	ate	unfilling	28.37
Dysphania carinata	ate	stability	38.59
Dysphania carinata	ate	expansion	33.03
Dysphania carinata	pac	unfilling	84.81
Dysphania carinata	pac	stability	7.77
Dysphania carinata	pac	expansion	7.42
Echinochloa crus-galli	aus	unfilling	21.89
Echinochloa crus-galli	aus	stability	78.07
Echinochloa crus-galli	aus	expansion	0.04
Echinochloa crus-galli	eur	unfilling	2.02
Echinochloa crus-galli	eur	stability	97.93
Echinochloa crus-galli	eur	expansion	0.05
Echinochloa crus-galli	nam	unfilling	1.74
Echinochloa crus-galli	nam	stability	96.63
Echinochloa crus-galli	nam	expansion	1.63
Echinochloa crus-galli	pac	unfilling	45.99
Echinochloa crus-galli	pac	stability	53.68
Echinochloa crus-galli	pac	expansion	0.33
Echinochloa crus-galli	sam	unfilling	78.56
Echinochloa crus-galli	sam	stability	21.06
Echinochloa crus-galli	sam	expansion	0.39
Eclipta prostrata	afr	unfilling	32.33
Eclipta prostrata	afr	stability	67.58
Eclipta prostrata	afr	expansion	0.09
Eclipta prostrata	ate	unfilling	6.48
Eclipta prostrata	ate	stability	91.64
Eclipta prostrata	ate	expansion	1.88
Eclipta prostrata	atr	unfilling	34.01
Eclipta prostrata	atr	stability	65.12
Eclipta prostrata	atr	expansion	0.87
Eclipta prostrata	aus	unfilling	32.6
Eclipta prostrata	aus	stability	67.4
Eclipta prostrata	aus	expansion	0
Eclipta prostrata	eur	unfilling	16.81
Eclipta prostrata	eur	stability	83.19
Eclipta prostrata	eur	expansion	0
Eclipta prostrata	pac	unfilling	42.27
Eclipta prostrata	pac	stability	57.73
Eclipta prostrata	pac	expansion	0
Elephantopus mollis	afr	unfilling	1.52
Elephantopus mollis	afr	stability	94.57
Elephantopus mollis	afr	expansion	3.91
Elephantopus mollis	ate	unfilling	43.86
Elephantopus mollis	ate	stability	55.89
Elephantopus mollis	ate	expansion	0.25
Elephantopus mollis	atr	unfilling	21.64
Elephantopus mollis	atr	stability	78.13
Elephantopus mollis	atr	expansion	0.23
Elephantopus mollis	aus	unfilling	12.81
Elephantopus mollis	aus	stability	87.19
Elephantopus mollis	aus	expansion	0
Elephantopus mollis	pac	unfilling	36.58
Elephantopus mollis	pac	stability	63.42
Elephantopus mollis	pac	expansion	0
Eleusine indica	afr	unfilling	12.78
Eleusine indica	afr	stability	87.2
Eleusine indica	afr	expansion	0.02
Eleusine indica	aus	unfilling	6.77
Eleusine indica	aus	stability	93.21
Eleusine indica	aus	expansion	0.02
Eleusine indica	eur	unfilling	6.44
Eleusine indica	eur	stability	93.53
Eleusine indica	eur	expansion	0.03
Eleusine indica	nam	unfilling	6.97
Eleusine indica	nam	stability	92.92
Eleusine indica	nam	expansion	0.11
Eleusine indica	pac	unfilling	31.48
Eleusine indica	pac	stability	68.52
Eleusine indica	pac	expansion	0
Eleusine indica	sam	unfilling	23.35
Eleusine indica	sam	stability	76.55
Eleusine indica	sam	expansion	0.1
Emilia fosbergii	ate	unfilling	39.07
Emilia fosbergii	ate	stability	60.42
Emilia fosbergii	ate	expansion	0.51
Emilia fosbergii	nam	unfilling	39
Emilia fosbergii	nam	stability	60.85
Emilia fosbergii	nam	expansion	0.15
Emilia fosbergii	pac	unfilling	24.1
Emilia fosbergii	pac	stability	75.01
Emilia fosbergii	pac	expansion	0.89
Emilia fosbergii	sam	unfilling	30.46
Emilia fosbergii	sam	stability	65.66
Emilia fosbergii	sam	expansion	3.88
Emilia sonchifolia	aus	unfilling	7.73
Emilia sonchifolia	aus	stability	91.58
Emilia sonchifolia	aus	expansion	0.69
Emilia sonchifolia	nam	unfilling	37.3
Emilia sonchifolia	nam	stability	62.69
Emilia sonchifolia	nam	expansion	0.01
Emilia sonchifolia	pac	unfilling	11.15
Emilia sonchifolia	pac	stability	88.35
Emilia sonchifolia	pac	expansion	0.49
Emilia sonchifolia	sam	unfilling	7.28
Emilia sonchifolia	sam	stability	91.87
Emilia sonchifolia	sam	expansion	0.85
Epipremnum aureum	atr	unfilling	2.89
Epipremnum aureum	atr	stability	81.9
Epipremnum aureum	atr	expansion	15.22
Epipremnum aureum	pac	unfilling	3.37
Epipremnum aureum	pac	stability	80.55
Epipremnum aureum	pac	expansion	16.08
Epipremnum aureum	sam	unfilling	8.5
Epipremnum aureum	sam	stability	82.43
Epipremnum aureum	sam	expansion	9.07
Eragrostis amabilis	nam	unfilling	37.71
Eragrostis amabilis	nam	stability	60.11
Eragrostis amabilis	nam	expansion	2.19
Eragrostis amabilis	pac	unfilling	43.23
Eragrostis amabilis	pac	stability	56.77
Eragrostis amabilis	pac	expansion	0
Eragrostis amabilis	sam	unfilling	22.67
Eragrostis amabilis	sam	stability	77.14
Eragrostis amabilis	sam	expansion	0.19
Eragrostis cilianensis	afr	unfilling	9.96
Eragrostis cilianensis	afr	stability	90.04
Eragrostis cilianensis	afr	expansion	0
Eragrostis cilianensis	aus	unfilling	27.64
Eragrostis cilianensis	aus	stability	72.36
Eragrostis cilianensis	aus	expansion	0
Eragrostis cilianensis	eur	unfilling	29.63
Eragrostis cilianensis	eur	stability	70.37
Eragrostis cilianensis	eur	expansion	0
Eragrostis cilianensis	nam	unfilling	2.73
Eragrostis cilianensis	nam	stability	96.9
Eragrostis cilianensis	nam	expansion	0.37
Eragrostis cilianensis	pac	unfilling	64.78
Eragrostis cilianensis	pac	stability	35.2
Eragrostis cilianensis	pac	expansion	0.02
Eragrostis cilianensis	sam	unfilling	15.29
Eragrostis cilianensis	sam	stability	84.31
Eragrostis cilianensis	sam	expansion	0.4
Eragrostis pilosa	aus	unfilling	31.61
Eragrostis pilosa	aus	stability	68.39
Eragrostis pilosa	aus	expansion	0
Eragrostis pilosa	eur	unfilling	71.09
Eragrostis pilosa	eur	stability	28.91
Eragrostis pilosa	eur	expansion	0
Eragrostis pilosa	nam	unfilling	12.96
Eragrostis pilosa	nam	stability	87.04
Eragrostis pilosa	nam	expansion	0
Eragrostis pilosa	pac	unfilling	45.23
Eragrostis pilosa	pac	stability	54.77
Eragrostis pilosa	pac	expansion	0
Eragrostis pilosa	sam	unfilling	44.51
Eragrostis pilosa	sam	stability	55.26
Eragrostis pilosa	sam	expansion	0.23
Eragrostis viscosa	nam	unfilling	23.91
Eragrostis viscosa	nam	stability	76.09
Eragrostis viscosa	nam	expansion	0
Eragrostis viscosa	pac	unfilling	31.38
Eragrostis viscosa	pac	stability	68.62
Eragrostis viscosa	pac	expansion	0
Eragrostis viscosa	sam	unfilling	21.38
Eragrostis viscosa	sam	stability	78.15
Eragrostis viscosa	sam	expansion	0.46
Erigeron bonariensis	afr	unfilling	8.19
Erigeron bonariensis	afr	stability	91.69
Erigeron bonariensis	afr	expansion	0.12
Erigeron bonariensis	ate	unfilling	3.64
Erigeron bonariensis	ate	stability	92.37
Erigeron bonariensis	ate	expansion	3.99
Erigeron bonariensis	aus	unfilling	39.1
Erigeron bonariensis	aus	stability	60.81
Erigeron bonariensis	aus	expansion	0.08
Erigeron bonariensis	eur	unfilling	24.39
Erigeron bonariensis	eur	stability	69.13
Erigeron bonariensis	eur	expansion	6.48
Erigeron bonariensis	nam	unfilling	26.1
Erigeron bonariensis	nam	stability	70.86
Erigeron bonariensis	nam	expansion	3.04
Erigeron bonariensis	pac	unfilling	6
Erigeron bonariensis	pac	stability	94
Erigeron bonariensis	pac	expansion	0
Erigeron bonariensis	sam	unfilling	16.87
Erigeron bonariensis	sam	stability	80.56
Erigeron bonariensis	sam	expansion	2.57
Erigeron karvinskianus	afr	unfilling	9.72
Erigeron karvinskianus	afr	stability	82.57
Erigeron karvinskianus	afr	expansion	7.71
Erigeron karvinskianus	ate	unfilling	80.99
Erigeron karvinskianus	ate	stability	17.67
Erigeron karvinskianus	ate	expansion	1.34
Erigeron karvinskianus	atr	unfilling	9.74
Erigeron karvinskianus	atr	stability	78.62
Erigeron karvinskianus	atr	expansion	11.64
Erigeron karvinskianus	aus	unfilling	51.88
Erigeron karvinskianus	aus	stability	46.71
Erigeron karvinskianus	aus	expansion	1.41
Erigeron karvinskianus	eur	unfilling	29.14
Erigeron karvinskianus	eur	stability	70.37
Erigeron karvinskianus	eur	expansion	0.48
Erigeron karvinskianus	nam	unfilling	63
Erigeron karvinskianus	nam	stability	36.06
Erigeron karvinskianus	nam	expansion	0.93
Erigeron karvinskianus	pac	unfilling	51.55
Erigeron karvinskianus	pac	stability	47.12
Erigeron karvinskianus	pac	expansion	1.33
Erigeron karvinskianus	sam	unfilling	25.21
Erigeron karvinskianus	sam	stability	71.46
Erigeron karvinskianus	sam	expansion	3.32
Erodium cicutarium	afr	unfilling	9.67
Erodium cicutarium	afr	stability	88.08
Erodium cicutarium	afr	expansion	2.25
Erodium cicutarium	ate	unfilling	3.57
Erodium cicutarium	ate	stability	89.5
Erodium cicutarium	ate	expansion	6.93
Erodium cicutarium	aus	unfilling	8.54
Erodium cicutarium	aus	stability	91.25
Erodium cicutarium	aus	expansion	0.21
Erodium cicutarium	nam	unfilling	0.58
Erodium cicutarium	nam	stability	97.47
Erodium cicutarium	nam	expansion	1.94
Erodium cicutarium	pac	unfilling	79.36
Erodium cicutarium	pac	stability	8.21
Erodium cicutarium	pac	expansion	12.44
Erodium cicutarium	sam	unfilling	2.05
Erodium cicutarium	sam	stability	92.88
Erodium cicutarium	sam	expansion	5.07
Erythrina crista-galli	atr	unfilling	63.93
Erythrina crista-galli	atr	stability	22.95
Erythrina crista-galli	atr	expansion	13.13
Erythrina crista-galli	aus	unfilling	17.23
Erythrina crista-galli	aus	stability	82.47
Erythrina crista-galli	aus	expansion	0.3
Erythrina crista-galli	pac	unfilling	37.46
Erythrina crista-galli	pac	stability	49.64
Erythrina crista-galli	pac	expansion	12.9
Erythrina crista-galli	sam	unfilling	1.21
Erythrina crista-galli	sam	stability	60.42
Erythrina crista-galli	sam	expansion	38.36
Eucalyptus deglupta	pac	unfilling	19.48
Eucalyptus deglupta	pac	stability	79.11
Eucalyptus deglupta	pac	expansion	1.41
Eucalyptus deglupta	sam	unfilling	14.06
Eucalyptus deglupta	sam	stability	83.54
Eucalyptus deglupta	sam	expansion	2.4
Eugenia uniflora	afr	unfilling	0.79
Eugenia uniflora	afr	stability	82.17
Eugenia uniflora	afr	expansion	17.04
Eugenia uniflora	atr	unfilling	49.43
Eugenia uniflora	atr	stability	40.97
Eugenia uniflora	atr	expansion	9.6
Eugenia uniflora	aus	unfilling	36.05
Eugenia uniflora	aus	stability	63.95
Eugenia uniflora	aus	expansion	0
Eugenia uniflora	nam	unfilling	62.75
Eugenia uniflora	nam	stability	37.25
Eugenia uniflora	nam	expansion	0
Eugenia uniflora	pac	unfilling	22.87
Eugenia uniflora	pac	stability	62.41
Eugenia uniflora	pac	expansion	14.72
Eugenia uniflora	sam	unfilling	4.42
Eugenia uniflora	sam	stability	82.9
Eugenia uniflora	sam	expansion	12.68
Euphorbia heterophylla	afr	unfilling	5.05
Euphorbia heterophylla	afr	stability	94.79
Euphorbia heterophylla	afr	expansion	0.16
Euphorbia heterophylla	ate	unfilling	4.21
Euphorbia heterophylla	ate	stability	95.49
Euphorbia heterophylla	ate	expansion	0.31
Euphorbia heterophylla	atr	unfilling	17.02
Euphorbia heterophylla	atr	stability	82.28
Euphorbia heterophylla	atr	expansion	0.7
Euphorbia heterophylla	aus	unfilling	8.83
Euphorbia heterophylla	aus	stability	91.11
Euphorbia heterophylla	aus	expansion	0.07
Euphorbia heterophylla	eur	unfilling	54.33
Euphorbia heterophylla	eur	stability	45.5
Euphorbia heterophylla	eur	expansion	0.17
Euphorbia heterophylla	pac	unfilling	17.16
Euphorbia heterophylla	pac	stability	82.67
Euphorbia heterophylla	pac	expansion	0.17
Euphorbia hirta	afr	unfilling	0.97
Euphorbia hirta	afr	stability	97.84
Euphorbia hirta	afr	expansion	1.19
Euphorbia hirta	ate	unfilling	21.3
Euphorbia hirta	ate	stability	78.26
Euphorbia hirta	ate	expansion	0.43
Euphorbia hirta	atr	unfilling	17.61
Euphorbia hirta	atr	stability	82.11
Euphorbia hirta	atr	expansion	0.27
Euphorbia hirta	aus	unfilling	4.84
Euphorbia hirta	aus	stability	95.16
Euphorbia hirta	aus	expansion	0
Euphorbia hirta	pac	unfilling	13.54
Euphorbia hirta	pac	stability	86.2
Euphorbia hirta	pac	expansion	0.26
Euphorbia hypericifolia	afr	unfilling	0.04
Euphorbia hypericifolia	afr	stability	93.83
Euphorbia hypericifolia	afr	expansion	6.13
Euphorbia hypericifolia	ate	unfilling	38.32
Euphorbia hypericifolia	ate	stability	60.49
Euphorbia hypericifolia	ate	expansion	1.19
Euphorbia hypericifolia	atr	unfilling	19.85
Euphorbia hypericifolia	atr	stability	76.43
Euphorbia hypericifolia	atr	expansion	3.72
Euphorbia hypericifolia	eur	unfilling	30.54
Euphorbia hypericifolia	eur	stability	69.46
Euphorbia hypericifolia	eur	expansion	0
Euphorbia hypericifolia	pac	unfilling	13.87
Euphorbia hypericifolia	pac	stability	82.88
Euphorbia hypericifolia	pac	expansion	3.25
Euphorbia hyssopifolia	afr	unfilling	28.98
Euphorbia hyssopifolia	afr	stability	70.94
Euphorbia hyssopifolia	afr	expansion	0.08
Euphorbia hyssopifolia	ate	unfilling	37.61
Euphorbia hyssopifolia	ate	stability	58.29
Euphorbia hyssopifolia	ate	expansion	4.1
Euphorbia hyssopifolia	aus	unfilling	19.01
Euphorbia hyssopifolia	aus	stability	80.99
Euphorbia hyssopifolia	aus	expansion	0
Euphorbia hyssopifolia	pac	unfilling	29.34
Euphorbia hyssopifolia	pac	stability	70.66
Euphorbia hyssopifolia	pac	expansion	0
Euphorbia leucocephala	atr	unfilling	20.97
Euphorbia leucocephala	atr	stability	56.93
Euphorbia leucocephala	atr	expansion	22.1
Euphorbia leucocephala	pac	unfilling	28.62
[truncated: 2,699 more rows]

## Sheet: Fig_4A-C
metric	matrix	covariates	pac	afr	aus	eur	nam	sam	ate	atr
unfilling	importance	mean_height	0.146	NA	NA	NA	NA	NA	NA	NA
unfilling	importance	mean_seedmass	NA	NA	NA	NA	0.071	0.098	NA	0.151
unfilling	importance	growth_form	NA	NA	NA	NA	NA	0.197	NA	NA
unfilling	importance	lifecycle	0.084	NA	NA	0.47	0.071	0.446	0.305	NA
unfilling	importance	years_since_intro	NA	NA	0.567	0.34	0.289	0.094	0.336	NA
unfilling	importance	niche_breadth_nat	0.071	NA	NA	NA	0.1	NA	NA	NA
unfilling	importance	range_size_nat	NA	NA	0.433	NA	0.035	NA	NA	NA
unfilling	importance	lat_dist	NA	NA	NA	NA	0.054	0.164	NA	NA
unfilling	importance	niche_centroid_a_nat	0.222	NA	NA	NA	0.38	NA	0.358	0.342
unfilling	importance	niche_centroid_b_nat	0.478	NA	NA	0.19	NA	NA	NA	0.506
unfilling	efect_size	mean_height	0.222	NA	NA	NA	NA	NA	NA	NA
unfilling	efect_size	mean_seedmass	NA	NA	NA	NA	0.249	0.624	NA	-0.382
unfilling	efect_size	growth_form	NA	NA	NA	NA	NA	-0.861	NA	NA
unfilling	efect_size	lifecycle	-0.198	NA	NA	-0.516	-0.263	-0.686	0.382	NA
unfilling	efect_size	years_since_intro	NA	NA	-0.322	-0.358	-0.771	-0.371	-0.307	NA
unfilling	efect_size	niche_breadth_nat	0.227	NA	NA	NA	0.366	NA	NA	NA
unfilling	efect_size	range_size_nat	NA	NA	-0.309	NA	0.215	NA	NA	NA
unfilling	efect_size	lat_dist	NA	NA	NA	NA	0.285	-0.402	NA	NA
unfilling	efect_size	niche_centroid_a_nat	0.378	NA	NA	NA	-0.808	NA	-0.425	0.982
unfilling	efect_size	niche_centroid_b_nat	0.378	NA	NA	0.4	NA	NA	NA	-0.778
unfilling	NA	R2	0.27	NA	0.07	0.21	0.52	0.39	0.2	0.19
stability	importance	mean_height	0.035	NA	NA	NA	NA	NA	NA	0.162
stability	importance	mean_seedmass	NA	0.202	NA	NA	0.058	NA	0.096	0.128
stability	importance	growth_form	NA	0.109	NA	NA	NA	NA	NA	NA
stability	importance	lifecycle	NA	NA	NA	0.298	0.076	0.79	0.034	NA
stability	importance	years_since_intro	NA	NA	0.361	0.267	0.207	NA	0.234	0.112
stability	importance	niche_breadth_nat	0.038	NA	NA	NA	0.151	0.21	NA	NA
stability	importance	range_size_nat	0.031	NA	0.639	NA	NA	NA	0.076	NA
stability	importance	lat_dist	NA	0.595	NA	NA	0.057	NA	NA	NA
stability	importance	niche_centroid_a_nat	0.736	NA	NA	NA	0.451	NA	0.282	0.455
stability	importance	niche_centroid_b_nat	0.16	0.093	NA	0.435	NA	NA	0.278	0.144
stability	efect_size	mean_height	-0.141	NA	NA	NA	NA	NA	NA	-0.358
stability	efect_size	mean_seedmass	NA	0.262	NA	NA	-0.204	NA	0.254	0.321
stability	efect_size	growth_form	NA	-0.356	NA	NA	NA	NA	NA	NA
stability	efect_size	lifecycle	NA	NA	NA	0.382	0.273	0.506	-0.208	NA
stability	efect_size	years_since_intro	NA	NA	0.383	0.291	0.575	NA	0.252	0.31
stability	efect_size	niche_breadth_nat	-0.187	NA	NA	NA	-0.397	-0.289	NA	NA
stability	efect_size	range_size_nat	0.134	NA	0.445	NA	NA	NA	0.303	NA
stability	efect_size	lat_dist	NA	-0.393	NA	NA	-0.293	NA	NA	NA
stability	efect_size	niche_centroid_a_nat	-0.74	NA	NA	NA	0.768	NA	0.458	-0.826
stability	efect_size	niche_centroid_b_nat	-0.269	-0.17	NA	-0.54	NA	NA	-0.508	0.318
stability	NA	R2	0.56	0.18	0.17	0.2	0.47	0.28	0.35	0.26
expansion	importance	mean_height	NA	NA	0.346	0.002	NA	0.089	NA	0.35
expansion	importance	mean_seedmass	NA	NA	NA	0.05	0.016	NA	NA	NA
expansion	importance	growth_form	NA	0.326	NA	NA	0.017	0.179	NA	NA
expansion	importance	lifecycle	NA	NA	NA	NA	NA	0.051	0.222	NA
expansion	importance	years_since_intro	0.182	NA	NA	0.129	0.196	0.135	NA	0.317
expansion	importance	niche_breadth_nat	NA	NA	0.228	NA	NA	0.095	NA	NA
expansion	importance	range_size_nat	0.558	0.371	0.426	0.408	0.66	0.451	0.392	0.18
expansion	importance	lat_dist	0.103	NA	NA	0.236	0.026	NA	0.105	NA
expansion	importance	niche_centroid_a_nat	0.091	0.303	NA	0.069	NA	NA	NA	0.154
expansion	importance	niche_centroid_b_nat	0.065	NA	NA	0.106	0.084	NA	0.28	NA
expansion	efect_size	mean_height	NA	NA	0.799	-0.654	NA	0.755	NA	0.568
expansion	efect_size	mean_seedmass	NA	NA	NA	0.446	-0.38	NA	NA	NA
expansion	efect_size	growth_form	NA	0.465	NA	NA	0.384	-1308	NA	NA
expansion	efect_size	lifecycle	NA	NA	NA	NA	NA	0.402	-0.711	NA
expansion	efect_size	years_since_intro	-0.567	NA	NA	0.711	1248	0.569	NA	0.693
expansion	efect_size	niche_breadth_nat	NA	NA	0.556	NA	NA	0.547	NA	NA
expansion	efect_size	range_size_nat	-0.956	-0.613	-0.754	-1097	-1687	-1139	-0.947	-0.505
expansion	efect_size	lat_dist	0.86	NA	NA	1393	0.539	NA	0.715	NA
expansion	efect_size	niche_centroid_a_nat	0.565	0.575	NA	-0.946	NA	NA	NA	0.594
expansion	efect_size	niche_centroid_b_nat	-0.358	NA	NA	1029	0.568	NA	0.875	NA
expansion	NA	R2	0.32	0.17	0.3	0.55	0.39	0.55	0.38	0.29

## Sheet: Fig_4D-F
metric	matrix	covariates	pac	afr	aus	eur	nam	sam	ate	atr
unfilling	efect_size	mean_height	0.222	NA	NA	NA	NA	NA	NA	NA
unfilling	efect_size	mean_seedmass	NA	NA	NA	NA	0.249	0.624	NA	-0.382
unfilling	efect_size	growth_form	NA	NA	NA	NA	NA	-0.861	NA	NA
unfilling	efect_size	lifecycle	-0.198	NA	NA	-0.516	-0.263	-0.686	0.382	NA
unfilling	efect_size	years_since_intro	NA	NA	-0.322	-0.358	-0.771	-0.371	-0.307	NA
unfilling	efect_size	niche_breadth_nat	0.227	NA	NA	NA	0.366	NA	NA	NA
unfilling	efect_size	range_size_nat	NA	NA	-0.309	NA	0.215	NA	NA	NA
unfilling	efect_size	lat_dist	NA	NA	NA	NA	0.285	-0.402	NA	NA
unfilling	efect_size	niche_centroid_a_nat	0.378	NA	NA	NA	-0.808	NA	-0.425	0.982
unfilling	efect_size	niche_centroid_b_nat	0.378	NA	NA	0.4	NA	NA	NA	-0.778
unfilling	NA	R2	0.28	0.03	0.09	0.28	0.52	0.45	0.25	0.24
stability	efect_size	mean_height	-0.141	NA	NA	NA	NA	NA	NA	-0.358
stability	efect_size	mean_seedmass	NA	0.262	NA	NA	-0.204	NA	0.254	0.321
stability	efect_size	growth_form	NA	-0.356	NA	NA	NA	NA	NA	NA
stability	efect_size	lifecycle	NA	NA	NA	0.382	0.273	0.506	-0.208	NA
stability	efect_size	years_since_intro	NA	NA	0.383	0.291	0.575	NA	0.252	0.31
stability	efect_size	niche_breadth_nat	-0.187	NA	NA	NA	-0.397	-0.289	NA	NA
stability	efect_size	range_size_nat	0.134	NA	0.445	NA	NA	NA	0.303	NA
stability	efect_size	lat_dist	NA	-0.393	NA	NA	-0.293	NA	NA	NA
stability	efect_size	niche_centroid_a_nat	-0.74	NA	NA	NA	0.768	NA	0.458	-0.826
stability	efect_size	niche_centroid_b_nat	-0.269	-0.17	NA	-0.54	NA	NA	-0.508	0.318
stability	NA	R2	0.57	0.2	0.19	0.26	0.48	0.34	0.36	0.28
expansion	efect_size	1	0.182	0.33	0.672	-0.449	-0.234	0.723	0.389	0.363
expansion	efect_size	2	-0.178	-0.143	-0.271	0.498	-0.307	-0.316	0.136	0.267
expansion	efect_size	3	-0.314	0.404	0.386	-0.251	0.557	-0.999	-0.106	-0.021
expansion	efect_size	4	0.378	-0.095	0.055	-0.11	-0.113	0.446	-0.815	0.103
expansion	efect_size	5	-0.432	-0.233	0.117	0.683	1143	0.554	0.091	0.715
expansion	efect_size	6	0.143	0.041	0.438	0.138	0.29	0.327	0.292	0.346
expansion	efect_size	7	-0.883	-0.581	-0.738	-1079	-1611	-1164	-0.854	-0.42
expansion	efect_size	8	0.963	-0.171	-0.133	1387	0.536	0.253	0.883	0.636
expansion	efect_size	9	0.427	0.805	0.149	-1043	-0.127	0.064	0.019	0.476
expansion	efect_size	10	-0.292	-0.163	-0.003	1048	0.62	-0.19	0.832	0.003
expansion	NA	R2	0.34	0.18	0.32	0.54	0.4	0.58	0.41	0.32

## Sheet: Fig_S2_count
region	freq_climate	n	IDsource	IDtarget
trop. Asia	A	67	0	9
trop. Asia	AB	1	1	9
trop. Asia	ABC	1	2	9
trop. Asia	AC	51	3	9
trop. Asia	B	1	4	9
trop. Asia	BC	3	5	9
trop. Asia	C	24	6	9
North America	A	58	0	10
North America	AB	4	1	10
North America	AC	56	3	10
North America	B	4	4	10
North America	BC	4	5	10
North America	C	71	6	10
North America	CD	1	7	10
North America	CE	1	8	10
Pacific Islands	A	108	0	11
Pacific Islands	AB	8	1	11
Pacific Islands	ABC	1	2	11
Pacific Islands	AC	94	3	11
Pacific Islands	B	6	4	11
Pacific Islands	BC	7	5	11
Pacific Islands	C	89	6	11
Pacific Islands	CD	2	7	11
Pacific Islands	CE	1	8	11
Africa	A	72	0	12
Africa	AB	3	1	12
Africa	ABC	1	2	12
Africa	AC	60	3	12
Africa	B	5	4	12
Africa	BC	4	5	12
Africa	C	65	6	12
Africa	CD	1	7	12
Africa	CE	1	8	12
temp. Asia	A	53	0	13
temp. Asia	AB	3	1	13
temp. Asia	AC	61	3	13
temp. Asia	B	3	4	13
temp. Asia	BC	6	5	13
temp. Asia	C	45	6	13
temp. Asia	CD	1	7	13
temp. Asia	CE	1	8	13
Australasia	A	61	0	14
Australasia	AB	6	1	14
Australasia	ABC	1	2	14
Australasia	AC	64	3	14
Australasia	B	5	4	14
Australasia	BC	5	5	14
Australasia	C	72	6	14
Australasia	CD	2	7	14
Australasia	CE	1	8	14
South America	A	75	0	15
South America	AB	3	1	15
South America	ABC	1	2	15
South America	AC	65	3	15
South America	B	4	4	15
South America	BC	3	5	15
South America	C	66	6	15
South America	CD	1	7	15
South America	CE	1	8	15
Europe	A	2	0	16
Europe	AB	1	1	16
Europe	AC	23	3	16
Europe	B	3	4	16
Europe	BC	4	5	16
Europe	C	48	6	16
Europe	CE	1	8	16

## Sheet: Fig_S2_nodes
name	group	names_null
A	a
AB	ab
ABC	abc
AC	ac
B	b
BC	bc
C	c
CD	cd
CE	ce
trop. Asia	target_group
North America	target_group
Pacific Islands	target_group
Africa	target_group
temp. Asia	target_group
Australasia	target_group
South America	target_group
Europe	target_group

## Sheet: Fig_S3
species	observation	perc_group
Abrus precatorius	conservatism	3
Abrus precatorius	non_significant	2
Abrus precatorius	switching	NA
Abutilon grandifolium	conservatism	1
Abutilon grandifolium	non_significant	3
Abutilon grandifolium	switching	NA
Acalypha wilkesiana	conservatism	3
Acalypha wilkesiana	non_significant	2
Acalypha wilkesiana	switching	NA
Achyranthes aspera	conservatism	2
Achyranthes aspera	non_significant	3
Achyranthes aspera	switching	NA
Adenanthera pavonina	conservatism	2
Adenanthera pavonina	non_significant	3
Adenanthera pavonina	switching	NA
Adiantum raddianum	conservatism	2
Adiantum raddianum	non_significant	3
Adiantum raddianum	switching	NA
Agave sisalana	conservatism	1
Agave sisalana	non_significant	4
Agave sisalana	switching	NA
Ageratina riparia	conservatism	2
Ageratina riparia	non_significant	2
Ageratina riparia	switching	NA
Ageratum conyzoides	conservatism	3
Ageratum conyzoides	non_significant	2
Ageratum conyzoides	switching	NA
Ageratum houstonianum	conservatism	3
Ageratum houstonianum	non_significant	2
Ageratum houstonianum	switching	NA
Albizia lebbeck	conservatism	2
Albizia lebbeck	non_significant	3
Albizia lebbeck	switching	NA
Aleurites moluccanus	conservatism	4
Aleurites moluccanus	switching	NA
Allamanda cathartica	conservatism	2
Allamanda cathartica	non_significant	3
Allamanda cathartica	switching	NA
Aloe vera	conservatism	3
Aloe vera	non_significant	2
Aloe vera	switching	NA
Alpinia purpurata	conservatism	3
Alpinia purpurata	non_significant	2
Alpinia purpurata	switching	NA
Alpinia zerumbet	conservatism	1
Alpinia zerumbet	non_significant	3
Alpinia zerumbet	switching	NA
Alternanthera pungens	conservatism	2
Alternanthera pungens	non_significant	3
Alternanthera pungens	switching	NA
Alysicarpus vaginalis	conservatism	3
Alysicarpus vaginalis	non_significant	2
Alysicarpus vaginalis	switching	NA
Amaranthus spinosus	conservatism	1
Amaranthus spinosus	non_significant	4
Amaranthus spinosus	switching	NA
Amaranthus viridis	conservatism	4
Amaranthus viridis	switching	NA
Ananas comosus	conservatism	1
Ananas comosus	non_significant	4
Ananas comosus	switching	NA
Andropogon virginicus	conservatism	2
Andropogon virginicus	non_significant	3
Andropogon virginicus	switching	NA
Annona muricata	conservatism	3
Annona muricata	non_significant	2
Annona muricata	switching	NA
Anthoxanthum odoratum	conservatism	1
Anthoxanthum odoratum	non_significant	3
Anthoxanthum odoratum	switching	NA
Antigonon leptopus	conservatism	2
Antigonon leptopus	non_significant	3
Antigonon leptopus	switching	NA
Ardisia crenata	conservatism	1
Ardisia crenata	non_significant	3
Ardisia crenata	switching	NA
Ardisia elliptica	conservatism	2
Ardisia elliptica	non_significant	3
Ardisia elliptica	switching	NA
Argemone mexicana	conservatism	3
Argemone mexicana	non_significant	2
Argemone mexicana	switching	NA
Artocarpus altilis	conservatism	3
Artocarpus altilis	non_significant	1
Artocarpus altilis	switching	NA
Arundina graminifolia	conservatism	4
Arundina graminifolia	switching	NA
Arundo donax	conservatism	3
Arundo donax	non_significant	2
Arundo donax	switching	NA
Asclepias curassavica	conservatism	3
Asclepias curassavica	non_significant	2
Asclepias curassavica	switching	NA
Asparagus aethiopicus	conservatism	2
Asparagus aethiopicus	non_significant	3
Asparagus aethiopicus	switching	NA
Asparagus setaceus	conservatism	2
Asparagus setaceus	non_significant	2
Asparagus setaceus	switching	NA
Asystasia gangetica	conservatism	3
Asystasia gangetica	non_significant	2
Asystasia gangetica	switching	NA
Axonopus compressus	conservatism	1
Axonopus compressus	non_significant	4
Axonopus compressus	switching	NA
Axonopus fissifolius	conservatism	4
Axonopus fissifolius	switching	NA
Azolla filiculoides	conservatism	2
Azolla filiculoides	non_significant	2
Azolla filiculoides	switching	NA
Bambusa vulgaris	conservatism	3
Bambusa vulgaris	non_significant	2
Bambusa vulgaris	switching	NA
Barleria repens	conservatism	2
Barleria repens	non_significant	2
Barleria repens	switching	NA
Bauhinia monandra	conservatism	3
Bauhinia monandra	non_significant	2
Bauhinia monandra	switching	NA
Begonia hirtella	conservatism	4
Begonia hirtella	switching	NA
Bidens pilosa	conservatism	3
Bidens pilosa	non_significant	2
Bidens pilosa	switching	NA
Bixa orellana	conservatism	2
Bixa orellana	non_significant	3
Bixa orellana	switching	NA
Boerhavia coccinea	conservatism	1
Boerhavia coccinea	non_significant	4
Boerhavia coccinea	switching	NA
Bothriochloa pertusa	conservatism	4
Bothriochloa pertusa	switching	NA
Breynia disticha	non_significant	4
Breynia disticha	switching	NA
Bromus catharticus	conservatism	2
Bromus catharticus	non_significant	2
Bromus catharticus	switching	NA
Broussonetia papyrifera	conservatism	1
Broussonetia papyrifera	non_significant	4
Broussonetia papyrifera	switching	NA
Cajanus cajan	conservatism	1
Cajanus cajan	non_significant	4
Cajanus cajan	switching	NA
Calotropis gigantea	conservatism	4
Calotropis gigantea	non_significant	1
Calotropis gigantea	switching	NA
Calotropis procera	conservatism	3
Calotropis procera	non_significant	2
Calotropis procera	switching	NA
Calyptocarpus vialis	non_significant	4
Calyptocarpus vialis	switching	NA
Cananga odorata	conservatism	4
Cananga odorata	switching	NA
Canna indica	conservatism	3
Canna indica	non_significant	2
Canna indica	switching	NA
Capsicum annuum	conservatism	3
Capsicum annuum	non_significant	2
Capsicum annuum	switching	NA
Carica papaya	conservatism	3
Carica papaya	non_significant	2
Carica papaya	switching	NA
Carissa macrocarpa	non_significant	4
Carissa macrocarpa	switching	NA
Cascabela thevetia	conservatism	3
Cascabela thevetia	non_significant	2
Cascabela thevetia	switching	NA
Casuarina equisetifolia	conservatism	3
Casuarina equisetifolia	non_significant	2
Casuarina equisetifolia	switching	NA
Catharanthus roseus	conservatism	4
Catharanthus roseus	non_significant	1
Catharanthus roseus	switching	NA
Celosia argentea	conservatism	2
Celosia argentea	non_significant	3
Celosia argentea	switching	NA
Cenchrus ciliaris	conservatism	2
Cenchrus ciliaris	non_significant	3
Cenchrus ciliaris	switching	NA
Cenchrus echinatus	conservatism	3
Cenchrus echinatus	non_significant	1
Cenchrus echinatus	switching	NA
Centella asiatica	non_significant	4
Centella asiatica	switching	NA
Centratherum punctatum	conservatism	2
Centratherum punctatum	non_significant	3
Centratherum punctatum	switching	NA
Cestrum nocturnum	conservatism	1
Cestrum nocturnum	non_significant	4
Cestrum nocturnum	switching	NA
Cheilanthes viridis	non_significant	4
Cheilanthes viridis	switching	NA
Chenopodiastrum murale	conservatism	2
Chenopodiastrum murale	non_significant	3
Chenopodiastrum murale	switching	NA
Chloris barbata	conservatism	4
Chloris barbata	switching	NA
Chloris divaricata	non_significant	4
Chloris divaricata	switching	NA
Chloris gayana	conservatism	2
Chloris gayana	non_significant	3
Chloris gayana	switching	NA
Chloris virgata	conservatism	3
Chloris virgata	non_significant	2
Chloris virgata	switching	NA
Cirsium vulgare	conservatism	1
Cirsium vulgare	non_significant	4
Cirsium vulgare	switching	NA
Citharexylum spinosum	conservatism	2
Citharexylum spinosum	non_significant	2
Citharexylum spinosum	switching	NA
Cleome gynandra	conservatism	3
Cleome gynandra	non_significant	2
Cleome gynandra	switching	NA
Clerodendrum chinense	conservatism	1
Clerodendrum chinense	non_significant	4
Clerodendrum chinense	switching	NA
Clitoria ternatea	conservatism	3
Clitoria ternatea	non_significant	2
Clitoria ternatea	switching	NA
Coccinia grandis	non_significant	4
Coccinia grandis	switching	NA
Cocos nucifera	conservatism	4
Cocos nucifera	switching	NA
Codiaeum variegatum	conservatism	3
Codiaeum variegatum	non_significant	2
Codiaeum variegatum	switching	NA
Coffea arabica	conservatism	4
Coffea arabica	switching	NA
Coix lacryma-jobi	non_significant	4
Coix lacryma-jobi	switching	NA
Colocasia esculenta	conservatism	2
Colocasia esculenta	non_significant	2
Colocasia esculenta	switching	NA
Commelina diffusa	non_significant	4
Commelina diffusa	switching	NA
Cordyline fruticosa	conservatism	2
Cordyline fruticosa	non_significant	3
Cordyline fruticosa	switching	NA
Cortaderia jubata	non_significant	4
Cortaderia jubata	switching	NA
Crassocephalum crepidioides	conservatism	2
Crassocephalum crepidioides	non_significant	2
Crassocephalum crepidioides	switching	NA
Crotalaria pallida	conservatism	2
Crotalaria pallida	non_significant	2
Crotalaria pallida	switching	NA
Cucumis dipsaceus	non_significant	4
Cucumis dipsaceus	switching	NA
Cuphea carthagenensis	conservatism	4
Cuphea carthagenensis	non_significant	1
Cuphea carthagenensis	switching	NA
Cuphea hyssopifolia	conservatism	2
Cuphea hyssopifolia	non_significant	3
Cuphea hyssopifolia	switching	NA
Curcuma longa	conservatism	2
Curcuma longa	non_significant	3
Curcuma longa	switching	NA
Cyclospermum leptophyllum	conservatism	3
Cyclospermum leptophyllum	non_significant	2
Cyclospermum leptophyllum	switching	NA
Cynodon dactylon	conservatism	2
Cynodon dactylon	non_significant	3
Cynodon dactylon	switching	NA
Cyperus alternifolius	conservatism	2
Cyperus alternifolius	non_significant	3
Cyperus alternifolius	switching	NA
Cyperus mindorensis	conservatism	2
Cyperus mindorensis	non_significant	2
Cyperus mindorensis	switching	NA
Dactylis glomerata	conservatism	2
Dactylis glomerata	non_significant	3
Dactylis glomerata	switching	NA
Dactyloctenium aegyptium	conservatism	2
Dactyloctenium aegyptium	non_significant	3
Dactyloctenium aegyptium	switching	NA
Datura stramonium	conservatism	4
Datura stramonium	non_significant	1
Datura stramonium	switching	NA
Delonix regia	conservatism	3
Delonix regia	non_significant	2
Delonix regia	switching	NA
Deparia petersenii	non_significant	4
Deparia petersenii	switching	NA
Desmanthus pernambucanus	conservatism	2
Desmanthus pernambucanus	non_significant	2
Desmanthus pernambucanus	switching	NA
Desmodium incanum	conservatism	4
Desmodium incanum	switching	NA
Desmodium intortum	conservatism	1
Desmodium intortum	non_significant	3
Desmodium intortum	switching	NA
Desmodium tortuosum	conservatism	3
Desmodium tortuosum	non_significant	1
Desmodium tortuosum	switching	NA
Dichanthium annulatum	non_significant	4
Dichanthium annulatum	switching	NA
Digitaria ciliaris	conservatism	1
Digitaria ciliaris	non_significant	4
Digitaria ciliaris	switching	NA
Digitaria setigera	conservatism	2
Digitaria setigera	non_significant	2
Digitaria setigera	switching	NA
Digitaria violascens	non_significant	4
Digitaria violascens	switching	NA
Dioscorea bulbifera	conservatism	1
Dioscorea bulbifera	non_significant	3
Dioscorea bulbifera	switching	NA
Distimake tuberosus	conservatism	3
Distimake tuberosus	non_significant	2
Distimake tuberosus	switching	NA
Dracaena trifasciata	conservatism	1
Dracaena trifasciata	non_significant	3
Dracaena trifasciata	switching	NA
Drymaria cordata	conservatism	3
Drymaria cordata	non_significant	2
Drymaria cordata	switching	NA
Duranta erecta	conservatism	4
Duranta erecta	non_significant	1
Duranta erecta	switching	NA
Dysphania carinata	non_significant	4
Dysphania carinata	switching	NA
Echinochloa crus-galli	conservatism	1
Echinochloa crus-galli	non_significant	4
Echinochloa crus-galli	switching	NA
Eclipta prostrata	conservatism	3
Eclipta prostrata	non_significant	2
Eclipta prostrata	switching	NA
Elephantopus mollis	conservatism	3
Elephantopus mollis	non_significant	2
Elephantopus mollis	switching	NA
Eleusine indica	conservatism	2
Eleusine indica	non_significant	2
Eleusine indica	switching	NA
Emilia fosbergii	conservatism	2
Emilia fosbergii	non_significant	2
Emilia fosbergii	switching	NA
Emilia sonchifolia	conservatism	1
Emilia sonchifolia	non_significant	3
Emilia sonchifolia	switching	NA
Epipremnum aureum	conservatism	4
Epipremnum aureum	switching	NA
Eragrostis amabilis	non_significant	4
Eragrostis amabilis	switching	NA
Eragrostis cilianensis	conservatism	3
Eragrostis cilianensis	non_significant	2
Eragrostis cilianensis	switching	NA
Eragrostis pilosa	conservatism	1
Eragrostis pilosa	non_significant	4
Eragrostis pilosa	switching	NA
Eragrostis viscosa	conservatism	2
Eragrostis viscosa	non_significant	3
Eragrostis viscosa	switching	NA
Erigeron bonariensis	conservatism	2
Erigeron bonariensis	non_significant	3
Erigeron bonariensis	switching	NA
Erigeron karvinskianus	conservatism	1
Erigeron karvinskianus	non_significant	3
Erigeron karvinskianus	switching	NA
Erodium cicutarium	conservatism	1
Erodium cicutarium	non_significant	4
Erodium cicutarium	switching	NA
Erythrina crista-galli	conservatism	1
Erythrina crista-galli	non_significant	3
Erythrina crista-galli	switching	NA
Eucalyptus deglupta	non_significant	4
Eucalyptus deglupta	switching	NA
Eugenia uniflora	conservatism	1
Eugenia uniflora	non_significant	4
Eugenia uniflora	switching	NA
Euphorbia heterophylla	conservatism	2
Euphorbia heterophylla	non_significant	2
Euphorbia heterophylla	switching	NA
Euphorbia hirta	conservatism	4
Euphorbia hirta	non_significant	1
Euphorbia hirta	switching	NA
Euphorbia hypericifolia	conservatism	2
Euphorbia hypericifolia	non_significant	3
Euphorbia hypericifolia	switching	NA
Euphorbia hyssopifolia	conservatism	2
Euphorbia hyssopifolia	non_significant	2
Euphorbia hyssopifolia	switching	NA
Euphorbia leucocephala	non_significant	4
Euphorbia leucocephala	switching	NA
Euphorbia prostrata	conservatism	2
Euphorbia prostrata	non_significant	3
Euphorbia prostrata	switching	NA
Euphorbia thymifolia	conservatism	4
Euphorbia thymifolia	switching	NA
Euploca procumbens	non_significant	4
Euploca procumbens	switching	NA
Ficus microcarpa	conservatism	1
Ficus microcarpa	non_significant	3
Ficus microcarpa	switching	NA
Filicium decipiens	conservatism	2
Filicium decipiens	non_significant	2
Filicium decipiens	switching	NA
Gomphocarpus physocarpus	conservatism	2
Gomphocarpus physocarpus	non_significant	3
Gomphocarpus physocarpus	switching	NA
Graptophyllum pictum	non_significant	4
Graptophyllum pictum	switching	NA
Grevillea robusta	conservatism	1
Grevillea robusta	non_significant	3
Grevillea robusta	switching	NA
Hedychium coronarium	conservatism	2
Hedychium coronarium	non_significant	2
Hedychium coronarium	switching	NA
Heliconia bihai	non_significant	4
Heliconia bihai	switching	NA
Heliotropium amplexicaule	non_significant	4
Heliotropium amplexicaule	switching	NA
Heterotis rotundifolia	conservatism	2
Heterotis rotundifolia	non_significant	2
Heterotis rotundifolia	switching	NA
Hibiscus rosa-sinensis	conservatism	4
Hibiscus rosa-sinensis	non_significant	1
Hibiscus rosa-sinensis	switching	NA
Hippobroma longiflora	conservatism	3
Hippobroma longiflora	non_significant	2
Hippobroma longiflora	switching	NA
Hymenocallis littoralis	conservatism	2
Hymenocallis littoralis	non_significant	2
Hymenocallis littoralis	switching	NA
Hypochaeris radicata	conservatism	2
Hypochaeris radicata	non_significant	3
Hypochaeris radicata	switching	NA
Hyptis pectinata	non_significant	4
Hyptis pectinata	switching	NA
Impatiens balsamina	conservatism	2
Impatiens balsamina	non_significant	3
Impatiens balsamina	switching	NA
Impatiens walleriana	conservatism	3
Impatiens walleriana	non_significant	2
Impatiens walleriana	switching	NA
Indigofera spicata	non_significant	4
Indigofera spicata	switching	NA
Indigofera suffruticosa	conservatism	2
Indigofera suffruticosa	non_significant	3
Indigofera suffruticosa	switching	NA
Ipomoea alba	conservatism	3
Ipomoea alba	non_significant	2
Ipomoea alba	switching	NA
Ipomoea batatas	conservatism	2
Ipomoea batatas	non_significant	2
Ipomoea batatas	switching	NA
Ipomoea cairica	conservatism	2
Ipomoea cairica	non_significant	2
Ipomoea cairica	switching	NA
Ipomoea indica	conservatism	2
Ipomoea indica	non_significant	2
Ipomoea indica	switching	NA
Ipomoea triloba	conservatism	2
Ipomoea triloba	non_significant	3
Ipomoea triloba	switching	NA
Jacaranda mimosifolia	conservatism	3
Jacaranda mimosifolia	non_significant	2
Jacaranda mimosifolia	switching	NA
Jatropha curcas	conservatism	2
Jatropha curcas	non_significant	2
Jatropha curcas	switching	NA
Jatropha gossypiifolia	conservatism	3
Jatropha gossypiifolia	non_significant	2
Jatropha gossypiifolia	switching	NA
Justicia betonica	non_significant	4
Justicia betonica	switching	NA
Kalanchoe pinnata	conservatism	2
Kalanchoe pinnata	non_significant	2
Kalanchoe pinnata	switching	NA
Lablab purpureus	conservatism	3
Lablab purpureus	non_significant	2
Lablab purpureus	switching	NA
Lantana camara	conservatism	4
Lantana camara	non_significant	1
Lantana camara	switching	NA
Leonotis nepetifolia	conservatism	1
Leonotis nepetifolia	non_significant	3
Leonotis nepetifolia	switching	NA
Lepidium didymum	conservatism	2
Lepidium didymum	non_significant	2
Lepidium didymum	switching	NA
Lepidium virginicum	conservatism	3
Lepidium virginicum	non_significant	2
Lepidium virginicum	switching	NA
Leucaena leucocephala	conservatism	3
Leucaena leucocephala	non_significant	1
Leucaena leucocephala	switching	NA
Lonicera japonica	conservatism	2
Lonicera japonica	non_significant	3
Lonicera japonica	switching	NA
Macroptilium atropurpureum	conservatism	2
Macroptilium atropurpureum	non_significant	2
Macroptilium atropurpureum	switching	NA
Macroptilium lathyroides	conservatism	3
Macroptilium lathyroides	non_significant	1
Macroptilium lathyroides	switching	NA
Malva parviflora	conservatism	2
Malva parviflora	non_significant	3
Malva parviflora	switching	NA
Malvastrum coromandelianum	conservatism	2
Malvastrum coromandelianum	non_significant	2
Malvastrum coromandelianum	switching	NA
Malvaviscus penduliflorus	conservatism	1
Malvaviscus penduliflorus	non_significant	3
Malvaviscus penduliflorus	switching	NA
Mangifera indica	conservatism	4
Mangifera indica	non_significant	1
Mangifera indica	switching	NA
Manihot esculenta	conservatism	3
Manihot esculenta	non_significant	2
Manihot esculenta	switching	NA
Medicago lupulina	conservatism	1
Medicago lupulina	non_significant	4
Medicago lupulina	switching	NA
Medicago polymorpha	conservatism	1
Medicago polymorpha	non_significant	4
Medicago polymorpha	switching	NA
Melaleuca quinquenervia	non_significant	4
Melaleuca quinquenervia	switching	NA
Melia azedarach	conservatism	3
Melia azedarach	non_significant	2
Melia azedarach	switching	NA
Melinis minutiflora	conservatism	3
Melinis minutiflora	non_significant	2
Melinis minutiflora	switching	NA
Melinis repens	conservatism	1
Melinis repens	non_significant	4
Melinis repens	switching	NA
Miconia calvescens	conservatism	2
Miconia calvescens	non_significant	2
Miconia calvescens	switching	NA
Miconia crenata	conservatism	4
Miconia crenata	switching	NA
Mimosa pudica	conservatism	4
Mimosa pudica	switching	NA
Mirabilis jalapa	conservatism	2
Mirabilis jalapa	non_significant	2
Mirabilis jalapa	switching	NA
Momordica charantia	conservatism	4
Momordica charantia	switching	NA
Morinda citrifolia	conservatism	3
Morinda citrifolia	non_significant	2
Morinda citrifolia	switching	NA
Muntingia calabura	conservatism	1
Muntingia calabura	non_significant	4
Muntingia calabura	switching	NA
Murraya paniculata	non_significant	4
Murraya paniculata	switching	NA
Neonotonia wightii	conservatism	1
Neonotonia wightii	non_significant	3
Neonotonia wightii	switching	NA
Nephrolepis brownii	non_significant	4
Nephrolepis brownii	switching	NA
Nerium oleander	conservatism	2
Nerium oleander	non_significant	2
Nerium oleander	switching	NA
Nicandra physalodes	conservatism	3
Nicandra physalodes	non_significant	2
Nicandra physalodes	switching	NA
Nicotiana glauca	conservatism	1
Nicotiana glauca	non_significant	4
Nicotiana glauca	switching	NA
Nicotiana tabacum	conservatism	3
Nicotiana tabacum	non_significant	1
Nicotiana tabacum	switching	NA
Ocimum basilicum	conservatism	1
Ocimum basilicum	non_significant	4
Ocimum basilicum	switching	NA
Odontonema cuspidatum	conservatism	2
Odontonema cuspidatum	non_significant	2
Odontonema cuspidatum	switching	NA
Oldenlandia corymbosa	conservatism	1
Oldenlandia corymbosa	non_significant	3
Oldenlandia corymbosa	switching	NA
Oplismenus hirtellus	conservatism	2
Oplismenus hirtellus	non_significant	2
Oplismenus hirtellus	switching	NA
Opuntia ficus-indica	conservatism	2
Opuntia ficus-indica	non_significant	3
Opuntia ficus-indica	switching	NA
Oxalis corniculata	conservatism	2
Oxalis corniculata	non_significant	2
Oxalis corniculata	switching	NA
Oxalis debilis	conservatism	2
Oxalis debilis	non_significant	3
Oxalis debilis	switching	NA
Paederia foetida	non_significant	4
Paederia foetida	switching	NA
Parthenium hysterophorus	conservatism	3
Parthenium hysterophorus	non_significant	2
Parthenium hysterophorus	switching	NA
Paspalum conjugatum	conservatism	4
Paspalum conjugatum	non_significant	1
Paspalum conjugatum	switching	NA
Paspalum dilatatum	conservatism	3
Paspalum dilatatum	non_significant	2
Paspalum dilatatum	switching	NA
Paspalum urvillei	conservatism	4
Paspalum urvillei	non_significant	1
Paspalum urvillei	switching	NA
Passiflora edulis	conservatism	2
Passiflora edulis	non_significant	3
Passiflora edulis	switching	NA
Passiflora foetida	conservatism	3
Passiflora foetida	non_significant	2
Passiflora foetida	switching	NA
Passiflora suberosa	conservatism	2
Passiflora suberosa	non_significant	3
Passiflora suberosa	switching	NA
Passiflora subpeltata	conservatism	2
Passiflora subpeltata	non_significant	2
Passiflora subpeltata	switching	NA
Passiflora tarminiana	non_significant	4
Passiflora tarminiana	switching	NA
Pennisetum setaceum	non_significant	4
Pennisetum setaceum	switching	NA
Pentas lanceolata	non_significant	4
Pentas lanceolata	switching	NA
Persea americana	conservatism	2
Persea americana	non_significant	3
Persea americana	switching	NA
Persicaria capitata	conservatism	2
Persicaria capitata	non_significant	3
Persicaria capitata	switching	NA
Phaius tankervilleae	conservatism	2
Phaius tankervilleae	non_significant	2
Phaius tankervilleae	switching	NA
Phyllanthus debilis	non_significant	4
Phyllanthus debilis	switching	NA
Phyllanthus tenellus	conservatism	3
Phyllanthus tenellus	non_significant	1
Phyllanthus tenellus	switching	NA
Physalis angulata	conservatism	3
Physalis angulata	non_significant	2
Physalis angulata	switching	NA
Physalis peruviana	conservatism	3
Physalis peruviana	non_significant	2
Physalis peruviana	switching	NA
Pilea microphylla	conservatism	2
Pilea microphylla	non_significant	2
Pilea microphylla	switching	NA
Pinus caribaea	conservatism	2
Pinus caribaea	non_significant	2
Pinus caribaea	switching	NA
Pistia stratiotes	conservatism	2
Pistia stratiotes	non_significant	3
Pistia stratiotes	switching	NA
Pithecellobium dulce	conservatism	2
Pithecellobium dulce	non_significant	2
Pithecellobium dulce	switching	NA
Pityrogramma calomelanos	conservatism	3
Pityrogramma calomelanos	non_significant	2
Pityrogramma calomelanos	switching	NA
Plantago lanceolata	conservatism	2
Plantago lanceolata	non_significant	3
Plantago lanceolata	switching	NA
Plantago major	conservatism	2
Plantago major	non_significant	3
Plantago major	switching	NA
Pluchea carolinensis	conservatism	2
Pluchea carolinensis	non_significant	2
Pluchea carolinensis	switching	NA
Plumbago auriculata	conservatism	2
Plumbago auriculata	non_significant	2
Plumbago auriculata	switching	NA
Poa annua	conservatism	2
Poa annua	non_significant	3
Poa annua	switching	NA
Polygala paniculata	conservatism	3
Polygala paniculata	non_significant	1
Polygala paniculata	switching	NA
Portulaca oleracea	conservatism	2
Portulaca oleracea	non_significant	3
Portulaca oleracea	switching	NA
Prosopis juliflora	conservatism	1
Prosopis juliflora	non_significant	4
Prosopis juliflora	switching	NA
Prosopis pallida	non_significant	4
Prosopis pallida	switching	NA
Pseudelephantopus spicatus	non_significant	4
Pseudelephantopus spicatus	switching	NA
Psidium cattleianum	conservatism	2
Psidium cattleianum	non_significant	3
Psidium cattleianum	switching	NA
Psidium guajava	conservatism	2
Psidium guajava	non_significant	3
Psidium guajava	switching	NA
Pteris vittata	conservatism	2
Pteris vittata	non_significant	3
Pteris vittata	switching	NA
Punica granatum	conservatism	1
Punica granatum	non_significant	3
Punica granatum	switching	NA
Ricinus communis	conservatism	3
Ricinus communis	non_significant	2
Ricinus communis	switching	NA
Rivina humilis	conservatism	2
Rivina humilis	non_significant	3
Rivina humilis	switching	NA
Rubus niveus	non_significant	4
Rubus niveus	switching	NA
Rubus rosifolius	conservatism	2
Rubus rosifolius	non_significant	3
Rubus rosifolius	switching	NA
Ruellia simplex	conservatism	2
Ruellia simplex	non_significant	2
Ruellia simplex	switching	NA
Rumex acetosella	conservatism	3
Rumex acetosella	non_significant	2
Rumex acetosella	switching	NA
Russelia equisetiformis	conservatism	1
Russelia equisetiformis	non_significant	4
Russelia equisetiformis	switching	NA
Sacciolepis indica	conservatism	3
Sacciolepis indica	non_significant	2
Sacciolepis indica	switching	NA
Schefflera actinophylla	conservatism	1
Schefflera actinophylla	non_significant	3
Schefflera actinophylla	switching	NA
Selenicereus undatus	non_significant	4
Selenicereus undatus	switching	NA
Senecio madagascariensis	conservatism	2
Senecio madagascariensis	non_significant	3
Senecio madagascariensis	switching	NA
Senna alata	conservatism	3
Senna alata	non_significant	2
Senna alata	switching	NA
Senna occidentalis	conservatism	4
Senna occidentalis	non_significant	1
Senna occidentalis	switching	NA
Setaria palmifolia	conservatism	2
Setaria palmifolia	non_significant	3
Setaria palmifolia	switching	NA
Setaria parviflora	conservatism	4
Setaria parviflora	non_significant	1
Setaria parviflora	switching	NA
Setaria verticillata	non_significant	4
Setaria verticillata	switching	NA
Sida acuta	conservatism	2
Sida acuta	non_significant	3
Sida acuta	switching	NA
Sida rhombifolia	conservatism	3
Sida rhombifolia	non_significant	1
Sida rhombifolia	switching	NA
Sida spinosa	conservatism	3
Sida spinosa	non_significant	2
Sida spinosa	switching	NA
Sigesbeckia orientalis	conservatism	1
Sigesbeckia orientalis	non_significant	4
Sigesbeckia orientalis	switching	NA
Solanum americanum	conservatism	3
Solanum americanum	non_significant	2
Solanum americanum	switching	NA
Solanum lycopersicum	conservatism	2
Solanum lycopersicum	non_significant	3
Solanum lycopersicum	switching	NA
Solanum seaforthianum	conservatism	2
Solanum seaforthianum	non_significant	3
Solanum seaforthianum	switching	NA
Solanum torvum	conservatism	3
Solanum torvum	non_significant	2
Solanum torvum	switching	NA
Sonchus oleraceus	conservatism	1
Sonchus oleraceus	non_significant	4
Sonchus oleraceus	switching	NA
Sorghum bicolor	conservatism	3
Sorghum bicolor	non_significant	1
Sorghum bicolor	switching	NA
Spathodea campanulata	conservatism	3
Spathodea campanulata	non_significant	2
Spathodea campanulata	switching	NA
Spathoglottis plicata	conservatism	2
Spathoglottis plicata	non_significant	2
Spathoglottis plicata	switching	NA
Spermacoce remota	conservatism	2
Spermacoce remota	non_significant	2
Spermacoce remota	switching	NA
Sphagneticola trilobata	conservatism	2
Sphagneticola trilobata	non_significant	3
Sphagneticola trilobata	switching	NA
Spondias dulcis	conservatism	4
Spondias dulcis	switching	NA
Sporobolus africanus	conservatism	3
Sporobolus africanus	non_significant	2
Sporobolus africanus	switching	NA
Sporobolus indicus	non_significant	4
Sporobolus indicus	switching	NA
Stachys arvensis	conservatism	1
Stachys arvensis	non_significant	4
Stachys arvensis	switching	NA
Stachytarpheta cayennensis	conservatism	2
Stachytarpheta cayennensis	non_significant	2
Stachytarpheta cayennensis	switching	NA
Stachytarpheta jamaicensis	conservatism	3
Stachytarpheta jamaicensis	non_significant	2
Stachytarpheta jamaicensis	switching	NA
Stenotaphrum dimidiatum	conservatism	2
Stenotaphrum dimidiatum	non_significant	2
Stenotaphrum dimidiatum	switching	NA
Stenotaphrum secundatum	conservatism	3
Stenotaphrum secundatum	non_significant	2
Stenotaphrum secundatum	switching	NA
Synedrella nodiflora	conservatism	3
Synedrella nodiflora	non_significant	2
Synedrella nodiflora	switching	NA
Syngonium podophyllum	conservatism	1
Syngonium podophyllum	non_significant	4
Syngonium podophyllum	switching	NA
Syzygium cumini	conservatism	3
Syzygium cumini	non_significant	1
Syzygium cumini	switching	NA
Syzygium jambos	conservatism	2
Syzygium jambos	non_significant	3
Syzygium jambos	switching	NA
Syzygium malaccense	conservatism	3
Syzygium malaccense	non_significant	2
Syzygium malaccense	switching	NA
Talinum paniculatum	non_significant	4
Talinum paniculatum	switching	NA
Talipariti tiliaceum	conservatism	4
Talipariti tiliaceum	switching	NA
Tecoma stans	non_significant	4
Tecoma stans	switching	NA
Terminalia catappa	conservatism	2
Terminalia catappa	non_significant	2
Terminalia catappa	switching	NA
Thunbergia fragrans	conservatism	4
Thunbergia fragrans	switching	NA
Thunbergia grandiflora	conservatism	2
Thunbergia grandiflora	non_significant	3
Thunbergia grandiflora	switching	NA
Tithonia diversifolia	conservatism	2
Tithonia diversifolia	non_significant	3
Tithonia diversifolia	switching	NA
Torenia crustacea	non_significant	4
Torenia crustacea	switching	NA
Tradescantia fluminensis	conservatism	2
Tradescantia fluminensis	non_significant	2
Tradescantia fluminensis	switching	NA
Tradescantia spathacea	conservatism	3
Tradescantia spathacea	non_significant	2
Tradescantia spathacea	switching	NA
Tradescantia zebrina	conservatism	2
Tradescantia zebrina	non_significant	2
Tradescantia zebrina	switching	NA
Trianthema portulacastrum	non_significant	4
Trianthema portulacastrum	switching	NA
Tribulus cistoides	conservatism	4
Tribulus cistoides	switching	NA
Tribulus terrestris	conservatism	1
Tribulus terrestris	non_significant	4
Tribulus terrestris	switching	NA
Tridax procumbens	conservatism	4
Tridax procumbens	non_significant	1
Tridax procumbens	switching	NA
Trifolium repens	conservatism	2
Trifolium repens	non_significant	2
Trifolium repens	switching	NA
Tropaeolum majus	conservatism	2
Tropaeolum majus	non_significant	3
Tropaeolum majus	switching	NA
Turnera ulmifolia	conservatism	2
Turnera ulmifolia	non_significant	2
Turnera ulmifolia	switching	NA
Typha latifolia	non_significant	4
Typha latifolia	switching	NA
Vachellia farnesiana	conservatism	2
Vachellia farnesiana	non_significant	3
Vachellia farnesiana	switching	NA
Verbascum thapsus	conservatism	1
Verbascum thapsus	non_significant	4
Verbascum thapsus	switching	NA
Verbesina encelioides	conservatism	2
Verbesina encelioides	non_significant	3
Verbesina encelioides	switching	NA
Vitex trifolia	non_significant	4
Vitex trifolia	switching	NA
Youngia japonica	non_significant	4
Youngia japonica	switching	NA
Zingiber zerumbet	non_significant	4
Zingiber zerumbet	switching	NA

## Sheet: Fig_S4
species	region	metric	percentage	total
Abrus precatorius	atr	stability	49.45	1
Abrus precatorius	atr	unfilling	14.87	1
Abrus precatorius	atr	expansion	0.45	1
Abrus precatorius	atr	abandonment	35.21	1
Abrus precatorius	atr	pioneering	0.02	1
Abrus precatorius	nam	stability	38.37	1
Abrus precatorius	nam	unfilling	55.96	1
Abrus precatorius	nam	expansion	0	1
Abrus precatorius	nam	abandonment	5.67	1
Abrus precatorius	nam	pioneering	0	1
Abrus precatorius	pac	stability	49.98	1
Abrus precatorius	pac	unfilling	16.48	1
Abrus precatorius	pac	expansion	0.46	1
Abrus precatorius	pac	abandonment	33.08	1
Abrus precatorius	pac	pioneering	0	1
Abutilon grandifolium	afr	stability	73.35	1
Abutilon grandifolium	afr	unfilling	1.39	1
Abutilon grandifolium	afr	expansion	16.14	1
Abutilon grandifolium	afr	abandonment	0.05	1
Abutilon grandifolium	afr	pioneering	9.07	1
Abutilon grandifolium	ate	stability	6.72	1
Abutilon grandifolium	ate	unfilling	69.17	1
Abutilon grandifolium	ate	expansion	10.86	1
Abutilon grandifolium	ate	abandonment	13.12	1
Abutilon grandifolium	ate	pioneering	0.13	1
Abutilon grandifolium	aus	stability	80.14	1
Abutilon grandifolium	aus	unfilling	16.45	1
Abutilon grandifolium	aus	expansion	1.86	1
Abutilon grandifolium	aus	abandonment	1.55	1
Abutilon grandifolium	aus	pioneering	0	1
Abutilon grandifolium	pac	stability	26.32	1
Abutilon grandifolium	pac	unfilling	32.34	1
Abutilon grandifolium	pac	expansion	26.41	1
Abutilon grandifolium	pac	abandonment	12.58	1
Abutilon grandifolium	pac	pioneering	2.35	1
Acalypha wilkesiana	afr	stability	84.57	1
Acalypha wilkesiana	afr	unfilling	4.11	1
Acalypha wilkesiana	afr	expansion	0.14	1
Acalypha wilkesiana	afr	abandonment	11.17	1
Acalypha wilkesiana	afr	pioneering	0	1
Acalypha wilkesiana	ate	stability	37.94	1
Acalypha wilkesiana	ate	unfilling	11.62	1
Acalypha wilkesiana	ate	expansion	0.13	1
Acalypha wilkesiana	ate	abandonment	50.29	1
Acalypha wilkesiana	ate	pioneering	0.02	1
Acalypha wilkesiana	atr	stability	54.21	1
Acalypha wilkesiana	atr	unfilling	28.78	1
Acalypha wilkesiana	atr	expansion	9.75	1
Acalypha wilkesiana	atr	abandonment	6.41	1
Acalypha wilkesiana	atr	pioneering	0.86	1
Acalypha wilkesiana	aus	stability	29.67	1
Acalypha wilkesiana	aus	unfilling	23.82	1
Acalypha wilkesiana	aus	expansion	0	1
Acalypha wilkesiana	aus	abandonment	46.5	1
Acalypha wilkesiana	aus	pioneering	0	1
Acalypha wilkesiana	nam	stability	8.28	1
Acalypha wilkesiana	nam	unfilling	31.31	1
Acalypha wilkesiana	nam	expansion	0	1
Acalypha wilkesiana	nam	abandonment	60.4	1
Acalypha wilkesiana	nam	pioneering	0	1
Acalypha wilkesiana	pac	stability	61.43	1
Acalypha wilkesiana	pac	unfilling	17.51	1
Acalypha wilkesiana	pac	expansion	0	1
Acalypha wilkesiana	pac	abandonment	21.06	1
Acalypha wilkesiana	pac	pioneering	0	1
Acalypha wilkesiana	sam	stability	80.84	1
Acalypha wilkesiana	sam	unfilling	16.44	1
Acalypha wilkesiana	sam	expansion	0.06	1
Acalypha wilkesiana	sam	abandonment	2.66	1
Acalypha wilkesiana	sam	pioneering	0	1
Achyranthes aspera	afr	stability	37.24	1
Achyranthes aspera	afr	unfilling	6.96	1
Achyranthes aspera	afr	expansion	0	1
Achyranthes aspera	afr	abandonment	55.8	1
Achyranthes aspera	afr	pioneering	0	1
Achyranthes aspera	nam	stability	53.38	1
Achyranthes aspera	nam	unfilling	16.62	1
Achyranthes aspera	nam	expansion	0	1
Achyranthes aspera	nam	abandonment	30	1
Achyranthes aspera	nam	pioneering	0	1
Achyranthes aspera	pac	stability	25.75	1
Achyranthes aspera	pac	unfilling	26.23	1
Achyranthes aspera	pac	expansion	0	1
Achyranthes aspera	pac	abandonment	48.02	1
Achyranthes aspera	pac	pioneering	0	1
Adenanthera pavonina	afr	stability	60.79	1
Adenanthera pavonina	afr	unfilling	23.34	1
Adenanthera pavonina	afr	expansion	0.08	1
Adenanthera pavonina	afr	abandonment	15.78	1
Adenanthera pavonina	afr	pioneering	0	1
Adenanthera pavonina	pac	stability	35.09	1
Adenanthera pavonina	pac	unfilling	17.19	1
Adenanthera pavonina	pac	expansion	0.11	1
Adenanthera pavonina	pac	abandonment	47.61	1
Adenanthera pavonina	pac	pioneering	0	1
Adenanthera pavonina	sam	stability	33.4	1
Adenanthera pavonina	sam	unfilling	52.31	1
Adenanthera pavonina	sam	expansion	0	1
Adenanthera pavonina	sam	abandonment	14.29	1
Adenanthera pavonina	sam	pioneering	0	1
Adiantum raddianum	afr	stability	57.24	1
Adiantum raddianum	afr	unfilling	15.31	1
Adiantum raddianum	afr	expansion	0	1
Adiantum raddianum	afr	abandonment	27.45	1
Adiantum raddianum	afr	pioneering	0	1
Adiantum raddianum	aus	stability	17.32	1
Adiantum raddianum	aus	unfilling	25.4	1
Adiantum raddianum	aus	expansion	0	1
Adiantum raddianum	aus	abandonment	57.28	1
Adiantum raddianum	aus	pioneering	0	1
Adiantum raddianum	pac	stability	55.82	1
Adiantum raddianum	pac	unfilling	34.08	1
Adiantum raddianum	pac	expansion	6.73	1
Adiantum raddianum	pac	abandonment	3.36	1
Adiantum raddianum	pac	pioneering	0	1
Agave sisalana	afr	stability	29	1
Agave sisalana	afr	unfilling	1.1	1
Agave sisalana	afr	expansion	56.07	1
Agave sisalana	afr	abandonment	0	1
Agave sisalana	afr	pioneering	13.83	1
Agave sisalana	aus	stability	31.32	1
Agave sisalana	aus	unfilling	36.02	1
Agave sisalana	aus	expansion	32.45	1
Agave sisalana	aus	abandonment	0	1
Agave sisalana	aus	pioneering	0.22	1
Agave sisalana	nam	stability	0.64	1
Agave sisalana	nam	unfilling	59.31	1
Agave sisalana	nam	expansion	15.54	1
Agave sisalana	nam	abandonment	24.5	1
Agave sisalana	nam	pioneering	0	1
Agave sisalana	pac	stability	22.34	1
Agave sisalana	pac	unfilling	30.57	1
Agave sisalana	pac	expansion	36.76	1
Agave sisalana	pac	abandonment	8.67	1
Agave sisalana	pac	pioneering	1.66	1
Agave sisalana	sam	stability	69.73	1
Agave sisalana	sam	unfilling	1.5	1
Agave sisalana	sam	expansion	28.02	1
Agave sisalana	sam	abandonment	0.54	1
Agave sisalana	sam	pioneering	0.21	1
Ageratina riparia	afr	stability	43.41	1
Ageratina riparia	afr	unfilling	8.23	1
Ageratina riparia	afr	expansion	0.48	1
Ageratina riparia	afr	abandonment	4.6	1
Ageratina riparia	afr	pioneering	43.27	1
Ageratina riparia	atr	stability	44.88	1
Ageratina riparia	atr	unfilling	27.29	1
Ageratina riparia	atr	expansion	4.28	1
Ageratina riparia	atr	abandonment	0	1
Ageratina riparia	atr	pioneering	23.55	1
Ageratina riparia	aus	stability	35.78	1
Ageratina riparia	aus	unfilling	48.41	1
Ageratina riparia	aus	expansion	3.48	1
Ageratina riparia	aus	abandonment	11.83	1
Ageratina riparia	aus	pioneering	0.51	1
Ageratina riparia	pac	stability	56.4	1
Ageratina riparia	pac	unfilling	9.58	1
Ageratina riparia	pac	expansion	2.95	1
Ageratina riparia	pac	abandonment	12.58	1
Ageratina riparia	pac	pioneering	18.49	1
Ageratum conyzoides	afr	stability	85.02	1
Ageratum conyzoides	afr	unfilling	6.26	1
Ageratum conyzoides	afr	expansion	0.71	1
Ageratum conyzoides	afr	abandonment	8.01	1
Ageratum conyzoides	afr	pioneering	0	1
Ageratum conyzoides	ate	stability	77.23	1
Ageratum conyzoides	ate	unfilling	3.24	1
Ageratum conyzoides	ate	expansion	0.74	1
Ageratum conyzoides	ate	abandonment	18.8	1
Ageratum conyzoides	ate	pioneering	0	1
Ageratum conyzoides	atr	stability	43.57	1
Ageratum conyzoides	atr	unfilling	54.93	1
Ageratum conyzoides	atr	expansion	0.3	1
Ageratum conyzoides	atr	abandonment	1.2	1
Ageratum conyzoides	atr	pioneering	0	1
Ageratum conyzoides	aus	stability	79.45	1
Ageratum conyzoides	aus	unfilling	1.17	1
Ageratum conyzoides	aus	expansion	0.05	1
Ageratum conyzoides	aus	abandonment	19.33	1
Ageratum conyzoides	aus	pioneering	0	1
Ageratum conyzoides	nam	stability	37.72	1
Ageratum conyzoides	nam	unfilling	6.98	1
Ageratum conyzoides	nam	expansion	0.99	1
Ageratum conyzoides	nam	abandonment	54.31	1
Ageratum conyzoides	nam	pioneering	0	1
Ageratum conyzoides	pac	stability	82.32	1
Ageratum conyzoides	pac	unfilling	5.36	1
Ageratum conyzoides	pac	expansion	0	1
Ageratum conyzoides	pac	abandonment	12.33	1
Ageratum conyzoides	pac	pioneering	0	1
Ageratum conyzoides	sam	stability	97.37	1
Ageratum conyzoides	sam	unfilling	1.33	1
Ageratum conyzoides	sam	expansion	0.2	1
Ageratum conyzoides	sam	abandonment	1.08	1
Ageratum conyzoides	sam	pioneering	0.02	1
Ageratum houstonianum	afr	stability	55.59	1
Ageratum houstonianum	afr	unfilling	32.38	1
Ageratum houstonianum	afr	expansion	0	1
Ageratum houstonianum	afr	abandonment	12.04	1
Ageratum houstonianum	afr	pioneering	0	1
Ageratum houstonianum	ate	stability	73.55	1
Ageratum houstonianum	ate	unfilling	11.07	1
Ageratum houstonianum	ate	expansion	7.14	1
Ageratum houstonianum	ate	abandonment	5.72	1
Ageratum houstonianum	ate	pioneering	2.52	1
Ageratum houstonianum	atr	stability	69.36	1
Ageratum houstonianum	atr	unfilling	29.55	1
Ageratum houstonianum	atr	expansion	0.98	1
Ageratum houstonianum	atr	abandonment	0	1
Ageratum houstonianum	atr	pioneering	0.1	1
Ageratum houstonianum	aus	stability	36.29	1
Ageratum houstonianum	aus	unfilling	52.08	1
Ageratum houstonianum	aus	expansion	0.11	1
Ageratum houstonianum	aus	abandonment	11.48	1
Ageratum houstonianum	aus	pioneering	0.04	1
Ageratum houstonianum	eur	stability	25.58	1
Ageratum houstonianum	eur	unfilling	3.57	1
Ageratum houstonianum	eur	expansion	0.04	1
Ageratum houstonianum	eur	abandonment	70.77	1
Ageratum houstonianum	eur	pioneering	0.05	1
Ageratum houstonianum	nam	stability	44.38	1
Ageratum houstonianum	nam	unfilling	1.64	1
Ageratum houstonianum	nam	expansion	0	1
Ageratum houstonianum	nam	abandonment	53.97	1
Ageratum houstonianum	nam	pioneering	0	1
Ageratum houstonianum	pac	stability	31.39	1
Ageratum houstonianum	pac	unfilling	20.51	1
Ageratum houstonianum	pac	expansion	13.21	1
Ageratum houstonianum	pac	abandonment	32.41	1
Ageratum houstonianum	pac	pioneering	2.48	1
Ageratum houstonianum	sam	stability	67.29	1
Ageratum houstonianum	sam	unfilling	19.9	1
Ageratum houstonianum	sam	expansion	9.93	1
Ageratum houstonianum	sam	abandonment	0.43	1
Ageratum houstonianum	sam	pioneering	2.44	1
Albizia lebbeck	afr	stability	88.71	1
Albizia lebbeck	afr	unfilling	5.85	1
Albizia lebbeck	afr	expansion	5.26	1
Albizia lebbeck	afr	abandonment	0.16	1
Albizia lebbeck	afr	pioneering	0.01	1
Albizia lebbeck	ate	stability	66.62	1
Albizia lebbeck	ate	unfilling	5.87	1
Albizia lebbeck	ate	expansion	16.01	1
Albizia lebbeck	ate	abandonment	10.28	1
Albizia lebbeck	ate	pioneering	1.22	1
Albizia lebbeck	nam	stability	90.02	1
Albizia lebbeck	nam	unfilling	8.73	1
Albizia lebbeck	nam	expansion	0.98	1
Albizia lebbeck	nam	abandonment	0.27	1
Albizia lebbeck	nam	pioneering	0	1
Albizia lebbeck	pac	stability	11.7	1
Albizia lebbeck	pac	unfilling	16.47	1
Albizia lebbeck	pac	expansion	1.88	1
Albizia lebbeck	pac	abandonment	69.94	1
Albizia lebbeck	pac	pioneering	0	1
Albizia lebbeck	sam	stability	19.82	1
Albizia lebbeck	sam	unfilling	25.68	1
Albizia lebbeck	sam	expansion	3.24	1
Albizia lebbeck	sam	abandonment	51.26	1
Albizia lebbeck	sam	pioneering	0	1
Aleurites moluccanus	afr	stability	85.75	1
Aleurites moluccanus	afr	unfilling	0.71	1
Aleurites moluccanus	afr	expansion	2.85	1
Aleurites moluccanus	afr	abandonment	10.7	1
Aleurites moluccanus	afr	pioneering	0	1
Aleurites moluccanus	pac	stability	74.89	1
Aleurites moluccanus	pac	unfilling	14.51	1
Aleurites moluccanus	pac	expansion	0.14	1
Aleurites moluccanus	pac	abandonment	10.46	1
Aleurites moluccanus	pac	pioneering	0	1
Aleurites moluccanus	sam	stability	76.75	1
Aleurites moluccanus	sam	unfilling	22.72	1
Aleurites moluccanus	sam	expansion	0.14	1
Aleurites moluccanus	sam	abandonment	0.39	1
Aleurites moluccanus	sam	pioneering	0	1
Allamanda cathartica	afr	stability	90.49	1
Allamanda cathartica	afr	unfilling	5.39	1
Allamanda cathartica	afr	expansion	0.12	1
Allamanda cathartica	afr	abandonment	4	1
Allamanda cathartica	afr	pioneering	0	1
Allamanda cathartica	ate	stability	30.61	1
Allamanda cathartica	ate	unfilling	23.05	1
Allamanda cathartica	ate	expansion	0	1
Allamanda cathartica	ate	abandonment	46.34	1
Allamanda cathartica	ate	pioneering	0	1
Allamanda cathartica	atr	stability	87.44	1
Allamanda cathartica	atr	unfilling	2.99	1
Allamanda cathartica	atr	expansion	5.39	1
Allamanda cathartica	atr	abandonment	1.41	1
Allamanda cathartica	atr	pioneering	2.77	1
Allamanda cathartica	aus	stability	50.32	1
Allamanda cathartica	aus	unfilling	8.66	1
Allamanda cathartica	aus	expansion	0	1
Allamanda cathartica	aus	abandonment	41.02	1
Allamanda cathartica	aus	pioneering	0	1
Allamanda cathartica	nam	stability	38.43	1
Allamanda cathartica	nam	unfilling	29.96	1
Allamanda cathartica	nam	expansion	0.05	1
Allamanda cathartica	nam	abandonment	31.56	1
Allamanda cathartica	nam	pioneering	0	1
Allamanda cathartica	pac	stability	36.64	1
Allamanda cathartica	pac	unfilling	3.21	1
Allamanda cathartica	pac	expansion	0	1
Allamanda cathartica	pac	abandonment	60.15	1
Allamanda cathartica	pac	pioneering	0	1
Allamanda cathartica	sam	stability	88.79	1
Allamanda cathartica	sam	unfilling	8.82	1
Allamanda cathartica	sam	expansion	1.08	1
Allamanda cathartica	sam	abandonment	1.31	1
Allamanda cathartica	sam	pioneering	0	1
Aloe vera	afr	stability	44.85	1
Aloe vera	afr	unfilling	33.24	1
Aloe vera	afr	expansion	0.42	1
Aloe vera	afr	abandonment	21.49	1
Aloe vera	afr	pioneering	0	1
Aloe vera	atr	stability	78.22	1
Aloe vera	atr	unfilling	13.17	1
Aloe vera	atr	expansion	3.97	1
Aloe vera	atr	abandonment	2.65	1
Aloe vera	atr	pioneering	1.99	1
Aloe vera	nam	stability	82.47	1
Aloe vera	nam	unfilling	8.8	1
Aloe vera	nam	expansion	1.61	1
Aloe vera	nam	abandonment	7.12	1
Aloe vera	nam	pioneering	0	1
Aloe vera	pac	stability	55.06	1
Aloe vera	pac	unfilling	19.31	1
Aloe vera	pac	expansion	0.21	1
Aloe vera	pac	abandonment	25.38	1
Aloe vera	pac	pioneering	0.03	1
Aloe vera	sam	stability	72.61	1
Aloe vera	sam	unfilling	6.65	1
Aloe vera	sam	expansion	16.05	1
Aloe vera	sam	abandonment	2.39	1
Aloe vera	sam	pioneering	2.29	1
Alpinia purpurata	nam	stability	38.28	1
Alpinia purpurata	nam	unfilling	35.38	1
Alpinia purpurata	nam	expansion	0.41	1
Alpinia purpurata	nam	abandonment	25.92	1
Alpinia purpurata	nam	pioneering	0	1
Alpinia purpurata	pac	stability	87.56	1
Alpinia purpurata	pac	unfilling	4.47	1
Alpinia purpurata	pac	expansion	4.27	1
Alpinia purpurata	pac	abandonment	3.48	1
Alpinia purpurata	pac	pioneering	0.22	1
Alpinia purpurata	sam	stability	92.9	1
Alpinia purpurata	sam	unfilling	2.11	1
Alpinia purpurata	sam	expansion	3.46	1
Alpinia purpurata	sam	abandonment	0.47	1
Alpinia purpurata	sam	pioneering	1.06	1
Alpinia zerumbet	afr	stability	31.86	1
Alpinia zerumbet	afr	unfilling	0.67	1
Alpinia zerumbet	afr	expansion	0.08	1
Alpinia zerumbet	afr	abandonment	67.38	1
Alpinia zerumbet	afr	pioneering	0	1
Alpinia zerumbet	nam	stability	6.91	1
Alpinia zerumbet	nam	unfilling	4.94	1
Alpinia zerumbet	nam	expansion	0	1
Alpinia zerumbet	nam	abandonment	88.14	1
Alpinia zerumbet	nam	pioneering	0	1
Alpinia zerumbet	pac	stability	87.3	1
Alpinia zerumbet	pac	unfilling	7.25	1
Alpinia zerumbet	pac	expansion	3.65	1
Alpinia zerumbet	pac	abandonment	1.3	1
Alpinia zerumbet	pac	pioneering	0.51	1
Alpinia zerumbet	sam	stability	71.14	1
Alpinia zerumbet	sam	unfilling	8.03	1
Alpinia zerumbet	sam	expansion	19.51	1
Alpinia zerumbet	sam	abandonment	0.29	1
Alpinia zerumbet	sam	pioneering	1.03	1
Alternanthera pungens	afr	stability	88	1
Alternanthera pungens	afr	unfilling	2.67	1
Alternanthera pungens	afr	expansion	5.12	1
Alternanthera pungens	afr	abandonment	1.88	1
Alternanthera pungens	afr	pioneering	2.34	1
Alternanthera pungens	ate	stability	65.86	1
Alternanthera pungens	ate	unfilling	23.26	1
Alternanthera pungens	ate	expansion	7.26	1
Alternanthera pungens	ate	abandonment	3.61	1
Alternanthera pungens	ate	pioneering	0	1
Alternanthera pungens	aus	stability	80.46	1
Alternanthera pungens	aus	unfilling	16.39	1
Alternanthera pungens	aus	expansion	1.71	1
Alternanthera pungens	aus	abandonment	1.42	1
Alternanthera pungens	aus	pioneering	0.02	1
Alternanthera pungens	nam	stability	33.97	1
Alternanthera pungens	nam	unfilling	30.36	1
Alternanthera pungens	nam	expansion	0	1
Alternanthera pungens	nam	abandonment	35.67	1
Alternanthera pungens	nam	pioneering	0	1
Alternanthera pungens	pac	stability	16.33	1
Alternanthera pungens	pac	unfilling	53.32	1
Alternanthera pungens	pac	expansion	0	1
Alternanthera pungens	pac	abandonment	30.35	1
Alternanthera pungens	pac	pioneering	0	1
Alysicarpus vaginalis	afr	stability	43.06	1
Alysicarpus vaginalis	afr	unfilling	18.48	1
Alysicarpus vaginalis	afr	expansion	0	1
Alysicarpus vaginalis	afr	abandonment	38.46	1
Alysicarpus vaginalis	afr	pioneering	0	1
Alysicarpus vaginalis	aus	stability	56.74	1
Alysicarpus vaginalis	aus	unfilling	7.57	1
Alysicarpus vaginalis	aus	expansion	0	1
Alysicarpus vaginalis	aus	abandonment	35.69	1
Alysicarpus vaginalis	aus	pioneering	0	1
Alysicarpus vaginalis	nam	stability	41.76	1
Alysicarpus vaginalis	nam	unfilling	27.46	1
Alysicarpus vaginalis	nam	expansion	0	1
Alysicarpus vaginalis	nam	abandonment	30.79	1
Alysicarpus vaginalis	nam	pioneering	0	1
Alysicarpus vaginalis	pac	stability	46.33	1
Alysicarpus vaginalis	pac	unfilling	24.23	1
Alysicarpus vaginalis	pac	expansion	0.1	1
Alysicarpus vaginalis	pac	abandonment	29.34	1
Alysicarpus vaginalis	pac	pioneering	0	1
Alysicarpus vaginalis	sam	stability	72.09	1
Alysicarpus vaginalis	sam	unfilling	12.41	1
Alysicarpus vaginalis	sam	expansion	0.69	1
Alysicarpus vaginalis	sam	abandonment	14.81	1
Alysicarpus vaginalis	sam	pioneering	0	1
Amaranthus spinosus	afr	stability	74.15	1
Amaranthus spinosus	afr	unfilling	9.63	1
Amaranthus spinosus	afr	expansion	10.01	1
Amaranthus spinosus	afr	abandonment	6.03	1
Amaranthus spinosus	afr	pioneering	0.17	1
Amaranthus spinosus	ate	stability	54.81	1
Amaranthus spinosus	ate	unfilling	0.34	1
Amaranthus spinosus	ate	expansion	4.32	1
Amaranthus spinosus	ate	abandonment	40.53	1
Amaranthus spinosus	ate	pioneering	0	1
Amaranthus spinosus	atr	stability	92.88	1
Amaranthus spinosus	atr	unfilling	4.31	1
Amaranthus spinosus	atr	expansion	2.58	1
Amaranthus spinosus	atr	abandonment	0.21	1
Amaranthus spinosus	atr	pioneering	0.03	1
Amaranthus spinosus	aus	stability	71.6	1
Amaranthus spinosus	aus	unfilling	15.1	1
Amaranthus spinosus	aus	expansion	0.04	1
Amaranthus spinosus	aus	abandonment	13.26	1
Amaranthus spinosus	aus	pioneering	0	1
Amaranthus spinosus	pac	stability	37.77	1
Amaranthus spinosus	pac	unfilling	39.34	1
Amaranthus spinosus	pac	expansion	0	1
Amaranthus spinosus	pac	abandonment	22.89	1
Amaranthus spinosus	pac	pioneering	0	1
Amaranthus viridis	afr	stability	88.47	1
Amaranthus viridis	afr	unfilling	0.37	1
Amaranthus viridis	afr	expansion	3.1	1
Amaranthus viridis	afr	abandonment	7.66	1
Amaranthus viridis	afr	pioneering	0.4	1
Amaranthus viridis	ate	stability	66	1
Amaranthus viridis	ate	unfilling	3.95	1
Amaranthus viridis	ate	expansion	7.63	1
Amaranthus viridis	ate	abandonment	22.42	1
Amaranthus viridis	ate	pioneering	0	1
Amaranthus viridis	atr	stability	89.66	1
Amaranthus viridis	atr	unfilling	1.05	1
Amaranthus viridis	atr	expansion	8.15	1
Amaranthus viridis	atr	abandonment	0	1
Amaranthus viridis	atr	pioneering	1.14	1
Amaranthus viridis	aus	stability	82.11	1
Amaranthus viridis	aus	unfilling	1.48	1
Amaranthus viridis	aus	expansion	1.23	1
Amaranthus viridis	aus	abandonment	15.18	1
Amaranthus viridis	aus	pioneering	0	1
Amaranthus viridis	eur	stability	17.54	1
Amaranthus viridis	eur	unfilling	3.04	1
Amaranthus viridis	eur	expansion	3.95	1
Amaranthus viridis	eur	abandonment	75.47	1
Amaranthus viridis	eur	pioneering	0	1
Amaranthus viridis	pac	stability	38.99	1
Amaranthus viridis	pac	unfilling	37.39	1
Amaranthus viridis	pac	expansion	0.04	1
Amaranthus viridis	pac	abandonment	23.58	1
Amaranthus viridis	pac	pioneering	0	1
Ananas comosus	afr	stability	64.36	1
Ananas comosus	afr	unfilling	8.47	1
Ananas comosus	afr	expansion	1.44	1
Ananas comosus	afr	abandonment	25.7	1
Ananas comosus	afr	pioneering	0.02	1
Ananas comosus	atr	stability	37.57	1
Ananas comosus	atr	unfilling	59.43	1
Ananas comosus	atr	expansion	0	1
Ananas comosus	atr	abandonment	3	1
Ananas comosus	atr	pioneering	0	1
Ananas comosus	nam	stability	65.44	1
Ananas comosus	nam	unfilling	17.46	1
Ananas comosus	nam	expansion	0.32	1
Ananas comosus	nam	abandonment	16.78	1
Ananas comosus	nam	pioneering	0	1
Ananas comosus	pac	stability	29.7	1
Ananas comosus	pac	unfilling	1.93	1
Ananas comosus	pac	expansion	0	1
Ananas comosus	pac	abandonment	68.38	1
Ananas comosus	pac	pioneering	0	1
Ananas comosus	sam	stability	88.79	1
Ananas comosus	sam	unfilling	8.35	1
Ananas comosus	sam	expansion	2.08	1
Ananas comosus	sam	abandonment	0.78	1
Ananas comosus	sam	pioneering	0	1
Andropogon virginicus	ate	stability	53.29	1
Andropogon virginicus	ate	unfilling	24.08	1
Andropogon virginicus	ate	expansion	4.67	1
Andropogon virginicus	ate	abandonment	15.09	1
Andropogon virginicus	ate	pioneering	2.87	1
Andropogon virginicus	nam	stability	14.53	1
Andropogon virginicus	nam	unfilling	69.16	1
Andropogon virginicus	nam	expansion	2.87	1
Andropogon virginicus	nam	abandonment	13.45	1
Andropogon virginicus	nam	pioneering	0	1
Andropogon virginicus	pac	stability	24.22	1
Andropogon virginicus	pac	unfilling	18.84	1
Andropogon virginicus	pac	expansion	13.37	1
Andropogon virginicus	pac	abandonment	43.56	1
Andropogon virginicus	pac	pioneering	0	1
Annona muricata	afr	stability	72.69	1
Annona muricata	afr	unfilling	4.32	1
Annona muricata	afr	expansion	1.43	1
Annona muricata	afr	abandonment	21.56	1
Annona muricata	afr	pioneering	0	1
Annona muricata	atr	stability	78.35	1
Annona muricata	atr	unfilling	14.5	1
Annona muricata	atr	expansion	0.91	1
Annona muricata	atr	abandonment	6.24	1
Annona muricata	atr	pioneering	0	1
Annona muricata	nam	stability	24.33	1
Annona muricata	nam	unfilling	35.98	1
Annona muricata	nam	expansion	0.15	1
Annona muricata	nam	abandonment	39.54	1
Annona muricata	nam	pioneering	0	1
Annona muricata	pac	stability	68.87	1
Annona muricata	pac	unfilling	21.44	1
Annona muricata	pac	expansion	0.84	1
Annona muricata	pac	abandonment	8.85	1
Annona muricata	pac	pioneering	0	1
Annona muricata	sam	stability	87.61	1
Annona muricata	sam	unfilling	7.26	1
Annona muricata	sam	expansion	0.25	1
Annona muricata	sam	abandonment	4.88	1
Annona muricata	sam	pioneering	0	1
Anthoxanthum odoratum	aus	stability	76.67	1
Anthoxanthum odoratum	aus	unfilling	3.73	1
Anthoxanthum odoratum	aus	expansion	0.74	1
Anthoxanthum odoratum	aus	abandonment	18.86	1
Anthoxanthum odoratum	aus	pioneering	0	1
Anthoxanthum odoratum	nam	stability	96.64	1
Anthoxanthum odoratum	nam	unfilling	2.75	1
Anthoxanthum odoratum	nam	expansion	0.46	1
Anthoxanthum odoratum	nam	abandonment	0.14	1
Anthoxanthum odoratum	nam	pioneering	0	1
Anthoxanthum odoratum	pac	stability	7.05	1
Anthoxanthum odoratum	pac	unfilling	1.47	1
Anthoxanthum odoratum	pac	expansion	14.96	1
Anthoxanthum odoratum	pac	abandonment	76.09	1
Anthoxanthum odoratum	pac	pioneering	0.43	1
Anthoxanthum odoratum	sam	stability	45.02	1
Anthoxanthum odoratum	sam	unfilling	28.04	1
Anthoxanthum odoratum	sam	expansion	23.93	1
Anthoxanthum odoratum	sam	abandonment	2.45	1
Anthoxanthum odoratum	sam	pioneering	0.56	1
Antigonon leptopus	afr	stability	74.96	1
Antigonon leptopus	afr	unfilling	8.17	1
Antigonon leptopus	afr	expansion	5.29	1
Antigonon leptopus	afr	abandonment	11.57	1
Antigonon leptopus	afr	pioneering	0	1
Antigonon leptopus	ate	stability	32.98	1
Antigonon leptopus	ate	unfilling	28.4	1
Antigonon leptopus	ate	expansion	0.72	1
Antigonon leptopus	ate	abandonment	37.9	1
Antigonon leptopus	ate	pioneering	0	1
Antigonon leptopus	atr	stability	85.74	1
Antigonon leptopus	atr	unfilling	8.71	1
Antigonon leptopus	atr	expansion	4.06	1
Antigonon leptopus	atr	abandonment	1.28	1
Antigonon leptopus	atr	pioneering	0.22	1
Antigonon leptopus	aus	stability	79.14	1
Antigonon leptopus	aus	unfilling	15.43	1
Antigonon leptopus	aus	expansion	0.16	1
Antigonon leptopus	aus	abandonment	5.27	1
Antigonon leptopus	aus	pioneering	0	1
Antigonon leptopus	nam	stability	39.98	1
Antigonon leptopus	nam	unfilling	6.53	1
Antigonon leptopus	nam	expansion	0.16	1
Antigonon leptopus	nam	abandonment	53.32	1
Antigonon leptopus	nam	pioneering	0	1
Antigonon leptopus	pac	stability	39.62	1
Antigonon leptopus	pac	unfilling	10.05	1
Antigonon leptopus	pac	expansion	1	1
Antigonon leptopus	pac	abandonment	49.33	1
Antigonon leptopus	pac	pioneering	0	1
Antigonon leptopus	sam	stability	78.84	1
Antigonon leptopus	sam	unfilling	14.02	1
Antigonon leptopus	sam	expansion	3.46	1
Antigonon leptopus	sam	abandonment	3.67	1
Antigonon leptopus	sam	pioneering	0.01	1
Ardisia crenata	afr	stability	63.25	1
Ardisia crenata	afr	unfilling	29.24	1
Ardisia crenata	afr	expansion	0.26	1
Ardisia crenata	afr	abandonment	7.25	1
Ardisia crenata	afr	pioneering	0	1
Ardisia crenata	aus	stability	44.39	1
Ardisia crenata	aus	unfilling	39.12	1
Ardisia crenata	aus	expansion	0	1
Ardisia crenata	aus	abandonment	16.48	1
Ardisia crenata	aus	pioneering	0	1
Ardisia crenata	nam	stability	7.38	1
Ardisia crenata	nam	unfilling	3.52	1
Ardisia crenata	nam	expansion	0.67	1
Ardisia crenata	nam	abandonment	88.42	1
Ardisia crenata	nam	pioneering	0.01	1
Ardisia crenata	pac	stability	50.73	1
Ardisia crenata	pac	unfilling	43.74	1
Ardisia crenata	pac	expansion	0.15	1
Ardisia crenata	pac	abandonment	5.38	1
Ardisia crenata	pac	pioneering	0	1
Ardisia elliptica	aus	stability	22.56	1
Ardisia elliptica	aus	unfilling	14.84	1
Ardisia elliptica	aus	expansion	0	1
Ardisia elliptica	aus	abandonment	62.6	1
Ardisia elliptica	aus	pioneering	0	1
Ardisia elliptica	pac	stability	53.01	1
Ardisia elliptica	pac	unfilling	10.32	1
Ardisia elliptica	pac	expansion	0.95	1
Ardisia elliptica	pac	abandonment	35.72	1
Ardisia elliptica	pac	pioneering	0	1
Ardisia elliptica	sam	stability	24.98	1
Ardisia elliptica	sam	unfilling	27.67	1
Ardisia elliptica	sam	expansion	0	1
Ardisia elliptica	sam	abandonment	47.34	1
Ardisia elliptica	sam	pioneering	0	1
Argemone mexicana	afr	stability	92.8	1
Argemone mexicana	afr	unfilling	0.52	1
Argemone mexicana	afr	expansion	5.5	1
Argemone mexicana	afr	abandonment	0.12	1
Argemone mexicana	afr	pioneering	1.07	1
Argemone mexicana	ate	stability	92.72	1
Argemone mexicana	ate	unfilling	1.32	1
Argemone mexicana	ate	expansion	3.52	1
Argemone mexicana	ate	abandonment	1.2	1
Argemone mexicana	ate	pioneering	1.24	1
Argemone mexicana	atr	stability	90.12	1
Argemone mexicana	atr	unfilling	8.68	1
Argemone mexicana	atr	expansion	1.18	1
Argemone mexicana	atr	abandonment	0	1
Argemone mexicana	atr	pioneering	0.01	1
Argemone mexicana	aus	stability	44.87	1
Argemone mexicana	aus	unfilling	33.8	1
Argemone mexicana	aus	expansion	0.03	1
Argemone mexicana	aus	abandonment	21.3	1
Argemone mexicana	aus	pioneering	0	1
Argemone mexicana	eur	stability	1.12	1
Argemone mexicana	eur	unfilling	6.28	1
Argemone mexicana	eur	expansion	8.67	1
Argemone mexicana	eur	abandonment	83.92	1
Argemone mexicana	eur	pioneering	0	1
Argemone mexicana	pac	stability	46.51	1
Argemone mexicana	pac	unfilling	21.52	1
Argemone mexicana	pac	expansion	4.58	1
Argemone mexicana	pac	abandonment	27.3	1
Argemone mexicana	pac	pioneering	0.09	1
Argemone mexicana	sam	stability	92.01	1
Argemone mexicana	sam	unfilling	5.22	1
Argemone mexicana	sam	expansion	2	1
Argemone mexicana	sam	abandonment	0.56	1
Argemone mexicana	sam	pioneering	0.21	1
Artocarpus altilis	afr	stability	54.95	1
Artocarpus altilis	afr	unfilling	3.94	1
Artocarpus altilis	afr	expansion	0.31	1
Artocarpus altilis	afr	abandonment	40.81	1
Artocarpus altilis	afr	pioneering	0	1
Artocarpus altilis	atr	stability	84.4	1
Artocarpus altilis	atr	unfilling	9.8	1
Artocarpus altilis	atr	expansion	5.05	1
Artocarpus altilis	atr	abandonment	0.75	1
Artocarpus altilis	atr	pioneering	0	1
Artocarpus altilis	pac	stability	75.39	1
Artocarpus altilis	pac	unfilling	7.9	1
Artocarpus altilis	pac	expansion	0	1
Artocarpus altilis	pac	abandonment	16.71	1
Artocarpus altilis	pac	pioneering	0	1
Artocarpus altilis	sam	stability	89.77	1
Artocarpus altilis	sam	unfilling	6.47	1
Artocarpus altilis	sam	expansion	1.65	1
Artocarpus altilis	sam	abandonment	2.12	1
Artocarpus altilis	sam	pioneering	0	1
Arundina graminifolia	pac	stability	72.27	1
Arundina graminifolia	pac	unfilling	9.71	1
Arundina graminifolia	pac	expansion	0	1
Arundina graminifolia	pac	abandonment	18.01	1
Arundina graminifolia	pac	pioneering	0	1
Arundina graminifolia	sam	stability	50.81	1
Arundina graminifolia	sam	unfilling	6.07	1
Arundina graminifolia	sam	expansion	0.04	1
Arundina graminifolia	sam	abandonment	43.08	1
Arundina graminifolia	sam	pioneering	0	1
Arundo donax	afr	stability	74.27	1
Arundo donax	afr	unfilling	22.25	1
Arundo donax	afr	expansion	0.13	1
Arundo donax	afr	abandonment	3.35	1
Arundo donax	afr	pioneering	0	1
Arundo donax	ate	stability	58.15	1
Arundo donax	ate	unfilling	33.72	1
Arundo donax	ate	expansion	0.13	1
Arundo donax	ate	abandonment	8	1
Arundo donax	ate	pioneering	0	1
Arundo donax	aus	stability	88.38	1
Arundo donax	aus	unfilling	5.72	1
Arundo donax	aus	expansion	1.46	1
Arundo donax	aus	abandonment	4.44	1
Arundo donax	aus	pioneering	0	1
Arundo donax	eur	stability	88.43	1
Arundo donax	eur	unfilling	2.32	1
Arundo donax	eur	expansion	0.1	1
Arundo donax	eur	abandonment	9.15	1
Arundo donax	eur	pioneering	0	1
Arundo donax	nam	stability	92.23	1
Arundo donax	nam	unfilling	4.64	1
Arundo donax	nam	expansion	1.89	1
Arundo donax	nam	abandonment	1.24	1
Arundo donax	nam	pioneering	0	1
Arundo donax	pac	stability	6.29	1
Arundo donax	pac	unfilling	7.82	1
Arundo donax	pac	expansion	0.43	1
Arundo donax	pac	abandonment	85.46	1
Arundo donax	pac	pioneering	0	1
Arundo donax	sam	stability	92.25	1
Arundo donax	sam	unfilling	5.75	1
Arundo donax	sam	expansion	1.79	1
Arundo donax	sam	abandonment	0.18	1
Arundo donax	sam	pioneering	0.03	1
Asclepias curassavica	afr	stability	95.92	1
Asclepias curassavica	afr	unfilling	2.35	1
Asclepias curassavica	afr	expansion	0.28	1
Asclepias curassavica	afr	abandonment	1.45	1
Asclepias curassavica	afr	pioneering	0	1
Asclepias curassavica	ate	stability	88.32	1
Asclepias curassavica	ate	unfilling	3.55	1
Asclepias curassavica	ate	expansion	0.5	1
Asclepias curassavica	ate	abandonment	7.45	1
Asclepias curassavica	ate	pioneering	0.19	1
Asclepias curassavica	atr	stability	94.68	1
Asclepias curassavica	atr	unfilling	1.49	1
Asclepias curassavica	atr	expansion	2.69	1
Asclepias curassavica	atr	abandonment	0.04	1
Asclepias curassavica	atr	pioneering	1.1	1
Asclepias curassavica	aus	stability	77.33	1
Asclepias curassavica	aus	unfilling	12.57	1
Asclepias curassavica	aus	expansion	0	1
Asclepias curassavica	aus	abandonment	10.09	1
Asclepias curassavica	aus	pioneering	0	1
Asclepias curassavica	eur	stability	11.62	1
Asclepias curassavica	eur	unfilling	2.44	1
Asclepias curassavica	eur	expansion	0.05	1
Asclepias curassavica	eur	abandonment	85.88	1
Asclepias curassavica	eur	pioneering	0	1
Asclepias curassavica	nam	stability	53.7	1
Asclepias curassavica	nam	unfilling	6.08	1
Asclepias curassavica	nam	expansion	0.07	1
Asclepias curassavica	nam	abandonment	40.15	1
Asclepias curassavica	nam	pioneering	0	1
Asclepias curassavica	pac	stability	83.67	1
Asclepias curassavica	pac	unfilling	5.63	1
Asclepias curassavica	pac	expansion	0.54	1
Asclepias curassavica	pac	abandonment	10.15	1
Asclepias curassavica	pac	pioneering	0	1
Asclepias curassavica	sam	stability	48.54	1
Asclepias curassavica	sam	unfilling	19.82	1
Asclepias curassavica	sam	expansion	0	1
Asclepias curassavica	sam	abandonment	31.64	1
Asclepias curassavica	sam	pioneering	0	1
Asparagus aethiopicus	aus	stability	64.53	1
Asparagus aethiopicus	aus	unfilling	34.05	1
Asparagus aethiopicus	aus	expansion	0.02	1
Asparagus aethiopicus	aus	abandonment	1.4	1
Asparagus aethiopicus	aus	pioneering	0	1
Asparagus aethiopicus	nam	stability	76.8	1
Asparagus aethiopicus	nam	unfilling	15.17	1
Asparagus aethiopicus	nam	expansion	0.3	1
Asparagus aethiopicus	nam	abandonment	7.73	1
Asparagus aethiopicus	nam	pioneering	0	1
Asparagus aethiopicus	pac	stability	10.06	1
Asparagus aethiopicus	pac	unfilling	55.2	1
Asparagus aethiopicus	pac	expansion	0.73	1
Asparagus aethiopicus	pac	abandonment	34.01	1
Asparagus aethiopicus	pac	pioneering	0	1
Asparagus setaceus	aus	stability	71.47	1
Asparagus setaceus	aus	unfilling	24.06	1
Asparagus setaceus	aus	expansion	1.96	1
Asparagus setaceus	aus	abandonment	2.51	1
Asparagus setaceus	aus	pioneering	0	1
Asparagus setaceus	nam	stability	56.23	1
Asparagus setaceus	nam	unfilling	27.99	1
Asparagus setaceus	nam	expansion	0	1
Asparagus setaceus	nam	abandonment	15.78	1
Asparagus setaceus	nam	pioneering	0	1
Asparagus setaceus	pac	stability	39.25	1
Asparagus setaceus	pac	unfilling	43.18	1
Asparagus setaceus	pac	expansion	0.52	1
Asparagus setaceus	pac	abandonment	17.06	1
Asparagus setaceus	pac	pioneering	0	1
Asparagus setaceus	sam	stability	88.73	1
Asparagus setaceus	sam	unfilling	5.23	1
Asparagus setaceus	sam	expansion	4.79	1
Asparagus setaceus	sam	abandonment	1.25	1
Asparagus setaceus	sam	pioneering	0	1
Asystasia gangetica	afr	stability	42.76	1
Asystasia gangetica	afr	unfilling	26.82	1
Asystasia gangetica	afr	expansion	2.13	1
Asystasia gangetica	afr	abandonment	28.18	1
Asystasia gangetica	afr	pioneering	0.11	1
Asystasia gangetica	atr	stability	25.27	1
Asystasia gangetica	atr	unfilling	13.44	1
Asystasia gangetica	atr	expansion	0	1
Asystasia gangetica	atr	abandonment	61.3	1
Asystasia gangetica	atr	pioneering	0	1
Asystasia gangetica	nam	stability	12.96	1
Asystasia gangetica	nam	unfilling	2.39	1
Asystasia gangetica	nam	expansion	0	1
Asystasia gangetica	nam	abandonment	84.65	1
Asystasia gangetica	nam	pioneering	0	1
Asystasia gangetica	pac	stability	49.95	1
Asystasia gangetica	pac	unfilling	21.97	1
Asystasia gangetica	pac	expansion	0.14	1
Asystasia gangetica	pac	abandonment	27.94	1
Asystasia gangetica	pac	pioneering	0	1
Asystasia gangetica	sam	stability	88.27	1
Asystasia gangetica	sam	unfilling	6.57	1
Asystasia gangetica	sam	expansion	0.24	1
Asystasia gangetica	sam	abandonment	4.92	1
Asystasia gangetica	sam	pioneering	0.01	1
Axonopus compressus	afr	stability	70.23	1
Axonopus compressus	afr	unfilling	18.03	1
Axonopus compressus	afr	expansion	0	1
Axonopus compressus	afr	abandonment	11.74	1
Axonopus compressus	afr	pioneering	0	1
Axonopus compressus	ate	stability	42.23	1
Axonopus compressus	ate	unfilling	34.4	1
Axonopus compressus	ate	expansion	0.02	1
Axonopus compressus	ate	abandonment	23.35	1
Axonopus compressus	ate	pioneering	0	1
Axonopus compressus	atr	stability	38.78	1
Axonopus compressus	atr	unfilling	56.57	1
Axonopus compressus	atr	expansion	0.03	1
Axonopus compressus	atr	abandonment	4.61	1
Axonopus compressus	atr	pioneering	0	1
Axonopus compressus	aus	stability	77.87	1
Axonopus compressus	aus	unfilling	2.34	1
Axonopus compressus	aus	expansion	0.19	1
Axonopus compressus	aus	abandonment	19.6	1
Axonopus compressus	aus	pioneering	0	1
Axonopus compressus	pac	stability	69.02	1
Axonopus compressus	pac	unfilling	19.75	1
Axonopus compressus	pac	expansion	0.12	1
Axonopus compressus	pac	abandonment	11.12	1
Axonopus compressus	pac	pioneering	0	1
Axonopus fissifolius	afr	stability	43.56	1
Axonopus fissifolius	afr	unfilling	16.55	1
Axonopus fissifolius	afr	expansion	0	1
Axonopus fissifolius	afr	abandonment	39.89	1
Axonopus fissifolius	afr	pioneering	0	1
Axonopus fissifolius	ate	stability	56.02	1
Axonopus fissifolius	ate	unfilling	20.28	1
Axonopus fissifolius	ate	expansion	0.13	1
Axonopus fissifolius	ate	abandonment	23.58	1
Axonopus fissifolius	ate	pioneering	0	1
Axonopus fissifolius	aus	stability	71.43	1
Axonopus fissifolius	aus	unfilling	20.31	1
Axonopus fissifolius	aus	expansion	0.05	1
Axonopus fissifolius	aus	abandonment	8.21	1
Axonopus fissifolius	aus	pioneering	0	1
Axonopus fissifolius	pac	stability	48.45	1
Axonopus fissifolius	pac	unfilling	26.59	1
Axonopus fissifolius	pac	expansion	0.11	1
Axonopus fissifolius	pac	abandonment	24.85	1
Axonopus fissifolius	pac	pioneering	0	1
Azolla filiculoides	afr	stability	82.86	1
Azolla filiculoides	afr	unfilling	7.86	1
Azolla filiculoides	afr	expansion	0.36	1
Azolla filiculoides	afr	abandonment	8.91	1
Azolla filiculoides	afr	pioneering	0	1
Azolla filiculoides	ate	stability	83.31	1
Azolla filiculoides	ate	unfilling	1.17	1
Azolla filiculoides	ate	expansion	12.34	1
Azolla filiculoides	ate	abandonment	3.15	1
Azolla filiculoides	ate	pioneering	0.03	1
Azolla filiculoides	eur	stability	60.03	1
Azolla filiculoides	eur	unfilling	19.4	1
Azolla filiculoides	eur	expansion	0.03	1
Azolla filiculoides	eur	abandonment	20.53	1
Azolla filiculoides	eur	pioneering	0	1
Azolla filiculoides	pac	stability	16.02	1
Azolla filiculoides	pac	unfilling	15.27	1
Azolla filiculoides	pac	expansion	3.87	1
Azolla filiculoides	pac	abandonment	64.84	1
Azolla filiculoides	pac	pioneering	0	1
Bambusa vulgaris	afr	stability	64.02	1
Bambusa vulgaris	afr	unfilling	13.41	1
Bambusa vulgaris	afr	expansion	1.33	1
Bambusa vulgaris	afr	abandonment	21.21	1
Bambusa vulgaris	afr	pioneering	0.04	1
Bambusa vulgaris	atr	stability	73.74	1
Bambusa vulgaris	atr	unfilling	13.86	1
Bambusa vulgaris	atr	expansion	2.7	1
Bambusa vulgaris	atr	abandonment	8.47	1
Bambusa vulgaris	atr	pioneering	1.24	1
Bambusa vulgaris	nam	stability	67.17	1
Bambusa vulgaris	nam	unfilling	13.02	1
Bambusa vulgaris	nam	expansion	0.02	1
Bambusa vulgaris	nam	abandonment	19.79	1
Bambusa vulgaris	nam	pioneering	0	1
Bambusa vulgaris	pac	stability	47.16	1
Bambusa vulgaris	pac	unfilling	13.46	1
Bambusa vulgaris	pac	expansion	3.67	1
Bambusa vulgaris	pac	abandonment	35.72	1
Bambusa vulgaris	pac	pioneering	0	1
Bambusa vulgaris	sam	stability	73.35	1
Bambusa vulgaris	sam	unfilling	14.24	1
Bambusa vulgaris	sam	expansion	0.61	1
Bambusa vulgaris	sam	abandonment	11.79	1
Bambusa vulgaris	sam	pioneering	0	1
Barleria repens	aus	stability	56.89	1
Barleria repens	aus	unfilling	25.36	1
Barleria repens	aus	expansion	8.35	1
Barleria repens	aus	abandonment	8.68	1
Barleria repens	aus	pioneering	0.72	1
Barleria repens	pac	stability	43.17	1
Barleria repens	pac	unfilling	25.62	1
Barleria repens	pac	expansion	7.3	1
Barleria repens	pac	abandonment	2.12	1
Barleria repens	pac	pioneering	21.8	1
Bauhinia monandra	afr	stability	85.42	1
Bauhinia monandra	afr	unfilling	5.94	1
Bauhinia monandra	afr	expansion	3.61	1
Bauhinia monandra	afr	abandonment	5.03	1
Bauhinia monandra	afr	pioneering	0	1
Bauhinia monandra	aus	stability	71.46	1
Bauhinia monandra	aus	unfilling	13.56	1
Bauhinia monandra	aus	expansion	0.9	1
Bauhinia monandra	aus	abandonment	14.07	1
Bauhinia monandra	aus	pioneering	0	1
Bauhinia monandra	nam	stability	56.02	1
Bauhinia monandra	nam	unfilling	36.13	1
Bauhinia monandra	nam	expansion	0.53	1
Bauhinia monandra	nam	abandonment	6.99	1
Bauhinia monandra	nam	pioneering	0.32	1
Bauhinia monandra	pac	stability	58.84	1
Bauhinia monandra	pac	unfilling	29.24	1
Bauhinia monandra	pac	expansion	4.62	1
Bauhinia monandra	pac	abandonment	7.3	1
Bauhinia monandra	pac	pioneering	0	1
Bauhinia monandra	sam	stability	87.43	1
Bauhinia monandra	sam	unfilling	1.69	1
Bauhinia monandra	sam	expansion	10.83	1
Bauhinia monandra	sam	abandonment	0.04	1
Bauhinia monandra	sam	pioneering	0.01	1
Begonia hirtella	atr	stability	29.57	1
Begonia hirtella	atr	unfilling	20.33	1
Begonia hirtella	atr	expansion	1.49	1
Begonia hirtella	atr	abandonment	48.61	1
Begonia hirtella	atr	pioneering	0	1
Begonia hirtella	pac	stability	61.58	1
Begonia hirtella	pac	unfilling	33.86	1
Begonia hirtella	pac	expansion	1	1
Begonia hirtella	pac	abandonment	3.56	1
Begonia hirtella	pac	pioneering	0	1
Bidens pilosa	afr	stability	90.53	1
Bidens pilosa	afr	unfilling	4.09	1
Bidens pilosa	afr	expansion	0.14	1
Bidens pilosa	afr	abandonment	5.25	1
Bidens pilosa	afr	pioneering	0	1
Bidens pilosa	ate	stability	86.83	1
Bidens pilosa	ate	unfilling	6.48	1
Bidens pilosa	ate	expansion	0.4	1
Bidens pilosa	ate	abandonment	6.3	1
Bidens pilosa	ate	pioneering	0	1
Bidens pilosa	atr	stability	89.01	1
Bidens pilosa	atr	unfilling	3.89	1
Bidens pilosa	atr	expansion	5.08	1
Bidens pilosa	atr	abandonment	1.07	1
Bidens pilosa	atr	pioneering	0.95	1
Bidens pilosa	aus	stability	84.86	1
Bidens pilosa	aus	unfilling	7.49	1
Bidens pilosa	aus	expansion	0	1
Bidens pilosa	aus	abandonment	7.65	1
Bidens pilosa	aus	pioneering	0	1
Bidens pilosa	eur	stability	46.13	1
Bidens pilosa	eur	unfilling	1.68	1
Bidens pilosa	eur	expansion	0.03	1
Bidens pilosa	eur	abandonment	52.17	1
Bidens pilosa	eur	pioneering	0	1
Bidens pilosa	nam	stability	70.25	1
Bidens pilosa	nam	unfilling	1	1
Bidens pilosa	nam	expansion	0.05	1
Bidens pilosa	nam	abandonment	28.7	1
Bidens pilosa	nam	pioneering	0	1
Bidens pilosa	pac	stability	50.53	1
Bidens pilosa	pac	unfilling	28.97	1
Bidens pilosa	pac	expansion	0	1
Bidens pilosa	pac	abandonment	20.5	1
Bidens pilosa	pac	pioneering	0	1
Bidens pilosa	sam	stability	77.19	1
Bidens pilosa	sam	unfilling	20.45	1
Bidens pilosa	sam	expansion	0.16	1
Bidens pilosa	sam	abandonment	2.19	1
Bidens pilosa	sam	pioneering	0	1
Bixa orellana	afr	stability	90.37	1
Bixa orellana	afr	unfilling	4.16	1
Bixa orellana	afr	expansion	0.62	1
Bixa orellana	afr	abandonment	4.79	1
Bixa orellana	afr	pioneering	0.06	1
Bixa orellana	ate	stability	35.95	1
Bixa orellana	ate	unfilling	14.07	1
Bixa orellana	ate	expansion	0	1
Bixa orellana	ate	abandonment	49.98	1
Bixa orellana	ate	pioneering	0	1
Bixa orellana	atr	stability	70.84	1
Bixa orellana	atr	unfilling	7.95	1
Bixa orellana	atr	expansion	15.18	1
Bixa orellana	atr	abandonment	1.47	1
Bixa orellana	atr	pioneering	4.55	1
Bixa orellana	pac	stability	83.41	1
Bixa orellana	pac	unfilling	4.91	1
Bixa orellana	pac	expansion	0	1
Bixa orellana	pac	abandonment	11.68	1
Bixa orellana	pac	pioneering	0	1
Bixa orellana	sam	stability	88.72	1
Bixa orellana	sam	unfilling	9.21	1
Bixa orellana	sam	expansion	1.34	1
Bixa orellana	sam	abandonment	0.73	1
Bixa orellana	sam	pioneering	0.02	1
Boerhavia coccinea	afr	stability	63.08	1
Boerhavia coccinea	afr	unfilling	26.19	1
Boerhavia coccinea	afr	expansion	3.74	1
Boerhavia coccinea	afr	abandonment	6.66	1
Boerhavia coccinea	afr	pioneering	0.33	1
Boerhavia coccinea	ate	stability	5.04	1
Boerhavia coccinea	ate	unfilling	50.36	1
Boerhavia coccinea	ate	expansion	0	1
Boerhavia coccinea	ate	abandonment	44.59	1
Boerhavia coccinea	ate	pioneering	0	1
Boerhavia coccinea	aus	stability	59.94	1
Boerhavia coccinea	aus	unfilling	19.61	1
Boerhavia coccinea	aus	expansion	0	1
Boerhavia coccinea	aus	abandonment	20.45	1
Boerhavia coccinea	aus	pioneering	0	1
Boerhavia coccinea	pac	stability	11.38	1
Boerhavia coccinea	pac	unfilling	28.74	1
Boerhavia coccinea	pac	expansion	0	1
Boerhavia coccinea	pac	abandonment	59.88	1
Boerhavia coccinea	pac	pioneering	0	1
Boerhavia coccinea	sam	stability	33.87	1
Boerhavia coccinea	sam	unfilling	6.06	1
Boerhavia coccinea	sam	expansion	0.06	1
Boerhavia coccinea	sam	abandonment	60	1
Boerhavia coccinea	sam	pioneering	0	1
Bothriochloa pertusa	nam	stability	81.07	1
Bothriochloa pertusa	nam	unfilling	13.38	1
Bothriochloa pertusa	nam	expansion	2.89	1
Bothriochloa pertusa	nam	abandonment	2.66	1
Bothriochloa pertusa	nam	pioneering	0	1
Bothriochloa pertusa	pac	stability	22.87	1
Bothriochloa pertusa	pac	unfilling	21.08	1
Bothriochloa pertusa	pac	expansion	1.3	1
Bothriochloa pertusa	pac	abandonment	54.76	1
Bothriochloa pertusa	pac	pioneering	0	1
Bothriochloa pertusa	sam	stability	48	1
Bothriochloa pertusa	sam	unfilling	37.03	1
Bothriochloa pertusa	sam	expansion	0.76	1
Bothriochloa pertusa	sam	abandonment	14.21	1
Bothriochloa pertusa	sam	pioneering	0	1
Breynia disticha	afr	stability	60.04	1
Breynia disticha	afr	unfilling	0.07	1
Breynia disticha	afr	expansion	28.99	1
Breynia disticha	afr	abandonment	10.89	1
Breynia disticha	afr	pioneering	0.02	1
Breynia disticha	pac	stability	95.1	1
Breynia disticha	pac	unfilling	3.16	1
Breynia disticha	pac	expansion	1.63	1
Breynia disticha	pac	abandonment	0.03	1
Breynia disticha	pac	pioneering	0.07	1
Breynia disticha	sam	stability	81.99	1
Breynia disticha	sam	unfilling	3.93	1
Breynia disticha	sam	expansion	12.81	1
Breynia disticha	sam	abandonment	0	1
Breynia disticha	sam	pioneering	1.27	1
Bromus catharticus	afr	stability	62.98	1
Bromus catharticus	afr	unfilling	3.51	1
Bromus catharticus	afr	expansion	0.1	1
Bromus catharticus	afr	abandonment	33.41	1
Bromus catharticus	afr	pioneering	0	1
Bromus catharticus	ate	stability	91.34	1
Bromus catharticus	ate	unfilling	6.6	1
Bromus catharticus	ate	expansion	0.67	1
Bromus catharticus	ate	abandonment	1.39	1
Bromus catharticus	ate	pioneering	0	1
Bromus catharticus	aus	stability	62.33	1
Bromus catharticus	aus	unfilling	19.86	1
Bromus catharticus	aus	expansion	0.03	1
Bromus catharticus	aus	abandonment	17.78	1
Bromus catharticus	aus	pioneering	0	1
Bromus catharticus	eur	stability	58.67	1
Bromus catharticus	eur	unfilling	18.13	1
Bromus catharticus	eur	expansion	0.07	1
Bromus catharticus	eur	abandonment	23.13	1
Bromus catharticus	eur	pioneering	0	1
Bromus catharticus	nam	stability	71.58	1
Bromus catharticus	nam	unfilling	22.12	1
Bromus catharticus	nam	expansion	1	1
Bromus catharticus	nam	abandonment	5.3	1
Bromus catharticus	nam	pioneering	0	1
Bromus catharticus	pac	stability	44.46	1
Bromus catharticus	pac	unfilling	27.75	1
Bromus catharticus	pac	expansion	0.1	1
Bromus catharticus	pac	abandonment	27.69	1
Bromus catharticus	pac	pioneering	0	1
Broussonetia papyrifera	atr	stability	72.63	1
Broussonetia papyrifera	atr	unfilling	12.63	1
Broussonetia papyrifera	atr	expansion	12.8	1
Broussonetia papyrifera	atr	abandonment	0.5	1
Broussonetia papyrifera	atr	pioneering	1.43	1
Broussonetia papyrifera	aus	stability	39.47	1
Broussonetia papyrifera	aus	unfilling	50.43	1
Broussonetia papyrifera	aus	expansion	0.25	1
Broussonetia papyrifera	aus	abandonment	9.85	1
Broussonetia papyrifera	aus	pioneering	0	1
Broussonetia papyrifera	eur	stability	31.65	1
Broussonetia papyrifera	eur	unfilling	5.87	1
Broussonetia papyrifera	eur	expansion	0.03	1
Broussonetia papyrifera	eur	abandonment	62.45	1
Broussonetia papyrifera	eur	pioneering	0	1
Broussonetia papyrifera	nam	stability	25.84	1
Broussonetia papyrifera	nam	unfilling	14.62	1
Broussonetia papyrifera	nam	expansion	1.58	1
Broussonetia papyrifera	nam	abandonment	57.96	1
Broussonetia papyrifera	nam	pioneering	0.01	1
Broussonetia papyrifera	pac	stability	68.29	1
Broussonetia papyrifera	pac	unfilling	12.6	1
Broussonetia papyrifera	pac	expansion	2.43	1
Broussonetia papyrifera	pac	abandonment	16.68	1
Broussonetia papyrifera	pac	pioneering	0	1
Broussonetia papyrifera	sam	stability	31.18	1
Broussonetia papyrifera	sam	unfilling	38.27	1
Broussonetia papyrifera	sam	expansion	0	1
Broussonetia papyrifera	sam	abandonment	30.55	1
Broussonetia papyrifera	sam	pioneering	0	1
Cajanus cajan	afr	stability	64.32	1
Cajanus cajan	afr	unfilling	30.55	1
Cajanus cajan	afr	expansion	4.88	1
Cajanus cajan	afr	abandonment	0.25	1
Cajanus cajan	afr	pioneering	0	1
Cajanus cajan	ate	stability	27.17	1
Cajanus cajan	ate	unfilling	57.47	1
Cajanus cajan	ate	expansion	9.75	1
Cajanus cajan	ate	abandonment	5.61	1
Cajanus cajan	ate	pioneering	0.01	1
Cajanus cajan	atr	stability	67.75	1
Cajanus cajan	atr	unfilling	0.11	1
Cajanus cajan	atr	expansion	31.57	1
Cajanus cajan	atr	abandonment	0	1
Cajanus cajan	atr	pioneering	0.57	1
Cajanus cajan	aus	stability	13.74	1
Cajanus cajan	aus	unfilling	58.62	1
Cajanus cajan	aus	expansion	1.44	1
Cajanus cajan	aus	abandonment	26.2	1
Cajanus cajan	aus	pioneering	0	1
Cajanus cajan	nam	stability	48.21	1
Cajanus cajan	nam	unfilling	36.18	1
Cajanus cajan	nam	expansion	8.05	1
Cajanus cajan	nam	abandonment	7.56	1
Cajanus cajan	nam	pioneering	0	1
Cajanus cajan	pac	stability	7.15	1
Cajanus cajan	pac	unfilling	0.34	1
Cajanus cajan	pac	expansion	2.71	1
Cajanus cajan	pac	abandonment	89.79	1
Cajanus cajan	pac	pioneering	0.01	1
Cajanus cajan	sam	stability	49.55	1
Cajanus cajan	sam	unfilling	12.83	1
Cajanus cajan	sam	expansion	12.76	1
Cajanus cajan	sam	abandonment	24.85	1
Cajanus cajan	sam	pioneering	0	1
Calotropis gigantea	afr	stability	58.76	1
Calotropis gigantea	afr	unfilling	20.03	1
Calotropis gigantea	afr	expansion	0	1
Calotropis gigantea	afr	abandonment	21.21	1
Calotropis gigantea	afr	pioneering	0	1
Calotropis gigantea	atr	stability	31.83	1
Calotropis gigantea	atr	unfilling	19	1
Calotropis gigantea	atr	expansion	0	1
Calotropis gigantea	atr	abandonment	49.18	1
Calotropis gigantea	atr	pioneering	0	1
Calotropis gigantea	aus	stability	53.22	1
Calotropis gigantea	aus	unfilling	14.51	1
Calotropis gigantea	aus	expansion	0	1
Calotropis gigantea	aus	abandonment	32.27	1
Calotropis gigantea	aus	pioneering	0	1
Calotropis gigantea	pac	stability	27.53	1
Calotropis gigantea	pac	unfilling	9.6	1
Calotropis gigantea	pac	expansion	0.28	1
Calotropis gigantea	pac	abandonment	62.58	1
Calotropis gigantea	pac	pioneering	0	1
Calotropis gigantea	sam	stability	34.48	1
Calotropis gigantea	sam	unfilling	28.03	1
Calotropis gigantea	sam	expansion	0	1
Calotropis gigantea	sam	abandonment	37.49	1
Calotropis gigantea	sam	pioneering	0	1
Calotropis procera	afr	stability	55.16	1
Calotropis procera	afr	unfilling	24.35	1
Calotropis procera	afr	expansion	0	1
Calotropis procera	afr	abandonment	20.49	1
Calotropis procera	afr	pioneering	0	1
Calotropis procera	aus	stability	52.59	1
Calotropis procera	aus	unfilling	24.4	1
Calotropis procera	aus	expansion	0.02	1
Calotropis procera	aus	abandonment	23	1
Calotropis procera	aus	pioneering	0	1
Calotropis procera	nam	stability	42.41	1
Calotropis procera	nam	unfilling	35.25	1
Calotropis procera	nam	expansion	0.1	1
Calotropis procera	nam	abandonment	22.23	1
Calotropis procera	nam	pioneering	0	1
Calotropis procera	pac	stability	2.66	1
Calotropis procera	pac	unfilling	17.15	1
Calotropis procera	pac	expansion	0.19	1
Calotropis procera	pac	abandonment	80	1
Calotropis procera	pac	pioneering	0	1
Calotropis procera	sam	stability	34.32	1
Calotropis procera	sam	unfilling	7.87	1
Calotropis procera	sam	expansion	1.31	1
Calotropis procera	sam	abandonment	56.49	1
Calotropis procera	sam	pioneering	0	1
Calyptocarpus vialis	ate	stability	11.97	1
Calyptocarpus vialis	ate	unfilling	57.05	1
Calyptocarpus vialis	ate	expansion	2.57	1
Calyptocarpus vialis	ate	abandonment	28.4	1
Calyptocarpus vialis	ate	pioneering	0.01	1
Calyptocarpus vialis	atr	stability	60.91	1
Calyptocarpus vialis	atr	unfilling	18.69	1
Calyptocarpus vialis	atr	expansion	7.82	1
Calyptocarpus vialis	atr	abandonment	12.29	1
Calyptocarpus vialis	atr	pioneering	0.29	1
Calyptocarpus vialis	aus	stability	73.44	1
Calyptocarpus vialis	aus	unfilling	21.82	1
Calyptocarpus vialis	aus	expansion	0	1
Calyptocarpus vialis	aus	abandonment	4.74	1
Calyptocarpus vialis	aus	pioneering	0	1
Calyptocarpus vialis	nam	stability	21.06	1
Calyptocarpus vialis	nam	unfilling	31.24	1
Calyptocarpus vialis	nam	expansion	22.77	1
Calyptocarpus vialis	nam	abandonment	24.52	1
Calyptocarpus vialis	nam	pioneering	0.41	1
Calyptocarpus vialis	pac	stability	17.22	1
Calyptocarpus vialis	pac	unfilling	42.72	1
Calyptocarpus vialis	pac	expansion	0.36	1
Calyptocarpus vialis	pac	abandonment	39.69	1
Calyptocarpus vialis	pac	pioneering	0.01	1
Cananga odorata	afr	stability	57.22	1
Cananga odorata	afr	unfilling	17.9	1
Cananga odorata	afr	expansion	0.43	1
Cananga odorata	afr	abandonment	24.45	1
Cananga odorata	afr	pioneering	0	1
Cananga odorata	atr	stability	54.25	1
Cananga odorata	atr	unfilling	3.23	1
Cananga odorata	atr	expansion	9.78	1
Cananga odorata	atr	abandonment	30.3	1
Cananga odorata	atr	pioneering	2.44	1
Cananga odorata	pac	stability	57.34	1
Cananga odorata	pac	unfilling	11	1
Cananga odorata	pac	expansion	0	1
Cananga odorata	pac	abandonment	31.66	1
Cananga odorata	pac	pioneering	0	1
Cananga odorata	sam	stability	93.71	1
Cananga odorata	sam	unfilling	4.92	1
Cananga odorata	sam	expansion	0.94	1
Cananga odorata	sam	abandonment	0.37	1
Cananga odorata	sam	pioneering	0.06	1
Canna indica	afr	stability	93.38	1
Canna indica	afr	unfilling	3.89	1
Canna indica	afr	expansion	0.4	1
Canna indica	afr	abandonment	2.28	1
Canna indica	afr	pioneering	0.04	1
Canna indica	ate	stability	68.44	1
Canna indica	ate	unfilling	1.51	1
Canna indica	ate	expansion	11.75	1
Canna indica	ate	abandonment	18.29	1
Canna indica	ate	pioneering	0.01	1
Canna indica	atr	stability	82.81	1
Canna indica	atr	unfilling	7.89	1
Canna indica	atr	expansion	6.64	1
Canna indica	atr	abandonment	1.7	1
Canna indica	atr	pioneering	0.96	1
Canna indica	aus	stability	53.82	1
Canna indica	aus	unfilling	38.72	1
Canna indica	aus	expansion	0	1
Canna indica	aus	abandonment	7.45	1
Canna indica	aus	pioneering	0	1
Canna indica	eur	stability	25.91	1
Canna indica	eur	unfilling	0.72	1
Canna indica	eur	expansion	0.81	1
Canna indica	eur	abandonment	72.57	1
Canna indica	eur	pioneering	0	1
Canna indica	pac	stability	73.36	1
Canna indica	pac	unfilling	13.5	1
Canna indica	pac	expansion	3.05	1
Canna indica	pac	abandonment	10.09	1
Canna indica	pac	pioneering	0	1
Canna indica	sam	stability	77.75	1
Canna indica	sam	unfilling	6.92	1
Canna indica	sam	expansion	8.32	1
Canna indica	sam	abandonment	6.48	1
Canna indica	sam	pioneering	0.53	1
Capsicum annuum	afr	stability	84.83	1
Capsicum annuum	afr	unfilling	4.43	1
Capsicum annuum	afr	expansion	0.26	1
Capsicum annuum	afr	abandonment	10.47	1
Capsicum annuum	afr	pioneering	0.01	1
Capsicum annuum	ate	stability	35.78	1
Capsicum annuum	ate	unfilling	26.92	1
Capsicum annuum	ate	expansion	0.9	1
Capsicum annuum	ate	abandonment	36.06	1
Capsicum annuum	ate	pioneering	0.34	1
Capsicum annuum	atr	stability	89.5	1
Capsicum annuum	atr	unfilling	8.96	1
Capsicum annuum	atr	expansion	0.86	1
Capsicum annuum	atr	abandonment	0.23	1
Capsicum annuum	atr	pioneering	0.44	1
Capsicum annuum	aus	stability	71.38	1
Capsicum annuum	aus	unfilling	8.25	1
Capsicum annuum	aus	expansion	0	1
Capsicum annuum	aus	abandonment	20.37	1
Capsicum annuum	aus	pioneering	0	1
Capsicum annuum	eur	stability	14.16	1
Capsicum annuum	eur	unfilling	0.63	1
Capsicum annuum	eur	expansion	0.12	1
Capsicum annuum	eur	abandonment	85.08	1
Capsicum annuum	eur	pioneering	0	1
Capsicum annuum	nam	stability	28.55	1
Capsicum annuum	nam	unfilling	21.63	1
Capsicum annuum	nam	expansion	0	1
Capsicum annuum	nam	abandonment	49.82	1
Capsicum annuum	nam	pioneering	0	1
Capsicum annuum	pac	stability	53.42	1
Capsicum annuum	pac	unfilling	11.3	1
Capsicum annuum	pac	expansion	0.18	1
Capsicum annuum	pac	abandonment	35.1	1
Capsicum annuum	pac	pioneering	0	1
Capsicum annuum	sam	stability	86.24	1
Capsicum annuum	sam	unfilling	9.85	1
Capsicum annuum	sam	expansion	1.34	1
Capsicum annuum	sam	abandonment	2.58	1
Capsicum annuum	sam	pioneering	0	1
Carica papaya	afr	stability	90.78	1
Carica papaya	afr	unfilling	4.21	1
Carica papaya	afr	expansion	1.01	1
Carica papaya	afr	abandonment	3.98	1
Carica papaya	afr	pioneering	0.02	1
Carica papaya	ate	stability	50.51	1
Carica papaya	ate	unfilling	14.72	1
Carica papaya	ate	expansion	0.44	1
Carica papaya	ate	abandonment	34.27	1
Carica papaya	ate	pioneering	0.05	1
Carica papaya	atr	stability	82.91	1
Carica papaya	atr	unfilling	6.78	1
Carica papaya	atr	expansion	9.32	1
Carica papaya	atr	abandonment	0.28	1
Carica papaya	atr	pioneering	0.7	1
Carica papaya	aus	stability	54.4	1
Carica papaya	aus	unfilling	21.67	1
Carica papaya	aus	expansion	0.65	1
Carica papaya	aus	abandonment	23.28	1
Carica papaya	aus	pioneering	0	1
Carica papaya	nam	stability	27.38	1
Carica papaya	nam	unfilling	32.87	1
Carica papaya	nam	expansion	0.23	1
Carica papaya	nam	abandonment	39.52	1
Carica papaya	nam	pioneering	0.01	1
Carica papaya	pac	stability	70.53	1
Carica papaya	pac	unfilling	9.58	1
Carica papaya	pac	expansion	0	1
Carica papaya	pac	abandonment	19.89	1
Carica papaya	pac	pioneering	0	1
Carica papaya	sam	stability	97.75	1
Carica papaya	sam	unfilling	1.52	1
Carica papaya	sam	expansion	0.21	1
Carica papaya	sam	abandonment	0.51	1
Carica papaya	sam	pioneering	0	1
Carissa macrocarpa	nam	stability	65.61	1
Carissa macrocarpa	nam	unfilling	25.25	1
Carissa macrocarpa	nam	expansion	0	1
Carissa macrocarpa	nam	abandonment	9.14	1
Carissa macrocarpa	nam	pioneering	0	1
Carissa macrocarpa	pac	stability	6.77	1
Carissa macrocarpa	pac	unfilling	56.26	1
Carissa macrocarpa	pac	expansion	0	1
Carissa macrocarpa	pac	abandonment	36.97	1
Carissa macrocarpa	pac	pioneering	0	1
Cascabela thevetia	afr	stability	80.07	1
Cascabela thevetia	afr	unfilling	12.75	1
Cascabela thevetia	afr	expansion	0.13	1
Cascabela thevetia	afr	abandonment	6.99	1
Cascabela thevetia	afr	pioneering	0.06	1
Cascabela thevetia	ate	stability	45.26	1
Cascabela thevetia	ate	unfilling	19.81	1
Cascabela thevetia	ate	expansion	0	1
Cascabela thevetia	ate	abandonment	34.8	1
Cascabela thevetia	ate	pioneering	0.12	1
Cascabela thevetia	atr	stability	86.19	1
Cascabela thevetia	atr	unfilling	11.69	1
Cascabela thevetia	atr	expansion	0.95	1
Cascabela thevetia	atr	abandonment	1.08	1
Cascabela thevetia	atr	pioneering	0.09	1
Cascabela thevetia	aus	stability	71.63	1
Cascabela thevetia	aus	unfilling	13.4	1
Cascabela thevetia	aus	expansion	0	1
Cascabela thevetia	aus	abandonment	14.98	1
Cascabela thevetia	aus	pioneering	0	1
Cascabela thevetia	pac	stability	60.43	1
Cascabela thevetia	pac	unfilling	14.38	1
Cascabela thevetia	pac	expansion	0.03	1
Cascabela thevetia	pac	abandonment	25.15	1
Cascabela thevetia	pac	pioneering	0	1
Cascabela thevetia	sam	stability	69.71	1
Cascabela thevetia	sam	unfilling	20.92	1
Cascabela thevetia	sam	expansion	0	1
Cascabela thevetia	sam	abandonment	9.37	1
Cascabela thevetia	sam	pioneering	0	1
Casuarina equisetifolia	afr	stability	72.38	1
Casuarina equisetifolia	afr	unfilling	0.54	1
Casuarina equisetifolia	afr	expansion	10.21	1
Casuarina equisetifolia	afr	abandonment	16.87	1
Casuarina equisetifolia	afr	pioneering	0	1
Casuarina equisetifolia	ate	stability	49.23	1
Casuarina equisetifolia	ate	unfilling	9.34	1
Casuarina equisetifolia	ate	expansion	0.49	1
Casuarina equisetifolia	ate	abandonment	40.94	1
Casuarina equisetifolia	ate	pioneering	0	1
Casuarina equisetifolia	nam	stability	72.05	1
Casuarina equisetifolia	nam	unfilling	13.92	1
Casuarina equisetifolia	nam	expansion	4.27	1
Casuarina equisetifolia	nam	abandonment	9.77	1
Casuarina equisetifolia	nam	pioneering	0	1
Casuarina equisetifolia	pac	stability	70.15	1
Casuarina equisetifolia	pac	unfilling	16.93	1
Casuarina equisetifolia	pac	expansion	0.77	1
Casuarina equisetifolia	pac	abandonment	12.16	1
Casuarina equisetifolia	pac	pioneering	0	1
Casuarina equisetifolia	sam	stability	87.27	1
Casuarina equisetifolia	sam	unfilling	7.89	1
Casuarina equisetifolia	sam	expansion	4.51	1
Casuarina equisetifolia	sam	abandonment	0.33	1
Casuarina equisetifolia	sam	pioneering	0	1
Catharanthus roseus	afr	stability	89.38	1
Catharanthus roseus	afr	unfilling	5.53	1
Catharanthus roseus	afr	expansion	0.16	1
Catharanthus roseus	afr	abandonment	4.84	1
Catharanthus roseus	afr	pioneering	0.08	1
Catharanthus roseus	ate	stability	60.64	1
Catharanthus roseus	ate	unfilling	3.68	1
Catharanthus roseus	ate	expansion	2.46	1
Catharanthus roseus	ate	abandonment	32.78	1
Catharanthus roseus	ate	pioneering	0.44	1
Catharanthus roseus	atr	stability	91.18	1
Catharanthus roseus	atr	unfilling	1.48	1
Catharanthus roseus	atr	expansion	2.22	1
Catharanthus roseus	atr	abandonment	1.25	1
Catharanthus roseus	atr	pioneering	3.88	1
Catharanthus roseus	aus	stability	69.1	1
Catharanthus roseus	aus	unfilling	7.91	1
Catharanthus roseus	aus	expansion	0.13	1
Catharanthus roseus	aus	abandonment	22.86	1
Catharanthus roseus	aus	pioneering	0	1
Catharanthus roseus	nam	stability	72.92	1
Catharanthus roseus	nam	unfilling	12.46	1
Catharanthus roseus	nam	expansion	6.66	1
Catharanthus roseus	nam	abandonment	7.87	1
Catharanthus roseus	nam	pioneering	0.09	1
Catharanthus roseus	pac	stability	59.22	1
Catharanthus roseus	pac	unfilling	11.26	1
Catharanthus roseus	pac	expansion	0.34	1
Catharanthus roseus	pac	abandonment	28.28	1
Catharanthus roseus	pac	pioneering	0.9	1
Catharanthus roseus	sam	stability	87.9	1
Catharanthus roseus	sam	unfilling	3.05	1
Catharanthus roseus	sam	expansion	0.9	1
Catharanthus roseus	sam	abandonment	5.87	1
Catharanthus roseus	sam	pioneering	2.28	1
Celosia argentea	afr	stability	50.97	1
Celosia argentea	afr	unfilling	20.32	1
Celosia argentea	afr	expansion	5.95	1
Celosia argentea	afr	abandonment	21.45	1
Celosia argentea	afr	pioneering	1.31	1
Celosia argentea	ate	stability	68.66	1
Celosia argentea	ate	unfilling	6.69	1
Celosia argentea	ate	expansion	10.14	1
Celosia argentea	ate	abandonment	7.13	1
Celosia argentea	ate	pioneering	7.37	1
Celosia argentea	atr	stability	75.56	1
Celosia argentea	atr	unfilling	3.55	1
Celosia argentea	atr	expansion	12.54	1
Celosia argentea	atr	abandonment	0.11	1
Celosia argentea	atr	pioneering	8.24	1
Celosia argentea	aus	stability	65.59	1
Celosia argentea	aus	unfilling	11.36	1
Celosia argentea	aus	expansion	0.06	1
Celosia argentea	aus	abandonment	22.98	1
Celosia argentea	aus	pioneering	0.02	1
Celosia argentea	eur	stability	37.05	1
Celosia argentea	eur	unfilling	8.62	1
Celosia argentea	eur	expansion	0.94	1
Celosia argentea	eur	abandonment	53.4	1
Celosia argentea	eur	pioneering	0	1
Celosia argentea	nam	stability	69.97	1
Celosia argentea	nam	unfilling	19.82	1
Celosia argentea	nam	expansion	7.18	1
Celosia argentea	nam	abandonment	3.04	1
Celosia argentea	nam	pioneering	0	1
Celosia argentea	pac	stability	55.13	1
Celosia argentea	pac	unfilling	5.45	1
Celosia argentea	pac	expansion	7.56	1
Celosia argentea	pac	abandonment	20.92	1
Celosia argentea	pac	pioneering	10.94	1
Celosia argentea	sam	stability	72.83	1
Celosia argentea	sam	unfilling	6.48	1
Celosia argentea	sam	expansion	10.32	1
Celosia argentea	sam	abandonment	4.18	1
Celosia argentea	sam	pioneering	6.19	1
Cenchrus ciliaris	afr	stability	28.2	1
Cenchrus ciliaris	afr	unfilling	22.2	1
Cenchrus ciliaris	afr	expansion	0	1
Cenchrus ciliaris	afr	abandonment	49.61	1
Cenchrus ciliaris	afr	pioneering	0	1
Cenchrus ciliaris	aus	stability	91.57	1
Cenchrus ciliaris	aus	unfilling	5.52	1
Cenchrus ciliaris	aus	expansion	0.09	1
Cenchrus ciliaris	aus	abandonment	2.82	1
Cenchrus ciliaris	aus	pioneering	0	1
Cenchrus ciliaris	eur	stability	17.47	1
Cenchrus ciliaris	eur	unfilling	13.81	1
Cenchrus ciliaris	eur	expansion	0.07	1
Cenchrus ciliaris	eur	abandonment	68.65	1
Cenchrus ciliaris	eur	pioneering	0	1
Cenchrus ciliaris	nam	stability	89.13	1
Cenchrus ciliaris	nam	unfilling	6.48	1
Cenchrus ciliaris	nam	expansion	0.11	1
Cenchrus ciliaris	nam	abandonment	4.28	1
Cenchrus ciliaris	nam	pioneering	0	1
Cenchrus ciliaris	pac	stability	10.23	1
Cenchrus ciliaris	pac	unfilling	27.12	1
Cenchrus ciliaris	pac	expansion	0	1
Cenchrus ciliaris	pac	abandonment	62.65	1
Cenchrus ciliaris	pac	pioneering	0	1
Cenchrus ciliaris	sam	stability	70.71	1
Cenchrus ciliaris	sam	unfilling	21.17	1
Cenchrus ciliaris	sam	expansion	1.88	1
Cenchrus ciliaris	sam	abandonment	6.24	1
Cenchrus ciliaris	sam	pioneering	0	1
Cenchrus echinatus	afr	stability	76.36	1
Cenchrus echinatus	afr	unfilling	11.31	1
Cenchrus echinatus	afr	expansion	3.63	1
Cenchrus echinatus	afr	abandonment	7.98	1
Cenchrus echinatus	afr	pioneering	0.73	1
Cenchrus echinatus	ate	stability	49.12	1
Cenchrus echinatus	ate	unfilling	32.27	1
Cenchrus echinatus	ate	expansion	2.41	1
Cenchrus echinatus	ate	abandonment	16.2	1
Cenchrus echinatus	ate	pioneering	0	1
Cenchrus echinatus	aus	stability	90.35	1
Cenchrus echinatus	aus	unfilling	2.07	1
Cenchrus echinatus	aus	expansion	1.83	1
Cenchrus echinatus	aus	abandonment	5.31	1
Cenchrus echinatus	aus	pioneering	0.43	1
Cenchrus echinatus	pac	stability	60.96	1
Cenchrus echinatus	pac	unfilling	11.84	1
Cenchrus echinatus	pac	expansion	0.63	1
Cenchrus echinatus	pac	abandonment	26.58	1
Cenchrus echinatus	pac	pioneering	0	1
Centella asiatica	nam	stability	48.43	1
Centella asiatica	nam	unfilling	42.2	1
Centella asiatica	nam	expansion	0	1
Centella asiatica	nam	abandonment	9.37	1
Centella asiatica	nam	pioneering	0	1
Centella asiatica	pac	stability	31.04	1
Centella asiatica	pac	unfilling	37.57	1
Centella asiatica	pac	expansion	0.25	1
Centella asiatica	pac	abandonment	31.15	1
Centella asiatica	pac	pioneering	0	1
Centella asiatica	sam	stability	34.91	1
Centella asiatica	sam	unfilling	17.77	1
Centella asiatica	sam	expansion	0	1
Centella asiatica	sam	abandonment	47.32	1
Centella asiatica	sam	pioneering	0	1
Centratherum punctatum	afr	stability	53.48	1
Centratherum punctatum	afr	unfilling	16.48	1
Centratherum punctatum	afr	expansion	0	1
Centratherum punctatum	afr	abandonment	30.04	1
Centratherum punctatum	afr	pioneering	0	1
Centratherum punctatum	ate	stability	45.76	1
Centratherum punctatum	ate	unfilling	21.41	1
Centratherum punctatum	ate	expansion	1.54	1
Centratherum punctatum	ate	abandonment	31.29	1
Centratherum punctatum	ate	pioneering	0	1
Centratherum punctatum	atr	stability	82.66	1
Centratherum punctatum	atr	unfilling	5.27	1
Centratherum punctatum	atr	expansion	5.31	1
Centratherum punctatum	atr	abandonment	0.32	1
Centratherum punctatum	atr	pioneering	6.43	1
Centratherum punctatum	aus	stability	82.78	1
Centratherum punctatum	aus	unfilling	6.09	1
Centratherum punctatum	aus	expansion	1.24	1
Centratherum punctatum	aus	abandonment	9.88	1
Centratherum punctatum	aus	pioneering	0	1
Centratherum punctatum	nam	stability	67.13	1
Centratherum punctatum	nam	unfilling	27.45	1
Centratherum punctatum	nam	expansion	0	1
Centratherum punctatum	nam	abandonment	5.42	1
Centratherum punctatum	nam	pioneering	0	1
Centratherum punctatum	pac	stability	46.56	1
Centratherum punctatum	pac	unfilling	33.8	1
Centratherum punctatum	pac	expansion	0	1
Centratherum punctatum	pac	abandonment	19.65	1
Centratherum punctatum	pac	pioneering	0	1
Centratherum punctatum	sam	stability	91.57	1
Centratherum punctatum	sam	unfilling	3.72	1
Centratherum punctatum	sam	expansion	1.01	1
Centratherum punctatum	sam	abandonment	3.66	1
Centratherum punctatum	sam	pioneering	0.03	1
Cestrum nocturnum	afr	stability	88.45	1
Cestrum nocturnum	afr	unfilling	4.31	1
Cestrum nocturnum	afr	expansion	0.18	1
Cestrum nocturnum	afr	abandonment	7.05	1
Cestrum nocturnum	afr	pioneering	0	1
Cestrum nocturnum	ate	stability	34.37	1
Cestrum nocturnum	ate	unfilling	24.52	1
Cestrum nocturnum	ate	expansion	0	1
Cestrum nocturnum	ate	abandonment	41.11	1
Cestrum nocturnum	ate	pioneering	0	1
Cestrum nocturnum	atr	stability	80.23	1
Cestrum nocturnum	atr	unfilling	2.47	1
Cestrum nocturnum	atr	expansion	17.3	1
Cestrum nocturnum	atr	abandonment	0.01	1
Cestrum nocturnum	atr	pioneering	0	1
Cestrum nocturnum	aus	stability	25.16	1
Cestrum nocturnum	aus	unfilling	56.7	1
Cestrum nocturnum	aus	expansion	0.57	1
Cestrum nocturnum	aus	abandonment	17.57	1
Cestrum nocturnum	aus	pioneering	0	1
Cestrum nocturnum	nam	stability	35.92	1
Cestrum nocturnum	nam	unfilling	15.79	1
Cestrum nocturnum	nam	expansion	0.71	1
Cestrum nocturnum	nam	abandonment	47.58	1
Cestrum nocturnum	nam	pioneering	0	1
Cestrum nocturnum	pac	stability	74.77	1
Cestrum nocturnum	pac	unfilling	13.58	1
Cestrum nocturnum	pac	expansion	2.28	1
Cestrum nocturnum	pac	abandonment	9.37	1
Cestrum nocturnum	pac	pioneering	0	1
Cestrum nocturnum	sam	stability	37.39	1
Cestrum nocturnum	sam	unfilling	33.57	1
Cestrum nocturnum	sam	expansion	0	1
Cestrum nocturnum	sam	abandonment	29.04	1
Cestrum nocturnum	sam	pioneering	0	1
Cheilanthes viridis	aus	stability	40.83	1
Cheilanthes viridis	aus	unfilling	48.06	1
Cheilanthes viridis	aus	expansion	0	1
Cheilanthes viridis	aus	abandonment	11.11	1
Cheilanthes viridis	aus	pioneering	0	1
Cheilanthes viridis	pac	stability	18.92	1
Cheilanthes viridis	pac	unfilling	40.98	1
Cheilanthes viridis	pac	expansion	0	1
Cheilanthes viridis	pac	abandonment	40.11	1
Cheilanthes viridis	pac	pioneering	0	1
Chenopodiastrum murale	afr	stability	57.92	1
Chenopodiastrum murale	afr	unfilling	19.96	1
Chenopodiastrum murale	afr	expansion	1.06	1
Chenopodiastrum murale	afr	abandonment	21.05	1
Chenopodiastrum murale	afr	pioneering	0	1
Chenopodiastrum murale	aus	stability	89.27	1
Chenopodiastrum murale	aus	unfilling	9.36	1
Chenopodiastrum murale	aus	expansion	0.04	1
Chenopodiastrum murale	aus	abandonment	1.33	1
Chenopodiastrum murale	aus	pioneering	0	1
Chenopodiastrum murale	eur	stability	50.95	1
Chenopodiastrum murale	eur	unfilling	2.38	1
Chenopodiastrum murale	eur	expansion	0.9	1
Chenopodiastrum murale	eur	abandonment	45.77	1
Chenopodiastrum murale	eur	pioneering	0	1
Chenopodiastrum murale	nam	stability	94.59	1
Chenopodiastrum murale	nam	unfilling	3.68	1
Chenopodiastrum murale	nam	expansion	1.71	1
Chenopodiastrum murale	nam	abandonment	0.02	1
Chenopodiastrum murale	nam	pioneering	0	1
Chenopodiastrum murale	pac	stability	3.95	1
Chenopodiastrum murale	pac	unfilling	23.48	1
Chenopodiastrum murale	pac	expansion	1.4	1
Chenopodiastrum murale	pac	abandonment	71.17	1
Chenopodiastrum murale	pac	pioneering	0	1
Chenopodiastrum murale	sam	stability	46.84	1
Chenopodiastrum murale	sam	unfilling	44.09	1
Chenopodiastrum murale	sam	expansion	8.87	1
Chenopodiastrum murale	sam	abandonment	0.2	1
Chenopodiastrum murale	sam	pioneering	0	1
Chloris barbata	aus	stability	73.11	1
Chloris barbata	aus	unfilling	4.43	1
Chloris barbata	aus	expansion	12.91	1
Chloris barbata	aus	abandonment	9.55	1
Chloris barbata	aus	pioneering	0	1
Chloris barbata	nam	stability	67.5	1
Chloris barbata	nam	unfilling	16.84	1
Chloris barbata	nam	expansion	10.69	1
Chloris barbata	nam	abandonment	4.97	1
Chloris barbata	nam	pioneering	0	1
Chloris barbata	pac	stability	58.39	1
Chloris barbata	pac	unfilling	24.78	1
Chloris barbata	pac	expansion	0.66	1
Chloris barbata	pac	abandonment	16.1	1
Chloris barbata	pac	pioneering	0.06	1
Chloris barbata	sam	stability	89.56	1
Chloris barbata	sam	unfilling	1.23	1
Chloris barbata	sam	expansion	7.3	1
Chloris barbata	sam	abandonment	1.9	1
Chloris barbata	sam	pioneering	0	1
Chloris divaricata	ate	stability	5.03	1
Chloris divaricata	ate	unfilling	51.08	1
Chloris divaricata	ate	expansion	2.15	1
Chloris divaricata	ate	abandonment	41.74	1
Chloris divaricata	ate	pioneering	0	1
Chloris divaricata	pac	stability	2.86	1
Chloris divaricata	pac	unfilling	19.82	1
Chloris divaricata	pac	expansion	0.01	1
Chloris divaricata	pac	abandonment	77.31	1
Chloris divaricata	pac	pioneering	0	1
Chloris gayana	afr	stability	75.02	1
Chloris gayana	afr	unfilling	7.56	1
Chloris gayana	afr	expansion	8.53	1
Chloris gayana	afr	abandonment	8.89	1
Chloris gayana	afr	pioneering	0	1
Chloris gayana	ate	stability	28.62	1
Chloris gayana	ate	unfilling	18.83	1
Chloris gayana	ate	expansion	28.99	1
Chloris gayana	ate	abandonment	14.97	1
Chloris gayana	ate	pioneering	8.59	1
Chloris gayana	aus	stability	86.61	1
Chloris gayana	aus	unfilling	9.26	1
Chloris gayana	aus	expansion	2.29	1
Chloris gayana	aus	abandonment	1.45	1
Chloris gayana	aus	pioneering	0.4	1
Chloris gayana	eur	stability	11.19	1
Chloris gayana	eur	unfilling	15.25	1
Chloris gayana	eur	expansion	0.13	1
Chloris gayana	eur	abandonment	73.44	1
Chloris gayana	eur	pioneering	0	1
Chloris gayana	nam	stability	76.58	1
Chloris gayana	nam	unfilling	16.89	1
Chloris gayana	nam	expansion	1.1	1
Chloris gayana	nam	abandonment	5.43	1
Chloris gayana	nam	pioneering	0	1
Chloris gayana	pac	stability	33.84	1
Chloris gayana	pac	unfilling	22.45	1
Chloris gayana	pac	expansion	0.87	1
Chloris gayana	pac	abandonment	42.84	1
Chloris gayana	pac	pioneering	0	1
Chloris gayana	sam	stability	84.78	1
Chloris gayana	sam	unfilling	5.88	1
Chloris gayana	sam	expansion	2.22	1
Chloris gayana	sam	abandonment	5.39	1
Chloris gayana	sam	pioneering	1.73	1
Chloris virgata	afr	stability	68.51	1
Chloris virgata	afr	unfilling	8.82	1
Chloris virgata	afr	expansion	0	1
Chloris virgata	afr	abandonment	22.66	1
Chloris virgata	afr	pioneering	0	1
Chloris virgata	ate	stability	62.58	1
Chloris virgata	ate	unfilling	12.76	1
Chloris virgata	ate	expansion	5.6	1
Chloris virgata	ate	abandonment	18.55	1
Chloris virgata	ate	pioneering	0.52	1
Chloris virgata	atr	stability	69.58	1
Chloris virgata	atr	unfilling	23.96	1
Chloris virgata	atr	expansion	0.08	1
Chloris virgata	atr	abandonment	6.38	1
Chloris virgata	atr	pioneering	0	1
Chloris virgata	aus	stability	62.16	1
Chloris virgata	aus	unfilling	8.68	1
Chloris virgata	aus	expansion	0.1	1
Chloris virgata	aus	abandonment	29.05	1
Chloris virgata	aus	pioneering	0	1
Chloris virgata	pac	stability	12.65	1
Chloris virgata	pac	unfilling	15.92	1
Chloris virgata	pac	expansion	0	1
Chloris virgata	pac	abandonment	71.43	1
Chloris virgata	pac	pioneering	0	1
Cirsium vulgare	afr	stability	41.08	1
Cirsium vulgare	afr	unfilling	27.68	1
Cirsium vulgare	afr	expansion	2.8	1
Cirsium vulgare	afr	abandonment	28.43	1
Cirsium vulgare	afr	pioneering	0	1
Cirsium vulgare	ate	stability	95.5	1
Cirsium vulgare	ate	unfilling	3.87	1
Cirsium vulgare	ate	expansion	0.61	1
Cirsium vulgare	ate	abandonment	0.02	1
Cirsium vulgare	ate	pioneering	0	1
Cirsium vulgare	aus	stability	79.29	1
Cirsium vulgare	aus	unfilling	6.6	1
Cirsium vulgare	aus	expansion	1.41	1
Cirsium vulgare	aus	abandonment	12.63	1
Cirsium vulgare	aus	pioneering	0.07	1
Cirsium vulgare	nam	stability	97.7	1
Cirsium vulgare	nam	unfilling	0.44	1
Cirsium vulgare	nam	expansion	1.83	1
Cirsium vulgare	nam	abandonment	0.01	1
Cirsium vulgare	nam	pioneering	0.02	1
Cirsium vulgare	pac	stability	4.18	1
Cirsium vulgare	pac	unfilling	12.16	1
Cirsium vulgare	pac	expansion	5.97	1
Cirsium vulgare	pac	abandonment	76.78	1
Cirsium vulgare	pac	pioneering	0.9	1
Cirsium vulgare	sam	stability	73.14	1
Cirsium vulgare	sam	unfilling	7.53	1
Cirsium vulgare	sam	expansion	19.23	1
Cirsium vulgare	sam	abandonment	0.01	1
Cirsium vulgare	sam	pioneering	0.09	1
Citharexylum spinosum	atr	stability	24.8	1
Citharexylum spinosum	atr	unfilling	20.54	1
Citharexylum spinosum	atr	expansion	26	1
Citharexylum spinosum	atr	abandonment	9.29	1
Citharexylum spinosum	atr	pioneering	19.37	1
Citharexylum spinosum	pac	stability	58.4	1
Citharexylum spinosum	pac	unfilling	27.88	1
Citharexylum spinosum	pac	expansion	8.42	1
Citharexylum spinosum	pac	abandonment	5.25	1
Citharexylum spinosum	pac	pioneering	0.06	1
Cleome gynandra	ate	stability	9.56	1
Cleome gynandra	ate	unfilling	19.14	1
Cleome gynandra	ate	expansion	0.19	1
Cleome gynandra	ate	abandonment	71.1	1
Cleome gynandra	ate	pioneering	0	1
Cleome gynandra	aus	stability	49.91	1
Cleome gynandra	aus	unfilling	7.75	1
Cleome gynandra	aus	expansion	0	1
Cleome gynandra	aus	abandonment	42.33	1
Cleome gynandra	aus	pioneering	0	1
Cleome gynandra	pac	stability	20.66	1
Cleome gynandra	pac	unfilling	21.4	1
Cleome gynandra	pac	expansion	0.02	1
Cleome gynandra	pac	abandonment	57.92	1
Cleome gynandra	pac	pioneering	0	1
Clerodendrum chinense	ate	stability	56.18	1
Clerodendrum chinense	ate	unfilling	1.22	1
Clerodendrum chinense	ate	expansion	6.62	1
Clerodendrum chinense	ate	abandonment	35.98	1
Clerodendrum chinense	ate	pioneering	0	1
Clerodendrum chinense	atr	stability	68.59	1
Clerodendrum chinense	atr	unfilling	13.77	1
Clerodendrum chinense	atr	expansion	6.68	1
Clerodendrum chinense	atr	abandonment	10.81	1
Clerodendrum chinense	atr	pioneering	0.16	1
Clerodendrum chinense	nam	stability	13.21	1
Clerodendrum chinense	nam	unfilling	49.34	1
Clerodendrum chinense	nam	expansion	0.14	1
Clerodendrum chinense	nam	abandonment	37.31	1
Clerodendrum chinense	nam	pioneering	0	1
Clerodendrum chinense	pac	stability	39.75	1
Clerodendrum chinense	pac	unfilling	37.92	1
Clerodendrum chinense	pac	expansion	1.35	1
Clerodendrum chinense	pac	abandonment	20.98	1
Clerodendrum chinense	pac	pioneering	0	1
Clerodendrum chinense	sam	stability	88.94	1
Clerodendrum chinense	sam	unfilling	8.59	1
Clerodendrum chinense	sam	expansion	2.07	1
Clerodendrum chinense	sam	abandonment	0.31	1
Clerodendrum chinense	sam	pioneering	0.1	1
Clitoria ternatea	afr	stability	73.55	1
Clitoria ternatea	afr	unfilling	15.93	1
Clitoria ternatea	afr	expansion	0.1	1
Clitoria ternatea	afr	abandonment	10.43	1
Clitoria ternatea	afr	pioneering	0	1
Clitoria ternatea	atr	stability	95.75	1
Clitoria ternatea	atr	unfilling	0.9	1
Clitoria ternatea	atr	expansion	2.74	1
Clitoria ternatea	atr	abandonment	0	1
Clitoria ternatea	atr	pioneering	0.6	1
Clitoria ternatea	aus	stability	78.03	1
Clitoria ternatea	aus	unfilling	5.48	1
Clitoria ternatea	aus	expansion	7.5	1
Clitoria ternatea	aus	abandonment	8.99	1
Clitoria ternatea	aus	pioneering	0	1
Clitoria ternatea	nam	stability	81.57	1
Clitoria ternatea	nam	unfilling	9.58	1
Clitoria ternatea	nam	expansion	2.49	1
Clitoria ternatea	nam	abandonment	6.26	1
Clitoria ternatea	nam	pioneering	0.1	1
Clitoria ternatea	pac	stability	35.27	1
Clitoria ternatea	pac	unfilling	33.32	1
Clitoria ternatea	pac	expansion	0.19	1
Clitoria ternatea	pac	abandonment	31.22	1
Clitoria ternatea	pac	pioneering	0	1
Clitoria ternatea	sam	stability	89.06	1
Clitoria ternatea	sam	unfilling	4.94	1
Clitoria ternatea	sam	expansion	0.66	1
Clitoria ternatea	sam	abandonment	5.3	1
Clitoria ternatea	sam	pioneering	0.04	1
Coccinia grandis	ate	stability	7.95	1
Coccinia grandis	ate	unfilling	16.48	1
Coccinia grandis	ate	expansion	0.4	1
Coccinia grandis	ate	abandonment	75.17	1
Coccinia grandis	ate	pioneering	0	1
Coccinia grandis	aus	stability	34.12	1
Coccinia grandis	aus	unfilling	38.54	1
Coccinia grandis	aus	expansion	0	1
Coccinia grandis	aus	abandonment	27.33	1
Coccinia grandis	aus	pioneering	0	1
Coccinia grandis	nam	stability	6.95	1
Coccinia grandis	nam	unfilling	7.3	1
Coccinia grandis	nam	expansion	0	1
Coccinia grandis	nam	abandonment	85.76	1
Coccinia grandis	nam	pioneering	0	1
Coccinia grandis	pac	stability	23.41	1
Coccinia grandis	pac	unfilling	17.34	1
Coccinia grandis	pac	expansion	0.03	1
Coccinia grandis	pac	abandonment	59.21	1
Coccinia grandis	pac	pioneering	0	1
Cocos nucifera	afr	stability	86.34	1
Cocos nucifera	afr	unfilling	8.02	1
Cocos nucifera	afr	expansion	1.47	1
Cocos nucifera	afr	abandonment	4.16	1
Cocos nucifera	afr	pioneering	0	1
Cocos nucifera	ate	stability	33.29	1
Cocos nucifera	ate	unfilling	8.26	1
Cocos nucifera	ate	expansion	0.71	1
Cocos nucifera	ate	abandonment	57.74	1
Cocos nucifera	ate	pioneering	0	1
Cocos nucifera	atr	stability	90.57	1
Cocos nucifera	atr	unfilling	3.45	1
Cocos nucifera	atr	expansion	5.49	1
Cocos nucifera	atr	abandonment	0.19	1
Cocos nucifera	atr	pioneering	0.29	1
Cocos nucifera	nam	stability	35.04	1
Cocos nucifera	nam	unfilling	16.99	1
Cocos nucifera	nam	expansion	0	1
Cocos nucifera	nam	abandonment	47.98	1
Cocos nucifera	nam	pioneering	0	1
Cocos nucifera	pac	stability	81.78	1
Cocos nucifera	pac	unfilling	4	1
Cocos nucifera	pac	expansion	3.95	1
Cocos nucifera	pac	abandonment	10.27	1
Cocos nucifera	pac	pioneering	0	1
Cocos nucifera	sam	stability	93.94	1
Cocos nucifera	sam	unfilling	5.42	1
Cocos nucifera	sam	expansion	0.4	1
Cocos nucifera	sam	abandonment	0.24	1
Cocos nucifera	sam	pioneering	0	1
Codiaeum variegatum	afr	stability	58.97	1
Codiaeum variegatum	afr	unfilling	0.12	1
Codiaeum variegatum	afr	expansion	8.68	1
Codiaeum variegatum	afr	abandonment	32.24	1
Codiaeum variegatum	afr	pioneering	0	1
Codiaeum variegatum	ate	stability	2.86	1
Codiaeum variegatum	ate	unfilling	14.68	1
Codiaeum variegatum	ate	expansion	1.96	1
Codiaeum variegatum	ate	abandonment	80.5	1
Codiaeum variegatum	ate	pioneering	0	1
Codiaeum variegatum	atr	stability	60.81	1
Codiaeum variegatum	atr	unfilling	15.65	1
Codiaeum variegatum	atr	expansion	11.47	1
Codiaeum variegatum	atr	abandonment	12.07	1
Codiaeum variegatum	atr	pioneering	0	1
Codiaeum variegatum	pac	stability	57.71	1
Codiaeum variegatum	pac	unfilling	1.8	1
Codiaeum variegatum	pac	expansion	0.25	1
Codiaeum variegatum	pac	abandonment	40.24	1
Codiaeum variegatum	pac	pioneering	0	1
Codiaeum variegatum	sam	stability	94.61	1
Codiaeum variegatum	sam	unfilling	1.72	1
Codiaeum variegatum	sam	expansion	3.6	1
Codiaeum variegatum	sam	abandonment	0	1
Codiaeum variegatum	sam	pioneering	0.06	1
Coffea arabica	ate	stability	78.55	1
Coffea arabica	ate	unfilling	8.11	1
Coffea arabica	ate	expansion	2.89	1
Coffea arabica	ate	abandonment	10.46	1
Coffea arabica	ate	pioneering	0	1
Coffea arabica	aus	stability	67.68	1
Coffea arabica	aus	unfilling	23.3	1
Coffea arabica	aus	expansion	0	1
Coffea arabica	aus	abandonment	9.02	1
Coffea arabica	aus	pioneering	0	1
Coffea arabica	pac	stability	68.74	1
Coffea arabica	pac	unfilling	10.58	1
Coffea arabica	pac	expansion	6.95	1
Coffea arabica	pac	abandonment	13.62	1
Coffea arabica	pac	pioneering	0.11	1
Coffea arabica	sam	stability	90.33	1
Coffea arabica	sam	unfilling	5.2	1
Coffea arabica	sam	expansion	3.82	1
Coffea arabica	sam	abandonment	0.52	1
Coffea arabica	sam	pioneering	0.13	1
Coix lacryma-jobi	afr	stability	76.49	1
Coix lacryma-jobi	afr	unfilling	9.87	1
Coix lacryma-jobi	afr	expansion	0.01	1
Coix lacryma-jobi	afr	abandonment	13.63	1
[truncated: 5,831 more rows]

## Sheet: Fig_S5
region	conservatism	neither	total	perc_con	buffer
afr	23	11	34	67.65	50 km
nam	23	10	33	69.7	50 km
pac	13	36	49	26.53	50 km
sam	24	11	35	68.57	50 km
atr	17	9	26	65.38	50 km
aus	26	11	37	70.27	50 km
ate	18	12	30	60	50 km
eur	9	9	18	50	50 km
atr	14	12	26	53.85	200 km
nam	13	20	33	39.39	200 km
pac	14	35	49	28.57	200 km
afr	20	14	34	58.82	200 km
ate	18	12	30	60	200 km
aus	22	15	37	59.46	200 km
sam	14	19	33	42.42	200 km
eur	11	7	18	61.11	200 km

[truncated: 7 more sheets: Fig_S6_S7_S8, Fig_S9, Fig_S10, Fig_S11, Fig_S12, Tab_S1, Tab_S2]
